# Supplementary material for: Loss-of-function mutations in the dystonia gene THAP1 impair proteasome function by inhibiting PSMB5 expression
Source: Nat Commun. 2025 Feb 10;16:1511. doi: 10.1038/s41467-025-56782-1 (PMC11811203; doi:10.1038/s41467-025-56782-1)
Supplement: Supplementary file 2 — Supplementary Data 1 [file 41467_2025_56782_MOESM2_ESM.xlsx]

## Sheet: THAP1 ChIP-seq peaks
						log2 normalized read counts
Chr	Start	End	Feature	ID	Strand	Input_rep1	Input_rep2	THAP1_rep1	THAP1_rep2
1	778501	779025	RP11-206L10.2	ENSG00000228327	-	3.84167	4.08746	7.0528	7.15288
1	827326	827550	LINC01128	ENSG00000228794	+	0.689667	1.58496	4.33659	5.19683
1	869851	870150	FAM41C	ENSG00000230368	-	1.84167	2.58496	5.22968	4.36032
1	904651	904950	RP11-54O7.16	ENSG00000272438	+	2.42663	3.32193	5.38722	4.8009
1	940276	940575	SAMD11	ENSG00000187634	+	0.84167	2.80735	5.43613	4.45986
1	941701	942150	SAMD11	ENSG00000187634	+	3.42663	3	6.02109	5.91052
1	959101	959400	NOC2L	ENSG00000188976	-	3.42663	1.58496	5.1731	4.45986
1	960451	960750	KLHL17	ENSG00000187961	+	2.42663	2	5.28413	4.45986
1	999901	1000575	HES4	ENSG00000188290	-	2.84167	3.58496	6.33659	5.64043
1	1000651	1001025	ISG15	ENSG00000187608	+	3.42663	4.24793	5.43613	5.50717
1	1001776	1002150	ISG15	ENSG00000187608	+	3.64902	2.58496	5.77717	4.55297
1	1013251	1013625	ISG15	ENSG00000187608	+	3.64902	3.32193	5.69916	6.28089
1	1020151	1020375	AGRN	ENSG00000188157	+	0.84167	2.58496	4.69916	4.45986
1	1059376	1059825	RP11-465B22.3	ENSG00000217801	+	4.01159	3.32193	5.85117	5.41095
1	1068151	1068450	RP11-465B22.3	ENSG00000217801	+	2.84167	1	4.92156	5.13793
1	1080151	1080450	C1orf159	ENSG00000131591	-	2.84167	3.16992	4.77717	5.0124
1	1116001	1116675	C1orf159	ENSG00000131591	-	4.84167	4.32193	6.59533	6.66149
1	1201351	1201800	TNFRSF18	ENSG00000186891	-	3.84167	2.32193	4.69916	5.97923
1	1231051	1232775	SDF4	ENSG00000078808	-	5.59656	5.12928	9.86909	10.0882
1	1273576	1274025	UBE2J2	ENSG00000160087	-	3.42663	3	5.81464	5.94529
1	1307776	1309050	ACAP3	ENSG00000131584	-	4.74856	4.52356	7.33659	7.10756
1	1374526	1374900	AURKAIP1	ENSG00000175756	-	1.84167	2	5.0528	5.25341
1	1374901	1375725	AURKAIP1	ENSG00000175756	-	4.64902	4.64386	6.77717	7.64043
1	1398826	1399725	CCNL2	ENSG00000221978	-	4.84167	4.32193	7.74841	8.59189
1	1399951	1400475	RP4-758J18.2	ENSG00000224870	+	2.84167	3.45943	5.57363	5.55297
1	1407001	1407600	MRPL20	ENSG00000242485	-	4.01159	4.24793	6.93863	7.54165
1	1433101	1433550	RP4-758J18.10	ENSG00000225285	-	3.42663	3.32193	5.65852	5.0124
1	1471576	1471875	ATAD3B	ENSG00000160072	+	2.84167	3	4.77717	5.45986
1	1511551	1512225	ATAD3A	ENSG00000197785	+	4.1636	4.64386	6.65852	6.99591
1	1574176	1575225	SSU72	ENSG00000160075	-	5.3011	4.80735	7.24349	7.25341
1	1615051	1616325	RP11-345P4.9	ENSG00000272106	-	5.23399	4.9542	7.48344	6.99591
1	1658851	1659300	MMP23B	ENSG00000189409	+	3.42663	3.45943	5.77717	6.96236
1	1693051	1693350	MMP23B	ENSG00000189409	+	0.84167	1	4.77717	5.19683
1	1724176	1724625	CDK11A	ENSG00000008128	-	3.64902	4.16993	5.9555	6.57534
1	1778176	1778625	NADK	ENSG00000008130	-	4.1636	3	5.73869	5.30786
1	1890901	1891275	GNB1	ENSG00000078369	-	3.84167	2.80735	5.52924	5.13793
1	2174401	2174625	PRKCZ	ENSG00000067606	+	3.42663	2	4.98867	4.25341
1	2194501	2194875	C1orf86	ENSG00000162585	-	0.84167	2.32193	5.43613	6.50717
1	2204476	2204775	C1orf86	ENSG00000162585	-	3.64902	2.58496	5.43613	3.72289
1	2227501	2227725	SKI	ENSG00000157933	+	2.84167	1.58496	4.98867	4.25341
1	2391301	2392050	MORN1	ENSG00000116151	-	4.54211	4.08746	6.63776	7.33433
1	2412376	2413125	PEX10	ENSG00000157911	-	3.84167	3.58496	7.80536	8.55297
1	2526076	2526600	PANK4	ENSG00000157881	-	2.84167	3.58496	5.6167	5.83837
1	2546701	2547150	RP3-395M20.12	ENSG00000272449	+	3.64902	3.70044	5.52924	5.41095
1	2642926	2643375	TTC34	ENSG00000215912	-	2.84167	2.58496	5.0528	5.68225
1	2654176	2654400	TTC34	ENSG00000215912	-	0.689667	0	3.85117	4.72289
1	2684026	2684250	TTC34	ENSG00000215912	-	0.84167	3	4.69916	3.8749
1	3468301	3468600	ARHGEF16	ENSG00000130762	+	0.84167	-0.152003	3.85117	5.8009
1	3615226	3615450	null			2.42663	2	4.1142	4.64043
1	3624601	3625050	RP11-46F15.2	ENSG00000238260	-	3.84167	3.90689	6.0528	5.45986
1	3796126	3796725	LRRC47	ENSG00000130764	-	3.64902	3.70044	6.90428	7.77214
1	3856951	3857475	CEP104	ENSG00000116198	-	1.84167	4.80735	5.81464	6.30786
1	3900001	3901200	C1orf174	ENSG00000198912	-	5.23399	5.45943	9.92156	10.3261
1	5828401	5828775	null			0.689667	2.32193	5.22968	6.36032
1	5992276	5992950	NPHP4	ENSG00000131697	-	4.64902	4.24793	6.92156	8.62979
1	6235426	6236250	ICMT	ENSG00000116237	-	3.84167	2.80735	9.22273	9.39846
1	6245101	6245550	HES3	ENSG00000173673	+	4.01159	3.58496	5.73869	5.91052
1	6392776	6393375	ACOT7	ENSG00000097021	-	4.42663	3.58496	6.22968	5.50717
1	6393526	6394275	ACOT7	ENSG00000097021	-	4.3011	4.32193	6.6167	6.59736
1	6470926	6471300	PLEKHG5	ENSG00000171680	-	3.1636	1	5.1731	5.13793
1	6475501	6475800	PLEKHG5	ENSG00000171680	-	2.84167	2	4.98867	4.45986
1	6554101	6554775	NOL9	ENSG00000162408	-	4.74856	4.39232	6.43613	6.22539
1	6602476	6603300	KLHL21	ENSG00000162413	-	4.42663	4.75489	6.75806	6.8009
1	6612751	6613350	KLHL21	ENSG00000162413	-	3.42663	4.16993	5.43613	5.94529
1	6613426	6613950	KLHL21	ENSG00000162413	-	3.64902	4.08746	5.65852	5.59736
1	6624751	6625950	THAP3	ENSG00000041988	+	4.54211	5.2854	8.97632	9.34739
1	6701701	6702150	DNAJC11	ENSG00000007923	-	4.1636	4	5.92156	5.8009
1	6784651	6785550	RP11-312B8.1	ENSG00000237436	-	4.1636	4.39232	6.52924	6.30786
1	7667551	7667925	CAMTA1	ENSG00000171735	+	2.84167	3.45943	5.52924	4.94529
1	7771051	7771500	VAMP3	ENSG00000049245	+	2.42663	3.32193	5.48344	6.0124
1	7783801	7784325	PER3	ENSG00000049246	+	3.64902	4.08746	6.08383	5.59736
1	7961401	7962000	PARK7	ENSG00000116288	+	4.64902	4.58496	5.69916	6.8009
1	8317951	8318250	SLC45A1	ENSG00000162426	+	2.84167	2.58496	4.69916	4.94529
1	9071551	9071850	SLC2A5	ENSG00000142583	-	1.84167	2.32193	5.33659	5.8009
1	9110851	9111225	GPR157	ENSG00000180758	-	2.42663	2.32193	5.33659	5.07653
1	9428776	9429225	null			4.84167	4.52356	5.43613	6.16768
1	9539176	9539625	SLC25A33	ENSG00000171612	+	4.01159	3.90689	5.77717	5.13793
1	9627001	9627300	null			3.42663	3.45943	5.48344	5.50717
1	9823801	9824100	CLSTN1	ENSG00000171603	-	1.84167	0	5.0528	5.13793
1	9910576	9911025	CTNNBIP1	ENSG00000178585	-	4.1636	3.32193	5.52924	5.55297
1	9942826	9943650	LZIC	ENSG00000162441	-	5.1636	4.52356	8.52924	9.20043
1	10032526	10033050	UBE4B	ENSG00000130939	+	4.84167	4.24793	6.33659	5.55297
1	10210126	10210575	KIF1B	ENSG00000054523	+	4.42663	3.70044	5.6167	5.8009
1	10398526	10399425	PGD	ENSG00000142657	+	5.48553	5	6.9555	6.78179
1	10430176	10430850	RP4-736L20.3	ENSG00000271989	-	4.3011	4.39232	6.65852	6.28089
1	11012551	11013225	TARDBP	ENSG00000120948	+	4.1636	4.24793	5.85117	6.43561
1	11060026	11060400	SRM	ENSG00000116649	-	2.84167	3	5.6167	5.45986
1	11099326	11100075	EXOSC10	ENSG00000171824	-	4.3011	5.12928	6.33659	6.13793
1	11262301	11262975	MTOR	ENSG00000198793	-	4.54211	4.70044	5.88679	7.07653
1	11681026	11681325	MAD2L2	ENSG00000116670	-	3.64902	2.58496	5.22968	4.94529
1	11735851	11736300	AGTRAP	ENSG00000177674	+	2.84167	4	6.33659	6.43561
1	11785126	11785575	C1orf167	ENSG00000215910	+	2.84167	4.32193	6.14395	4.94529
1	11805676	11806500	MTHFR	ENSG00000177000	-	5.79587	5.35755	7.22968	7.51875
1	11908351	11909025	RNU5E-1	ENSG00000199347	+	4.64902	5.2854	5.73869	6.64043
1	11926276	11926650	KIAA2013	ENSG00000116685	-	2.84167	3.16992	5.1142	5.36032
1	11939176	11939475	PLOD1	ENSG00000083444	+	1.84167	2.32193	4.69916	5.59736
1	11980051	11980800	MFN2	ENSG00000116688	+	5.23399	4.58496	6.79603	7.22539
1	12229801	12230250	VPS13D	ENSG00000048707	+	4.64902	3.16992	6.1731	6.53025
1	13749076	13749450	PRDM2	ENSG00000116731	+	4.01159	3	4.98867	5.55297
1	15525076	15525525	CASP9	ENSG00000132906	-	3.1636	2.32193	4.98867	6.07653
1	15526501	15527100	CASP9	ENSG00000132906	-	4.64902	4.90689	6.08383	6.16768
1	15834676	15835200	FLJ37453	ENSG00000179743	-	3.84167	4	5.92156	5.76242
1	15949501	15949950	ZBTB17	ENSG00000116809	-	1.84167	3.32193	5.69916	5.72289
1	15975301	15976350	ZBTB17	ENSG00000116809	-	5.36523	5.42626	9.81464	10.1133
1	16032751	16033200	CLCNKA	ENSG00000186510	+	3.84167	4.58496	5.43613	5.64043
1	16073401	16073775	FAM131C	ENSG00000185519	-	1.84167	2	4.77717	5.45986
1	16206676	16207275	ARHGEF19	ENSG00000142632	-	3.64902	4.70044	6.02109	5.8749
1	16236526	16237350	RSG1	ENSG00000132881	-	4.01159	4.64386	6.98867	7.66149
1	16352176	16352775	FBXO42	ENSG00000037637	-	4.3011	4.52356	6.28413	5.72289
1	16366576	16367850	SZRD1	ENSG00000055070	+	5.42663	5.72792	9.12543	9.67967
1	16440376	16441125	NECAP2	ENSG00000157191	+	5.42663	4.90689	6.69916	7.57534
1	16545901	16546125	null			1.84167	3.58496	3.85117	5.76242
1	16612576	16614075	NBPF1	ENSG00000219481	-	6.77241	7	8.4481	7.99591
1	16624126	16624650	CROCCP2	ENSG00000215908	-	2.42663	3.45943	6.41188	4.55297
1	16644001	16645275	CROCCP2	ENSG00000215908	-	6.79587	6.61471	8.22968	8.18233
1	16678126	16678425	null			3.42663	3	3.52924	6.48371
1	16960726	16961250	CROCC	ENSG00000058453	+	3.1636	3.16992	6.02109	6.78179
1	17011801	17012175	ATP13A2	ENSG00000159363	-	3.42663	2.80735	5.81464	4.64043
1	17125801	17126100	null			2.84167	3.16992	5.0528	4.45986
1	17237176	17237400	PADI1	ENSG00000142623	+	1.84167	1.58496	4.43613	4.55297
1	17406151	17406450	RP1-20B21.4	ENSG00000227751	+	3.1636	3.45943	5.0528	4.94529
1	18854626	18854925	TAS1R2	ENSG00000179002	-	0.84167	2	6.1142	6.28089
1	19209676	19210650	UBR4	ENSG00000127481	-	5.3011	5.16993	6.65852	7.18233
1	19311901	19312575	AKR7A2	ENSG00000053371	-	3.64902	4.08746	6.45998	5.97923
1	19485226	19485525	CAPZB	ENSG00000077549	-	2.42663	2.58496	4.92156	4.8749
1	19882201	19882650	OTUD3	ENSG00000169914	+	4.3011	4.08746	5.9555	7.13793
1	20185801	20186325	UBXN10-AS1	ENSG00000225986	-	3.84167	3.90689	5.92156	5.41095
1	20633326	20633925	PINK1	ENSG00000158828	+	4.1636	4.16993	6.43613	5.76242
1	20661226	20661825	DDOST	ENSG00000244038	-	4.01159	3.90689	6.02109	5.83837
1	20786251	20787675	HP1BP3	ENSG00000127483	-	4.64902	5.04439	7.57363	7.5642
1	21345226	21345750	ECE1	ENSG00000117298	-	2.84167	4.08746	5.85117	5.45986
1	21439951	21440250	NBPF3	ENSG00000142794	+	3.1636	3	4.52924	5.41095
1	21651676	21652050	RAP1GAP	ENSG00000076864	-	1.84167	0	5.57363	5.13793
1	21659101	21659550	RAP1GAP	ENSG00000076864	-	3.64902	3.70044	5.85117	5.36032
1	21782776	21783825	USP48	ENSG00000090686	-	5.01159	5.83289	7.24349	7.70272
1	22052551	22052925	CDC42	ENSG00000070831	+	2.42663	3.32193	5.6167	5.0124
1	22451626	22452150	ZBTB40	ENSG00000184677	+	4.3011	3.45943	8.01306	8.56978
1	23344201	23344875	HNRNPR	ENSG00000125944	-	4.42663	4.70044	6.50652	5.94529
1	23368726	23369475	ZNF436	ENSG00000125945	-	5.01159	5.16993	6.6167	6.91052
1	23554726	23555250	null			3.64902	3.70044	5.98867	6.10756
1	23691601	23692200	RPL11	ENSG00000142676	+	4.74856	4.16993	6.59533	6.0124
1	23743201	23744100	TCEB3	ENSG00000011007	+	4.54211	4.52356	7.58452	8.06076
1	23777851	23778750	TCEB3-AS1	ENSG00000236810	-	5.0896	4.32193	6.50652	6.59736
1	23799526	23800050	GALE	ENSG00000117308	-	2.84167	4.52356	5.77717	5.59736
1	23825101	23825625	HMGCL	ENSG00000117305	-	4.01159	4	6.1142	6.55297
1	23958976	23959875	PNRC2	ENSG00000189266	+	4.01159	5.32193	6.43613	6.59736
1	24413251	24413850	STPG1	ENSG00000001460	-	4.92913	4.39232	5.9555	6.25341
1	24415426	24415950	STPG1	ENSG00000001460	-	4.54211	3.90689	6.52924	7.58639
1	24643126	24643725	SRRM1	ENSG00000133226	+	4.1636	4	6.08383	5.8749
1	24848026	24848475	null			4.3011	4.08746	5.52924	5.76242
1	25247251	25248000	RSRP1	ENSG00000117616	-	4.74856	4.80735	6.36213	6.10756
1	25338301	25338750	TMEM50A	ENSG00000183726	+	3.42663	3.32193	5.6167	5.50717
1	25543501	25544025	LDLRAP1	ENSG00000157978	+	3.42663	3.16992	5.9555	5.55297
1	25617151	25617450	MAN1C1	ENSG00000117643	+	3.1636	3	4.85117	4.8749
1	25819801	25820475	RP1-317E23.6	ENSG00000255054	+	3.84167	4	6.28413	5.8009
1	25858951	25859700	AUNIP	ENSG00000127423	-	5.1636	4.80735	6.38722	6.36032
1	25875451	25875975	Y_RNA	ENSG00000207302	+	4.01159	3.58496	6.1731	5.8749
1	25906126	25906725	STMN1	ENSG00000117632	-	3.64902	3.80735	6.38722	6.61906
1	26111401	26112075	PDIK1L	ENSG00000175087	+	4.84167	4.64386	6.1142	6.04482
1	26161651	26162025	FAM110D	ENSG00000197245	+	2.84167	2.58496	5.52924	4.55297
1	26169751	26170350	ZNF593	ENSG00000142684	+	4.01159	4.58496	6.33659	6.33433
1	26201026	26201475	CATSPER4	ENSG00000188782	+	4.54211	4.58496	5.57363	5.94529
1	26279701	26280450	SH3BGRL3	ENSG00000142669	+	4.54211	4.75489	6.52924	6.38586
1	26363851	26364150	ZNF683	ENSG00000176083	-	3.42663	3.58496	5.48344	5.07653
1	26408551	26408925	LIN28A	ENSG00000131914	+	2.42663	4.32193	5.38722	5.36032
1	26431876	26432625	DHDDS	ENSG00000117682	+	5.42663	4.90689	7.42406	8.21831
1	26472301	26473425	HMGN2	ENSG00000198830	+	4.92913	4.24793	7.0528	6.96236
1	26500501	26501475	null			4.74856	4.45943	6.43613	6.55297
1	26529601	26530050	RPS6KA1	ENSG00000117676	+	1.84167	2.58496	5.52924	5.50717
1	26620276	26620800	null			4.3011	3.70044	5.85117	5.83837
1	26695426	26695950	ARID1A	ENSG00000117713	+	3.42663	4.24793	6.45998	6.16768
1	26786851	26787225	PIGV	ENSG00000060642	+	5.01159	4.24793	5.38722	6.68225
1	26787226	26788575	PIGV	ENSG00000060642	+	5.92913	5.64386	9.82616	10.096
1	26864851	26865450	SFN	ENSG00000175793	+	4.1636	4.32193	8.02109	8.9666
1	26889751	26890500	GPN2	ENSG00000142751	-	4.42663	4.80735	6.20166	6.91052
1	26900026	26900625	GPATCH3	ENSG00000198746	-	4.74856	4.9542	6.3106	6.10756
1	26921551	26922150	NUDC	ENSG00000090273	+	4.01159	4.70044	6.08383	6.92801
1	26966926	26967225	null			2.42663	3.32193	5.1731	5.91052
1	27154876	27155325	SLC9A1	ENSG00000090020	-	3.1636	4.32193	6.20166	5.72289
1	27234151	27234600	RP11-40H20.4	ENSG00000224311	-	5.01159	4	6.14395	5.30786
1	27321901	27322575	TMEM222	ENSG00000186501	+	4.01159	4.52356	7.22968	8.32115
1	27366151	27366750	MAP3K6	ENSG00000142733	-	4.1636	3	6.20166	6.07653
1	27568426	27568950	AHDC1	ENSG00000126705	-	3.64902	3.80735	6.0528	5.91052
1	27830551	27831375	PPP1R8	ENSG00000117751	+	5.0896	4.90689	6.73869	7.48371
1	27914026	27915225	RPA2	ENSG00000117748	-	5.84167	5.83289	9.68152	10.0348
1	28232851	28233225	DNAJC8	ENSG00000126698	-	3.42663	3.16992	5.69916	6.04482
1	28259401	28259925	SESN2	ENSG00000130766	+	3.42663	4.08746	5.98867	5.64043
1	28328776	28329150	MED18	ENSG00000130772	+	4.1636	4.58496	5.22968	6.41095
1	28518076	28518975	RCC1	ENSG00000180198	+	5.3011	4.52356	6.81464	6.57534
1	28552801	28553175	TRNAU1AP	ENSG00000180098	+	3.1636	4.16993	5.6167	5.76242
1	28581601	28582275	SNHG12	ENSG00000197989	-	4.64902	4.64386	6.9555	7.66149
1	28642876	28643325	TAF12	ENSG00000120656	-	4.84167	4.52356	6.14395	5.94529
1	28648501	28649100	RP11-442N24__B.1	ENSG00000229388	+	4.74856	4.58496	5.6167	7.16768
1	28668526	28668975	GMEB1	ENSG00000162419	+	4.42663	4.39232	5.65852	7.55297
1	28736626	28737150	YTHDF2	ENSG00000198492	+	4.01159	4.24793	6.14395	6.07653
1	29181151	29181675	SRSF4	ENSG00000116350	-	4.3011	4	5.9555	5.59736
1	29181751	29182275	SRSF4	ENSG00000116350	-	4.42663	4.64386	6.36213	5.72289
1	29236276	29236650	PTPRU	ENSG00000060656	+	1.84167	2.32193	5.57363	5.19683
1	30718651	30719100	MATN1	ENSG00000162510	-	4.01159	4.16993	5.92156	5.59736
1	30824326	30824775	RP1-65J11.1	ENSG00000223382	+	4.54211	4.16993	6.02109	5.83837
1	31155226	31155675	null			2.84167	3.58496	5.73869	5.19683
1	31181701	31182000	NKAIN1	ENSG00000084628	-	1.84167	2.80735	5.1731	4.55297
1	31394701	31395000	null			1.84167	3	5.1731	4.36032
1	31644226	31645500	PEF1	ENSG00000162517	-	6.01159	5.83289	9.79133	10.0706
1	32013451	32014050	KHDRBS1	ENSG00000121774	+	4.74856	3.90689	6.33659	6.57534
1	32014126	32014800	KHDRBS1	ENSG00000121774	+	4.01159	3.58496	5.98867	5.91052
1	32072551	32073225	RP11-277A4.4	ENSG00000203325	-	4.64902	4.08746	6.41188	6.04482
1	32107876	32108775	KPNA6	ENSG00000025800	+	4.64902	5.24793	7.0528	7.651
1	32179501	32180325	TXLNA	ENSG00000084652	+	4.3011	4.85798	6.14395	6.76242
1	32205451	32206050	RP4-622L5.7	ENSG00000224066	-	3.64902	4.08746	6.48344	6.04482
1	32291776	32292375	HDAC1	ENSG00000116478	+	4.64902	4.08746	6.22968	6.13793
1	32336026	32336475	MARCKSL1	ENSG00000175130	-	3.42663	3.16992	5.85117	5.64043
1	32500576	32500950	RP1-27O5.3	ENSG00000254553	+	1.84167	2	5.28413	5.41095
1	32650126	32650800	ZBTB8OS	ENSG00000176261	-	4.84167	5	8.50652	9.1304
1	32650801	32651550	ZBTB8OS	ENSG00000176261	-	4.54211	4	6.59533	6.89282
1	32712151	32712600	null			4.01159	4.32193	5.92156	5.8749
1	32817151	32817600	YARS	ENSG00000134684	-	4.3011	4.70044	6.14395	6.13793
1	32886601	32886900	HPCA	ENSG00000121905	+	3.1636	3.16992	5.22968	5.68225
1	32964601	32965125	RNF19B	ENSG00000116514	-	4.74856	4.08746	5.92156	5.8749
1	33036751	33037200	AK2	ENSG00000004455	-	4.3011	4.39232	5.65852	6.07653
1	33127126	33127500	null			3.42663	3.90689	5.33659	5.59736
1	33472351	33472875	ZSCAN20	ENSG00000121903	+	4.64902	4.52356	6.3106	6.94529
1	34726876	34727175	SMIM12	ENSG00000163866	-	0.84167	-0.152003	4.22968	5.13793
1	34742701	34743000	SMIM12	ENSG00000163866	-	1.84167	3.58496	4.52924	5.19683
1	34866301	34866600	DLGAP3	ENSG00000116544	-	2.42663	3.16992	5.33659	4.0124
1	35192101	35193225	SFPQ	ENSG00000116560	-	4.84167	4.70044	6.92156	6.64043
1	35556976	35558175	KIAA0319L	ENSG00000142687	-	5.54211	5.42626	9.90862	10.151
1	35769226	35770125	CLSPN	ENSG00000092853	-	4.64902	4.90689	6.75806	6.19683
1	35930851	35931450	AGO3	ENSG00000126070	+	3.64902	3.90689	6.20166	6.70272
1	36088576	36089175	ADPRHL2	ENSG00000116863	+	4.01159	4.08746	6.75806	6.92801
1	36149176	36149925	TRAPPC3	ENSG00000054116	-	5.0896	5.2854	6.67899	6.30786
1	36385501	36386850	STK40	ENSG00000196182	-	5.79587	5.72792	9.71412	10.0206
1	36397501	36398175	LSM10	ENSG00000181817	-	4.92913	4.24793	6.43613	6.0124
1	36464176	36464625	MRPS15	ENSG00000116898	-	4.74856	4.32193	6.14395	6.41095
1	37255501	37255725	null			0.84167	1.58496	4.43613	4.36032
1	37474051	37474800	LINC01137	ENSG00000233621	-	4.84167	4.32193	6.36213	6.10756
1	37553926	37554525	SNIP1	ENSG00000163877	-	4.1636	4.45943	6.25716	5.50717
1	37595551	37596300	GNL2	ENSG00000134697	-	3.84167	5.24793	6.59533	6.07653
1	37689601	37689975	C1orf109	ENSG00000116922	-	3.1636	3.58496	5.38722	5.19683
1	37691701	37692900	C1orf109	ENSG00000116922	-	5.36523	5	7.27071	6.91052
1	37859176	37860000	MTF1	ENSG00000188786	-	4.84167	5.04439	6.55161	6.04482
1	37989601	37990350	SF3A3	ENSG00000183431	-	5.01159	5.42626	6.75806	6.45986
1	38005201	38005575	FHL3	ENSG00000183386	-	0.84167	1.58496	5.1142	5.07653
1	38047351	38047650	RP5-884C9.2	ENSG00000224592	+	2.42663	3	4.6167	4.8749
1	38489776	38490150	null			3.1636	3.58496	6.59533	6.99591
1	38859676	38860125	RRAGC	ENSG00000116954	-	4.3011	4.16993	6.08383	6.48371
1	38991076	38991600	AKIRIN1	ENSG00000174574	+	2.84167	3.32193	6.28413	5.68225
1	39026101	39026625	NDUFS5	ENSG00000168653	+	4.42663	4.52356	5.43613	6.16768
1	39491626	39491925	BMP8A	ENSG00000183682	+	3.1636	2.58496	5.33659	4.45986
1	39576676	39577050	PABPC4	ENSG00000090621	-	4.1636	3.70044	5.65852	5.41095
1	39788626	39788850	BMP8B	ENSG00000116985	-	0.689667	2	4.85117	4.25341
1	39883201	39883650	TRIT1	ENSG00000043514	-	4.01159	4.39232	5.81464	6.13793
1	40039801	40041000	CAP1	ENSG00000131236	+	5.48553	5.75489	6.90428	7.13793
1	40096951	40097475	PPT1	ENSG00000131238	-	4.01159	3.80735	6.02109	5.8749
1	40161151	40161975	RLF	ENSG00000117000	+	5.3011	4.45943	6.75806	7.25341
1	40257751	40258425	RP1-39G22.7	ENSG00000259943	-	5.36523	4.9542	6.77717	7.92801
1	40691476	40692375	NFYC-AS1	ENSG00000272145	-	5.0896	5.04439	6.69916	6.72289
1	40952326	40952850	null			4.42663	3.45943	5.81464	5.45986
1	40979701	40980075	CTPS1	ENSG00000171793	+	2.84167	3.80735	5.65852	5.19683
1	41516176	41516400	HIVEP3	ENSG00000127124	-	1.84167	3.32193	4.77717	4.55297
1	42335101	42335550	FOXJ3	ENSG00000198815	-	1.84167	3.45943	5.48344	6.10756
1	42681976	42682500	YBX1	ENSG00000065978	+	3.84167	4.64386	5.33659	6.10756
1	42682651	42683250	YBX1	ENSG00000065978	+	2.84167	3	5.85117	6.07653
1	42816976	42817575	CCDC23	ENSG00000177868	-	3.64902	3.16992	6.73869	7.62979
1	42924151	42924825	SLC2A1	ENSG00000117394	-	4.3011	4.64386	6.38722	6.22539
1	43707151	43707750	KDM4A-AS1	ENSG00000236200	-	4.54211	4.24793	6.14395	5.94529
1	43946326	43947075	RP11-7O11.3	ENSG00000237950	-	4.64902	4.85798	6.57363	6.10756
1	43969726	43970400	DPH2	ENSG00000132768	+	4.54211	4.58496	6.25716	6.30786
1	43974451	43975350	ATP6V0B	ENSG00000117410	+	4.42663	4.39232	7.00497	7.55297
1	43975426	43975950	ATP6V0B	ENSG00000117410	+	3.1636	3.90689	5.85117	6.04482
1	43991476	43992000	CCDC24	ENSG00000159214	+	2.42663	4.24793	5.77717	5.59736
1	44213251	44213625	DMAP1	ENSG00000178028	+	3.84167	3.70044	5.43613	5.8009
1	44354701	44355450	ERI3	ENSG00000117419	-	4.1636	3.90689	6.48344	6.19683
1	44631451	44632425	RNF220	ENSG00000187147	+	4.84167	3.90689	6.69916	6.8749
1	44652826	44653200	TMEM53	ENSG00000126106	-	2.42663	3.45943	6.1142	6.36032
1	44674276	44674725	TMEM53	ENSG00000126106	-	4.42663	4.85798	6.20166	6.22539
1	44721526	44722050	C1orf228	ENSG00000198520	+	5.42663	5.16993	5.81464	7.07653
1	44730676	44731050	RNU5D-1	ENSG00000200169	-	3.1636	4.45943	4.92156	6.22539
1	44739526	44739975	KIF2C	ENSG00000142945	+	4.3011	5.12928	6.02109	7.36032
1	44800276	44800800	PLK3	ENSG00000173846	+	4.42663	3.58496	5.85117	5.8009
1	44986351	44986875	EIF2B3	ENSG00000070785	-	5.0896	4.80735	6.02109	5.97923
1	45303826	45304350	ZSWIM5	ENSG00000162415	-	4.01159	4.08746	5.88679	5.72289
1	45339826	45340575	MUTYH	ENSG00000132781	-	4.64902	4.85798	6.41188	6.45986
1	45499801	45500625	MMACHC	ENSG00000132763	+	5.54211	5.12928	6.20166	6.91052
1	45521551	45522150	PRDX1	ENSG00000117450	-	3.42663	4.80735	6.22968	5.8749
1	45686476	45686850	GPBP1L1	ENSG00000159592	-	4.42663	4.39232	5.77717	6.30786
1	45750451	45750975	IPP	ENSG00000197429	-	4.64902	4.52356	6.41188	6.76242
1	46132426	46133175	PIK3R3	ENSG00000117461	-	4.64902	4.75489	6.22968	6.66149
1	46247551	46247850	RAD54L	ENSG00000085999	+	4.01159	4.24793	5.1142	5.8749
1	46302976	46303500	LRRC41	ENSG00000132128	-	4.42663	4.52356	5.52924	6.53025
1	46340476	46341000	NSUN4	ENSG00000117481	+	4.54211	4	6.08383	6.38586
1	47179051	47179500	CYP4A22-AS1	ENSG00000225506	-	4.3011	4.70044	6.02109	7.09213
1	47181076	47181525	LINC00853	ENSG00000224805	+	3.64902	4.08746	5.85117	5.64043
1	47313901	47314650	STIL	ENSG00000123473	-	4.64902	4.70044	6.33659	6.72289
1	47333626	47334450	CMPK1	ENSG00000162368	+	3.64902	4.39232	6.22968	6.33433
1	47437351	47438175	FOXD2	ENSG00000186564	+	4.84167	4.24793	7.03703	7.77214
1	50959951	50960550	FAF1	ENSG00000185104	-	4.3011	4.39232	6.86909	7.75264
1	50968051	50968725	CDKN2C	ENSG00000123080	+	3.1636	4.39232	6.02109	6.19683
1	51236026	51236475	RNF11	ENSG00000123091	+	4.01159	3.32193	5.92156	5.30786
1	51296851	51297225	TTC39A	ENSG00000085831	-	4.3011	4.24793	5.48344	5.45986
1	51729376	51729900	OSBPL9	ENSG00000117859	+	4.42663	3.16992	6.38722	6.19683
1	51878551	51879075	NRD1	ENSG00000078618	-	5.0896	4.39232	6.81464	7.57534
1	52141876	52142625	ZFYVE9	ENSG00000157077	+	4.42663	3.70044	6.67899	5.72289
1	52365676	52366500	CC2D1B	ENSG00000154222	-	4.54211	4.80735	7.00497	6.64043
1	52404451	52405050	ORC1	ENSG00000085840	-	4.1636	4.70044	5.77717	7.50717
1	52553401	52553925	ZCCHC11	ENSG00000134744	-	3.64902	3.70044	5.9555	4.8749
1	52697926	52698600	COA7	ENSG00000162377	-	4.92913	4.75489	6.43613	6.66149
1	53196676	53197200	CPT2	ENSG00000157184	+	4.54211	3.32193	5.43613	5.8749
1	53220226	53220825	C1orf123	ENSG00000162384	-	5.01159	4.58496	5.81464	6.8749
1	53594176	53594400	GLIS1	ENSG00000174332	-	1.84167	2	4.1142	4.64043
1	53945476	53945850	HSPB11	ENSG00000081870	-	3.64902	3.16992	5.22968	5.13793
1	54053026	54053850	TMEM59	ENSG00000116209	-	5.36523	4.9542	7.98867	8.36032
1	54200026	54200475	RP11-446E24.4	ENSG00000256407	-	2.84167	3.70044	5.81464	5.76242
1	54406276	54406650	SSBP3	ENSG00000157216	-	2.42663	2.32193	5.57363	4.45986
1	54488176	54488550	null			3.1636	2.80735	5.38722	5.25341
1	54715651	54716175	MROH7-TTC4	ENSG00000271723	+	4.64902	4.24793	5.85117	6.36032
1	54764401	54764850	PARS2	ENSG00000162396	-	3.1636	4.32193	5.6167	6.36032
1	58815151	58815600	LINC01135	ENSG00000234807	+	2.84167	3.16992	6.90428	7.58639
1	61724926	61725300	TM2D1	ENSG00000162604	-	3.84167	3.58496	4.85117	6.22539
1	65420551	65421000	LEPROT	ENSG00000213625	+	3.1636	2.80735	5.43613	5.50717
1	66924676	66925125	WDR78	ENSG00000152763	-	3.1636	3.80735	5.92156	5.72289
1	66930226	66930750	MIER1	ENSG00000198160	+	1.84167	3.58496	5.6167	5.64043
1	70205476	70205850	LRRC40	ENSG00000066557	-	3.1636	4.39232	5.1731	5.76242
1	70354651	70355025	ANKRD13C	ENSG00000118454	-	3.1636	3.70044	5.1142	6.16768
1	77219176	77219550	PIGK	ENSG00000142892	-	3.1636	3	5.22968	5.72289
1	77682826	77683125	ZZZ3	ENSG00000036549	-	0.84167	2.32193	4.22968	5.72289
1	77683201	77683725	ZZZ3	ENSG00000036549	-	3.42663	4.08746	5.73869	5.64043
1	77779351	77780250	FAM73A	ENSG00000180488	+	5.01159	4	8.81926	9.27748
1	85259476	85259850	C1orf52	ENSG00000162642	-	0.84167	3.45943	4.92156	5.64043
1	85276276	85276650	BCL10	ENSG00000142867	-	1.84167	2.58496	5.38722	5.13793
1	88683976	88684500	PKN2-AS1	ENSG00000237505	-	3.84167	4	6.43613	7.66149
1	89524576	89525100	LRRC8B	ENSG00000197147	+	3.1636	3.70044	5.88679	5.8749
1	89994301	89995500	GEMIN8P4	ENSG00000228175	-	5.0896	5	8.80536	9.48961
1	92298601	92299050	GLMN	ENSG00000174842	-	2.84167	3.58496	5.52924	5.91052
1	92784901	92785275	EVI5	ENSG00000067208	-	4.54211	3.70044	5.0528	6.04482
1	92961601	92961900	FAM69A	ENSG00000154511	-	2.42663	3.32193	4.1142	5.19683
1	93180376	93180750	TMED5	ENSG00000117500	-	2.84167	3	5.22968	5.41095
1	93345601	93346125	RP4-717I23.3	ENSG00000223745	-	2.84167	3.80735	6.1142	6.36032
1	93847351	93847800	RP4-561L24.3	ENSG00000260464	+	3.42663	3.70044	5.52924	6.55297
1	94045801	94045950	ABCA4	ENSG00000198691	-	0.689667	1	3.52924	4.25341
1	94418101	94418400	ABCD3	ENSG00000117528	+	1.84167	3.16992	4.69916	6.10756
1	95233951	95234400	TMEM56-RWDD3	ENSG00000271092	+	2.42663	3.16992	5.77717	5.50717
1	99849901	99850275	AGL	ENSG00000162688	+	2.84167	2.32193	5.6167	5.07653
1	99969826	99970200	RP5-884G6.2	ENSG00000228084	-	3.84167	3	5.6167	6.04482
1	100132651	100133475	SASS6	ENSG00000156876	-	4.92913	5	8.90862	9.27748
1	100352551	100352850	CDC14A	ENSG00000079335	+	2.84167	1	5.28413	4.8749
1	104072776	104073150	RP11-364B6.2	ENSG00000243500	+	1.84167	1	5.48344	7.18233
1	108199951	108200700	SLC25A24	ENSG00000085491	-	4.92913	3.90689	6.25716	5.8009
1	108692101	108692700	PRPF38B	ENSG00000134186	+	3.84167	4.85798	5.98867	6.89282
1	108746326	108747075	STXBP3	ENSG00000116266	+	4.84167	4.85798	6.48344	6.74279
1	108876826	108877200	RP11-475E11.9	ENSG00000274068	-	2.84167	3.90689	5.38722	5.19683
1	109041676	109042200	WDR47	ENSG00000085433	-	4.01159	4.24793	5.85117	5.76242
1	109089226	109089675	RP5-1065J22.8	ENSG00000273382	-	3.84167	4.45943	6.1731	7.48371
1	109090276	109091025	RP5-1065J22.8	ENSG00000273382	-	4.64902	4.16993	6.55161	7.12283
1	109105951	109106250	C1orf194	ENSG00000179902	-	1.84167	2.58496	3.98867	5.55297
1	109263601	109264050	CELSR2	ENSG00000143126	+	3.42663	3.16992	5.43613	5.41095
1	109397776	109398300	SORT1	ENSG00000134243	-	4.1636	3.58496	5.81464	5.68225
1	109426051	109427025	PSMA5	ENSG00000143106	-	5.69965	5.20945	6.81464	7.79137
1	109493851	109494300	CYB561D1	ENSG00000174151	+	4.64902	4.45943	5.48344	6.38586
1	109548376	109548900	GPR61	ENSG00000156097	+	3.84167	4.16993	6.0528	5.8749
1	109984426	109985475	AHCYL1	ENSG00000168710	+	4.84167	5.04439	9.42406	9.52451
1	110209801	110210400	KCNC4-AS1	ENSG00000224965	-	3.1636	2	5.85117	5.59736
1	110338201	110338875	RP5-1074L1.1	ENSG00000227963	-	4.54211	4.58496	6.45998	6.33433
1	110407276	110407950	LAMTOR5-AS1	ENSG00000224699	+	3.84167	5.04439	6.1142	6.36032
1	110963701	110964300	LRIF1	ENSG00000121931	-	5.3011	4.85798	6.71906	7.84759
1	111448876	111449625	WDR77	ENSG00000116455	-	4.1636	4.85798	5.88679	6.33433
1	111755401	111756225	FAM212B	ENSG00000197852	-	4.54211	4.70044	6.59533	7.18233
1	112674976	112675425	MOV10	ENSG00000155363	+	4.01159	3	5.77717	5.83837
1	112704826	112705200	RHOC	ENSG00000155366	-	3.84167	3.80735	5.28413	6.19683
1	112955926	112956600	SLC16A1	ENSG00000155380	-	4.42663	4.39232	6.50652	6.38586
1	113758801	113759700	PHTF1	ENSG00000116793	-	5.3011	4.45943	6.71906	6.33433
1	113811976	113812650	RSBN1	ENSG00000081019	-	4.64902	4.39232	6.43613	6.22539
1	113905051	113905425	AP4B1	ENSG00000134262	-	3.42663	4.45943	5.43613	5.97923
1	113929426	113929725	HIPK1-AS1	ENSG00000235527	-	2.42663	3.70044	5.6167	4.94529
1	114346501	114347025	null			4.64902	4.16993	5.88679	6.28089
1	114511126	114511650	TRIM33	ENSG00000197323	-	4.42663	3.45943	5.81464	5.68225
1	114581401	114582000	BCAS2	ENSG00000116752	-	4.74856	4.32193	7.90428	9.12283
1	114757351	114758400	CSDE1	ENSG00000009307	-	5.59656	5.61471	9.1767	9.35387
1	116373076	116373675	ATP1A1	ENSG00000163399	+	3.42663	4.08746	5.98867	6.0124
1	117366676	117367500	MAN1A2	ENSG00000198162	+	3.42663	4.39232	6.79603	6.22539
1	117605701	117606225	AL157902.3	ENSG00000236866	-	3.64902	4.45943	6.93863	7.75264
1	117929176	117930225	GDAP2	ENSG00000196505	-	4.92913	5.45943	8.20166	8.85218
1	120844201	120844425	null			0.84167	1	3.52924	5.41095
1	120850726	120851025	RNVU1-19	ENSG00000275538	-	2.84167	1.58496	4.33659	5.83837
1	121016776	121017075	CH17-118O6.3	ENSG00000275585	-	0.84167	1	3.69916	5.8749
1	124044901	124045125	null			4.42663	4.64386	3.69916	5.64043
1	144103276	144103425	null			1.84167	0	5.0528	2.8749
1	144104476	144104625	null			2.84167	1	4.43613	3.36032
1	144412501	144412875	RNVU1-15	ENSG00000207205	+	3.1636	2.58496	4.92156	6.45986
1	144461551	144461700	NBPF15	ENSG00000266338	-	0.84167	0	2.85117	4.72289
1	144523951	144524175	U1	ENSG00000275291	-	0.689667	1.58496	4.33659	4.64043
1	145281001	145281375	RNVU1-14	ENSG00000207501	+	2.42663	3.32193	5.1142	5.59736
1	145425451	145425750	null			1.84167	2.80735	4.69916	6.38586
1	145465426	145465875	U1	ENSG00000270722	-	3.64902	2.80735	4.22968	6.38586
1	145823851	145824150	RNF115	ENSG00000265491	-	2.42663	2.80735	5.38722	4.72289
1	146035501	146035875	null			3.42663	3.32193	4.85117	6.48371
1	146036926	146037300	null			3.42663	4	4.22968	6.13793
1	146039251	146039625	null			4.01159	4.24793	4.85117	6.19683
1	146051926	146052300	RNVU1-6	ENSG00000201558	-	3.84167	3.80735	4.6167	6.38586
1	146376976	146377350	AC245407.1	ENSG00000277573	-	2.84167	3.58496	4.52924	5.8009
1	146387476	146387700	null			3.1636	2.80735	3.69916	5.07653
1	148334551	148335225	RP11-495P10.3	ENSG00000224481	+	4.42663	4.58496	5.98867	7.36032
1	148522126	148522425	U1	ENSG00000274210	+	2.42663	1.58496	5.28413	6.91052
1	148522501	148523025	U1	ENSG00000274210	+	4.1636	2.58496	5.69916	6.85675
1	149708551	149708850	RP11-353N4.5	ENSG00000234232	-	3.42663	2.80735	3.85117	6.22539
1	149712526	149712675	RP11-353N4.5	ENSG00000234232	-	2.42663	2.32193	2.52924	4.94529
1	149927626	149928075	SF3B4	ENSG00000143368	-	3.64902	4.52356	5.73869	5.59736
1	150321301	150321675	PRPF3	ENSG00000117360	+	3.42663	3.32193	5.22968	5.41095
1	150579076	150579675	MCL1	ENSG00000143384	-	4.54211	3.80735	6.43613	5.97923
1	150629026	150629775	ENSA	ENSG00000143420	-	4.54211	4.75489	6.79603	8.06076
1	151059301	151059825	CDC42SE1	ENSG00000197622	-	3.1636	2.58496	5.77717	6.76242
1	151190026	151190325	VPS72	ENSG00000163159	-	3.1636	3.45943	5.1731	5.64043
1	151281901	151282350	RP11-126K1.2	ENSG00000232671	-	3.42663	4.64386	5.48344	6.10756
1	151612051	151612425	RP11-404E16.1	ENSG00000250734	-	2.42663	3.58496	5.1142	5.41095
1	151710301	151710525	CELF3	ENSG00000159409	-	0.689667	0	3.98867	4.8009
1	151909426	151909875	THEM4	ENSG00000159445	-	2.84167	4.16993	5.43613	5.97923
1	153658576	153658875	SNAPIN	ENSG00000143553	+	3.1636	3.70044	5.22968	5.0124
1	153727651	153728175	INTS3	ENSG00000143624	+	2.42663	4.24793	5.38722	6.70272
1	153783376	153783825	Y_RNA	ENSG00000207039	-	3.84167	4	5.48344	5.8749
1	153963151	153963450	SLC39A1	ENSG00000143570	-	3.1636	3.16992	5.1731	4.94529
1	154183126	154183575	TPM3	ENSG00000143549	-	3.1636	3.70044	5.43613	5.25341
1	154220401	154221000	C1orf43	ENSG00000143612	-	4.74856	4	5.88679	6.55297
1	154558651	154559175	UBE2Q1	ENSG00000160714	-	3.42663	3.80735	6.14395	6.64043
1	154567876	154568025	CHRNB2	ENSG00000160716	+	0.84167	0	4.22968	3.8749
1	154589851	154590075	ADAR	ENSG00000160710	-	1.84167	-0.152003	4.1142	4.8009
1	154961326	154962075	PYGO2	ENSG00000163348	-	4.3011	4.45943	6.86909	7.8749
1	154974376	154975050	SHC1	ENSG00000160691	-	4.92913	4.85798	6.02109	7.16768
1	155135626	155136075	SLC50A1	ENSG00000169241	+	3.42663	3.32193	5.48344	5.8009
1	155194576	155195100	MIR92B	ENSG00000271748	+	3.42663	3.45943	6.1731	5.0124
1	155208451	155209500	THBS3	ENSG00000169231	-	5.23399	4.39232	7.1586	6.99591
1	155218876	155220000	GBAP1	ENSG00000160766	-	4.54211	4.90689	7.67899	9.63778
1	155241076	155242200	GBA	ENSG00000177628	-	4.92913	5.04439	7.71906	8.92801
1	155244451	155245125	GBA	ENSG00000177628	-	4.92913	4.08746	6.08383	7.07653
1	155255326	155255625	FAM189B	ENSG00000160767	-	2.84167	2.32193	4.92156	4.8749
1	155277226	155277525	CLK2	ENSG00000176444	-	0.689667	3.32193	5.0528	4.94529
1	155308501	155309175	FDPS	ENSG00000160752	+	5.1636	4.9542	6.69916	7.50717
1	155325226	155325600	RUSC1	ENSG00000160753	+	2.42663	2.58496	5.28413	6.04482
1	155856976	155857650	GON4L	ENSG00000116580	-	4.01159	4.85798	8.27071	8.82909
1	155934226	155934900	KIAA0907	ENSG00000132680	-	4.84167	4.64386	7.24349	9.096
1	156090751	156091050	LMNA	ENSG00000160789	+	1.84167	2.80735	5.1142	5.07653
1	156193501	156194250	SLC25A44	ENSG00000160785	+	4.74856	4.70044	8.98457	9.23596
1	156212701	156213375	SLC25A44	ENSG00000160785	+	4.3011	4.75489	5.77717	7.25341
1	156282451	156283350	SMG5	ENSG00000198952	-	4.64902	4.64386	9.11044	9.45384
1	156456451	156457125	RP11-98G7.1	ENSG00000236947	-	3.84167	4.39232	7.59533	8.40472
1	156624376	156624675	HAPLN2	ENSG00000132702	+	1.84167	3.32193	4.43613	5.25341
1	156728251	156729150	ISG20L2	ENSG00000143319	-	5.01159	4.75489	7.18745	8.50134
1	156740926	156741525	MRPL24	ENSG00000143314	-	4.54211	4.75489	6.33659	7.07653
1	156751726	156752175	HDGF	ENSG00000143321	-	3.84167	2.58496	5.9555	5.41095
1	156767176	156767925	PRCC	ENSG00000143294	+	4.1636	5.32193	6.25716	6.76242
1	157138201	157138875	ETV3	ENSG00000117036	-	4.1636	3.58496	8.04494	8.82443
1	159945601	159945900	IGSF9	ENSG00000085552	-	2.42663	3.70044	4.98867	4.8009
1	160085701	160085925	KCNJ9	ENSG00000162728	+	2.84167	2.32193	4.33659	5.13793
1	160400176	160400550	VANGL2	ENSG00000162738	+	3.1636	3.45943	5.38722	4.55297
1	160837501	160837875	CD244	ENSG00000122223	-	3.42663	3	5.0528	6.70272
1	161045776	161046450	USF1	ENSG00000158773	-	4.64902	4.80735	8.07613	9.18959
1	161132251	161133450	DEDD	ENSG00000158796	-	5.3011	5.49185	10.3139	10.783
1	161153551	161154450	UFC1	ENSG00000143222	+	5.59656	4.32193	8.45405	9.43255
1	161158951	161160000	RP11-297K8.2	ENSG00000224985	-	5.36523	5.20945	9.38722	9.50717
1	161165776	161166750	PPOX	ENSG00000143224	+	5.0896	5.20945	6.79603	7.66149
1	161176801	161178000	PPOX	ENSG00000143224	+	4.42663	5.08746	9.32366	9.62443
1	161201251	161202825	NDUFS2	ENSG00000158864	+	5.48553	5.85798	10.011	10.1695
1	161220526	161221125	FCER1G	ENSG00000158869	+	3.84167	4	7.47175	8.62979
1	161225626	161226750	TOMM40L	ENSG00000158882	+	5.01159	4.58496	9.00902	9.42949
1	161389726	161390100	null			4.42663	3.58496	5.28413	5.76242
1	161421976	161422275	null			2.84167	3.32193	4.1142	6.0124
1	161440351	161440725	null			3.1636	2.80735	5.28413	5.36032
1	161540101	161540475	RP11-25K21.6	ENSG00000273112	+	3.42663	3.32193	4.33659	6.22539
1	161612626	161612850	FCGR2B	ENSG00000072694	+	4.01159	2.58496	3.98867	5.64043
1	161621551	161621850	FCGR2B	ENSG00000072694	+	3.1636	2.80735	5.0528	5.45986
1	161749651	161749950	DUSP12	ENSG00000081721	+	4.3011	3.58496	5.22968	5.59736
1	161766151	161766600	RP11-474I16.8	ENSG00000226889	-	3.84167	3.90689	5.28413	6.89282
1	163321576	163322025	RGS5	ENSG00000143248	-	4.92913	3.32193	6.55161	7.95385
1	165598051	165598425	RP11-306I1.2	ENSG00000236206	+	4.01159	3.58496	5.65852	5.0124
1	165630526	165631425	MGST3	ENSG00000143198	+	4.84167	4.85798	9.00902	9.42641
1	165827851	165828150	UCK2	ENSG00000143179	+	2.42663	2	4.92156	5.19683
1	166839151	166839600	POGK	ENSG00000143157	+	2.84167	3.32193	5.28413	5.41095
1	167220076	167220900	RP11-277B15.3	ENSG00000272205	-	5.23399	5.39232	6.9555	8.10756
1	167492701	167493000	CD247	ENSG00000198821	-	0.84167	2.58496	4.43613	5.8749
1	167714176	167714925	null			4.54211	4.52356	6.1142	7.0287
1	167721751	167722275	MPZL1	ENSG00000197965	+	3.64902	4.16993	6.0528	5.72289
1	167935726	167937375	MPC2	ENSG00000143158	-	4.92913	6.06609	9.82616	10.3012
1	168178801	168179325	TIPRL	ENSG00000143155	+	4.42663	3.90689	6.02109	6.25341
1	169893526	169894500	SCYL3	ENSG00000000457	-	5.1636	4.75489	9.3996	10.0144
1	170531926	170532300	RP11-576I22.2	ENSG00000231407	-	4.3011	4.39232	5.33659	6.48371
1	171741826	171742200	VAMP4	ENSG00000117533	-	4.01159	3.45943	5.73869	5.59736
1	171794101	171794400	METTL13	ENSG00000010165	+	2.42663	2.80735	2.1142	5.8749
1	172532626	172533450	SUCO	ENSG00000094975	+	5.48553	5.42626	6.55161	6.78179
1	173476876	173477250	PRDX6	ENSG00000117592	+	1.84167	2.32193	5.38722	5.91052
1	173477251	173477850	PRDX6	ENSG00000117592	+	4.1636	3.90689	5.69916	5.8009
1	173823976	173825100	CENPL	ENSG00000120334	-	5.64902	5.58496	9.81926	10.2395
1	173867626	173868825	GAS5	ENSG00000234741	-	5.48553	5.39232	6.48344	7.16768
1	174159076	174160200	RP11-160H22.5	ENSG00000227373	-	5.36523	5.35755	7.3106	6.74279
1	174999226	175000125	CACYBP	ENSG00000116161	+	5.0896	4.64386	6.38722	6.53025
1	176207176	176207775	RFWD2	ENSG00000143207	-	3.42663	4.32193	5.81464	6.45986
1	179043226	179043600	FAM20B	ENSG00000116199	+	3.42663	2.32193	5.1142	5.55297
1	179081776	179082300	TOR3A	ENSG00000186283	+	4.54211	3.70044	6.1142	5.8749
1	179293426	179293950	SOAT1	ENSG00000057252	+	3.1636	3.80735	5.69916	5.72289
1	179877676	179878050	TOR1AIP2	ENSG00000169905	-	5.01159	4	5.57363	5.76242
1	179882176	179883300	RP11-533E19.7	ENSG00000272906	-	5.01159	5.75489	9.29411	9.27065
1	179954551	179954925	CEP350	ENSG00000135837	+	3.84167	3.45943	5.57363	5.45986
1	180154876	180155250	QSOX1	ENSG00000116260	+	2.42663	3.16992	5.33659	5.0124
1	180502501	180503025	LHX4-AS1	ENSG00000230124	-	4.54211	3.70044	5.98867	5.68225
1	181022626	181023075	STX6	ENSG00000135823	-	1.84167	3.80735	5.77717	5.36032
1	181104751	181105500	null			4.42663	4.16993	6.43613	5.8749
1	181105576	181105950	null			1.84167	2.58496	5.48344	5.07653
1	182391451	182391900	GLUL	ENSG00000135821	-	4.01159	4.08746	5.52924	5.59736
1	182789551	182789925	NPL	ENSG00000135838	+	3.84167	2.80735	5.43613	5.68225
1	183471901	183472275	SMG7-AS1	ENSG00000232860	-	4.3011	3.16992	3.52924	6.36032
1	183635626	183636300	ARPC5	ENSG00000162704	-	4.74856	4.58496	6.08383	6.22539
1	184754401	184755375	EDEM3	ENSG00000116406	-	5.1636	5.39232	7.08383	6.85675
1	185316226	185316975	IVNS1ABP	ENSG00000116679	-	4.1636	4.16993	6.20166	5.94529
1	185316976	185317425	IVNS1ABP	ENSG00000116679	-	3.64902	3.16992	5.48344	5.55297
1	186374926	186375975	TPR	ENSG00000047410	-	5.42663	5.42626	6.92156	7.44779
1	193059226	193059675	UCHL5	ENSG00000116750	-	4.92913	4.16993	5.33659	6.85675
1	193105201	193105725	GLRX2	ENSG00000023572	-	3.42663	3.80735	5.69916	5.76242
1	193121701	193122300	CDC73	ENSG00000134371	+	4.64902	4.9542	5.92156	6.97923
1	196933576	196933950	CFHR2	ENSG00000276911	+	2.84167	2.80735	5.22968	5.25341
1	200409901	200410275	ZNF281	ENSG00000162702	-	4.54211	4.24793	5.92156	7.26721
1	200669401	200670000	DDX59	ENSG00000118197	-	4.42663	4.64386	6.59533	6.25341
1	201154351	201154725	TMEM9	ENSG00000116857	-	3.84167	4.16993	5.73869	5.59736
1	201828976	201829425	IPO9-AS1	ENSG00000231871	-	4.42663	3.58496	5.69916	5.91052
1	201982576	201983100	RNPEP	ENSG00000176393	+	3.42663	3.16992	5.73869	5.41095
1	202348351	202349400	PPP1R12B	ENSG00000077157	+	5.59656	5.12928	10.1048	10.1171
1	202808251	202808625	KDM5B	ENSG00000117139	-	3.42663	3.32193	5.73869	6.28089
1	202810651	202811100	RP11-480I12.10	ENSG00000260021	-	4.42663	4	5.9555	5.83837
1	202926976	202927575	KLHL12	ENSG00000117153	-	4.74856	4.08746	6.36213	6.94529
1	203026201	203026875	PPFIA4	ENSG00000143847	+	4.64902	4.52356	6.41188	5.94529
1	203795401	203796300	ZC3H11A	ENSG00000058673	+	4.3011	4.64386	8.6739	9.29444
1	204411601	204412125	RP11-739N20.2	ENSG00000226330	+	4.01159	3.90689	5.65852	6.22539
1	205122151	205122450	RBBP5	ENSG00000117222	-	4.42663	4.32193	5.28413	6.53025
1	205227676	205227975	TMCC2	ENSG00000133069	+	1.84167	2.80735	5.0528	5.0124
1	205631851	205632300	ELK4	ENSG00000158711	-	4.1636	4	5.9555	6.22539
1	205749376	205749975	NUCKS1	ENSG00000069275	-	3.42663	4	6.28413	6.19683
1	206455726	206456100	SRGAP2	ENSG00000266028	+	4.64902	4.32193	5.69916	6.59736
1	206555626	206555925	RASSF5	ENSG00000266094	+	3.1636	3.45943	5.22968	5.25341
1	206557051	206557575	RASSF5	ENSG00000266094	+	3.1636	3.16992	5.92156	5.91052
1	206612176	206612700	EIF2D	ENSG00000143486	-	4.3011	5	6.63776	7.16768
1	206635201	206635650	RP11-343H5.6	ENSG00000237605	-	3.84167	4.32193	6.33659	5.36032
1	207050551	207051225	C4BPB	ENSG00000123843	+	5.01159	4.70044	6.36213	6.22539
1	207205051	207205425	null			3.84167	3.70044	6.0528	7.0287
1	207751726	207752325	CD46	ENSG00000117335	+	4.01159	4.58496	6.41188	6.81976
1	207868876	207869400	C1orf132	ENSG00000203709	-	3.64902	3.45943	6.20166	5.41095
1	207963526	207964125	null			4.01159	4.08746	6.33659	5.68225
1	209784376	209784975	C1orf74	ENSG00000162757	-	5.01159	5.12928	7.62727	8.21118
1	209827726	209828175	DIEXF	ENSG00000117597	+	4.3011	4.16993	5.85117	5.68225
1	211258876	211259250	RCOR3	ENSG00000117625	+	0.84167	3.16992	5.22968	6.07653
1	211577701	211578300	SLC30A1	ENSG00000170385	-	3.84167	4.08746	5.98867	5.91052
1	211630201	211630650	null			4.3011	4.16993	5.57363	5.68225
1	211675651	211676175	RP11-122M14.1	ENSG00000231057	+	3.84167	4.70044	5.9555	6.04482
1	211830601	211830975	LPGAT1	ENSG00000123684	-	3.1636	3.45943	5.65852	5.30786
1	212284951	212285775	PPP2R5A	ENSG00000066027	+	4.84167	4.52356	6.69916	6.72289
1	212285926	212286525	PPP2R5A	ENSG00000066027	+	2.84167	3.70044	5.9555	5.76242
1	212699251	212699550	BATF3	ENSG00000123685	-	1.84167	2.32193	5.1142	4.64043
1	212857951	212858475	FLVCR1-AS1	ENSG00000198468	-	4.42663	4.16993	5.77717	5.45986
1	213015151	213016125	ANGEL2	ENSG00000174606	-	5.23399	4.9542	8.93438	9.01649
1	213016201	213016500	ANGEL2	ENSG00000174606	-	2.42663	2.58496	5.0528	5.50717
1	213051001	213051450	RPS6KC1	ENSG00000136643	+	3.42663	4.08746	5.77717	6.28089
1	219173701	219174225	LYPLAL1-AS1	ENSG00000228063	-	4.3011	3.90689	6.59533	6.55297
1	219613051	219613350	ZC3H11B	ENSG00000215817	-	0.689667	-0.152003	4.33659	4.55297
1	220093951	220094325	IARS2	ENSG00000067704	+	3.1636	2	5.1731	5.30786
1	220094326	220094625	IARS2	ENSG00000067704	+	3.1636	2.58496	5.22968	4.94529
1	222465376	222465750	null			2.42663	3.32193	5.81464	5.13793
1	222618001	222618450	MIA3	ENSG00000154305	+	4.1636	2	5.57363	5.30786
1	222643876	222644475	MIA3	ENSG00000154305	+	4.01159	4.58496	5.9555	6.48371
1	222713176	222713550	AIDA	ENSG00000186063	-	3.42663	4.08746	5.65852	6.89282
1	223712251	223712775	CAPN2	ENSG00000162909	+	3.84167	3.70044	6.1142	5.0124
1	223845676	223846575	TP53BP2	ENSG00000143514	-	4.42663	4.32193	6.52924	6.43561
1	223870651	223870950	null			0.84167	2.58496	4.6167	4.94529
1	223992451	223992900	SEPT7P9	ENSG00000185495	+	3.64902	4	5.73869	6.19683
1	224113951	224114325	FBXO28	ENSG00000143756	+	4.74856	4.16993	5.88679	6.0124
1	224929426	224929950	DNAH14	ENSG00000185842	+	3.1636	3.32193	6.38722	6.94529
1	225427876	225428400	LBR	ENSG00000143815	-	4.42663	3.45943	6.0528	5.25341
1	225474976	225475275	null			2.84167	2.80735	5.0528	5.13793
1	225777451	225777975	SRP9	ENSG00000143742	+	3.64902	4.70044	5.92156	6.76242
1	225809926	225810450	EPHX1	ENSG00000143819	+	4.01159	3.16992	5.69916	5.30786
1	225882151	225882750	TMEM63A	ENSG00000196187	-	4.3011	3.80735	5.92156	5.72289
1	225924001	225924600	RP4-559A3.7	ENSG00000255835	-	4.54211	4.58496	6.45998	7.16768
1	225999151	225999750	SDE2	ENSG00000143751	-	4.42663	4.24793	6.08383	6.50717
1	226083001	226083900	RP11-396C23.2	ENSG00000225518	+	4.1636	4.70044	6.85117	6.41095
1	226110376	226110900	null			4.3011	3.58496	6.0528	5.30786
1	226121476	226122000	null			4.1636	3.32193	5.6167	5.55297
1	226122526	226122825	null			2.42663	2.80735	5.0528	4.8009
1	226186501	226186875	ACBD3	ENSG00000182827	-	3.1636	3	5.57363	5.45986
1	226407901	226408275	PARP1	ENSG00000143799	-	4.42663	3	5.69916	5.19683
1	226939801	226940400	ADCK3	ENSG00000163050	+	4.01159	4.75489	6.20166	5.94529
1	227318251	227318850	CDC42BPA	ENSG00000143776	-	1.84167	3.58496	5.98867	6.0124
1	227563426	227564025	ZNF678	ENSG00000181450	+	4.64902	4.45943	5.85117	6.81976
1	227735176	227735550	SNAP47	ENSG00000143740	+	3.84167	3.58496	5.77717	5.68225
1	228082276	228083100	ARF1	ENSG00000143761	+	4.01159	4.08746	6.97218	6.92801
1	228102826	228103650	C1orf35	ENSG00000143793	-	4.01159	4.45943	7.02109	8.06867
1	228109126	228109725	MRPL55	ENSG00000162910	-	4.42663	4.70044	6.36213	7.07653
1	228139726	228140625	GUK1	ENSG00000143774	+	5.36523	5.04439	7.21574	7.55297
1	228165601	228166200	IBA57	ENSG00000181873	+	4.3011	4	6.65852	7.16768
1	228275176	228275625	OBSCN	ENSG00000154358	+	4.74856	2	5.81464	5.07653
1	228457501	228457875	HIST3H2A	ENSG00000181218	-	3.64902	3.16992	5.73869	5.19683
1	229342651	229343325	CCSAP	ENSG00000154429	-	4.42663	4.24793	6.1731	5.55297
1	229508026	229508625	NUP133	ENSG00000069248	-	4.64902	4.45943	6.38722	6.16768
1	229558651	229559325	ABCB10	ENSG00000135776	-	4.84167	4.58496	6.55161	6.57534
1	229626001	229626375	TAF5L	ENSG00000135801	-	3.1636	3.32193	5.28413	5.68225
1	230642251	230642925	COG2	ENSG00000135775	+	4.64902	4.32193	6.6167	6.53025
1	230868001	230868675	C1orf198	ENSG00000119280	-	2.84167	3.80735	6.73869	7.07653
1	230978626	230979300	TTC13	ENSG00000143643	-	3.64902	5.08746	6.6167	7.47183
1	231240976	231241425	C1orf131	ENSG00000143633	-	4.1636	4.24793	5.52924	6.22539
1	231422326	231422700	EGLN1	ENSG00000135766	-	3.64902	2.80735	5.48344	5.30786
1	233295451	233295825	PCNXL2	ENSG00000135749	-	0.84167	1.58496	5.69916	5.36032
1	234478501	234478950	TARBP1	ENSG00000059588	-	1.84167	3	5.38722	5.25341
1	234609976	234610425	IRF2BP2	ENSG00000168264	-	3.42663	2	5.69916	5.68225
1	235128676	235129200	TOMM20	ENSG00000173726	-	4.01159	3.58496	5.52924	6.30786
1	235504276	235504875	B3GALNT2	ENSG00000162885	-	4.84167	4.16993	5.85117	6.0124
1	236097151	236097525	null			3.1636	2.80735	5.77717	5.30786
1	236523751	236524125	LGALS8	ENSG00000116977	+	3.42663	3.45943	5.1731	5.68225
1	241847776	241848300	EXO1	ENSG00000174371	+	4.1636	4.80735	6.1731	5.91052
1	244451551	244452300	ADSS	ENSG00000035687	-	4.01159	4.52356	6.33659	6.10756
1	244652626	244653375	DESI2	ENSG00000121644	+	5.01159	4.70044	6.57363	6.50717
1	244970701	244971225	RP11-156E8.1	ENSG00000272195	-	3.1636	4.45943	6.14395	5.8009
1	245168026	245168400	KIF26B	ENSG00000162849	+	2.42663	3	5.48344	6.19683
1	246507076	246507525	SMYD3	ENSG00000185420	-	2.42663	3.45943	5.85117	5.13793
1	246931576	246932025	AHCTF1	ENSG00000153207	-	2.42663	4.08746	5.98867	5.41095
1	247210276	247211100	MIR3916	ENSG00000227671	-	2.84167	4.32193	7.08383	7.91929
1	247857376	247857825	TRIM58	ENSG00000162722	+	4.42663	3	5.43613	5.8009
1	248873551	248874075	null			4.01159	3.58496	5.57363	6.94529
1	248874076	248874525	null			4.1636	3.80735	4.43613	6.55297
1	248905951	248906550	PGBD2	ENSG00000185220	+	4.42663	4.32193	5.92156	5.8009
2	264676	265050	SH3YL1	ENSG00000035115	-	3.1636	3.32193	5.22968	6.33433
2	2613301	2613750	null			3.42663	3.58496	6.28413	6.36032
2	3377776	3378075	TSSC1	ENSG00000032389	-	1.84167	3.58496	5.22968	5.0124
2	3518776	3519450	ADI1	ENSG00000182551	-	4.92913	4.24793	6.22968	7.15288
2	3575026	3575550	RPS7	ENSG00000171863	+	3.64902	4.52356	5.9555	6.91052
2	3605251	3605625	COLEC11	ENSG00000118004	+	0.689667	0	4.43613	5.76242
2	6865726	6866100	CMPK2	ENSG00000134326	-	2.42663	2.32193	5.28413	4.72289
2	8678701	8679000	ID2-AS1	ENSG00000235092	-	2.42663	2	5.48344	5.41095
2	8681926	8682150	ID2	ENSG00000115738	+	2.84167	2.58496	4.85117	4.55297
2	9003826	9004275	MBOAT2	ENSG00000143797	-	1.84167	2.58496	5.33659	5.50717
2	9630901	9631500	YWHAQ	ENSG00000134308	-	3.64902	3.45943	5.69916	5.97923
2	10120126	10120800	RP11-254F7.4	ENSG00000272524	+	3.42663	4.39232	6.25716	7.26721
2	10122601	10123050	RRM2	ENSG00000171848	+	3.84167	3.16992	5.43613	5.59736
2	10448026	10448550	ODC1	ENSG00000115758	-	3.64902	2.32193	6.0528	5.50717
2	11155426	11155650	PQLC3	ENSG00000162976	+	1.84167	1.58496	4.98867	4.72289
2	17753776	17754150	SMC6	ENSG00000163029	-	3.64902	0	4.6167	5.59736
2	19350451	19350750	OSR1	ENSG00000143867	-	0.84167	0	4.98867	4.55297
2	20051476	20052075	LAPTM4A	ENSG00000068697	-	4.3011	4.52356	5.69916	6.99591
2	20823001	20823300	C2orf43	ENSG00000118961	-	3.1636	2.80735	5.1142	5.68225
2	21123751	21123900	TDRD15	ENSG00000218819	+	0.689667	-0.152003	3.85117	4.0124
2	23351476	23351775	AC012506.2	ENSG00000233714	+	3.1636	2.58496	4.52924	5.30786
2	23927026	23927475	ATAD2B	ENSG00000119778	-	3.84167	3.70044	5.77717	5.30786
2	24084076	24084975	FAM228B	ENSG00000219626	+	3.42663	4.39232	6.65852	7.61906
2	24360151	24360825	ITSN2	ENSG00000198399	-	3.42663	3.58496	6.67899	7.36032
2	24792826	24793575	PTRHD1	ENSG00000184924	-	4.3011	4.45943	6.50652	7.04482
2	25251526	25251825	DNMT3A	ENSG00000119772	-	3.64902	1.58496	4.85117	4.64043
2	25342576	25342725	DNMT3A	ENSG00000119772	-	1.84167	1	3.85117	3.8749
2	25878376	25878825	ASXL2	ENSG00000143970	-	3.84167	3.32193	5.69916	5.59736
2	26033776	26034225	RAB10	ENSG00000084733	+	2.84167	3.16992	4.98867	6.28089
2	26346001	26346375	GPR113	ENSG00000173567	-	3.42663	3.70044	5.22968	5.50717
2	26970451	26970900	AC013472.4	ENSG00000230286	-	3.84167	2.80735	5.65852	5.59736
2	27050626	27051000	AGBL5	ENSG00000084693	+	0.84167	3.58496	4.33659	6.16768
2	27051076	27051525	AGBL5	ENSG00000084693	+	4.01159	4.39232	4.92156	6.55297
2	27071476	27072000	OST4	ENSG00000228474	-	3.1636	3.32193	5.92156	5.45986
2	27086401	27086775	EMILIN1	ENSG00000138080	+	3.1636	3.70044	5.38722	5.55297
2	27134326	27134925	PREB	ENSG00000138073	-	2.42663	3.70044	6.63776	6.53025
2	27211576	27212700	SLC5A6	ENSG00000138074	-	4.42663	4.70044	9.57636	9.95811
2	27217201	27217575	CAD	ENSG00000084774	+	3.42663	2.80735	5.81464	7.21118
2	27356701	27357450	GTF3C2	ENSG00000115207	-	5.0896	4.75489	6.14395	7.66149
2	27370201	27370725	EIF2B4	ENSG00000115211	-	4.01159	4.45943	6.1142	6.10756
2	27380476	27381075	ZNF513	ENSG00000163795	-	4.42663	3	5.98867	6.25341
2	27409351	27409875	PPM1G	ENSG00000115241	-	4.01159	2.32193	6.14395	5.45986
2	27489526	27489975	IFT172	ENSG00000138002	-	4.64902	4.39232	6.48344	8.06076
2	27771526	27772125	MRPL33	ENSG00000243147	+	4.74856	4.32193	5.98867	6.59736
2	28751326	28751925	PPP1CB	ENSG00000213639	+	3.1636	3.32193	5.6167	6.59736
2	28870126	28870575	TRMT61B	ENSG00000171103	-	3.84167	3.90689	6.14395	6.38586
2	28894426	28894800	WDR43	ENSG00000163811	+	3.1636	4	5.1142	6.33433
2	30231226	30231600	LBH	ENSG00000213626	+	3.64902	3	5.48344	5.36032
2	31233751	31234500	CAPN14	ENSG00000214711	-	3.1636	2.58496	8.69415	8.92801
2	32063251	32063775	SPAST	ENSG00000021574	+	4.64902	3	5.85117	5.41095
2	32165551	32166000	RP11-563N4.1	ENSG00000272716	-	4.3011	4.32193	5.33659	6.07653
2	32916151	32916375	LINC00486	ENSG00000230876	+	5.23399	2	5.1142	5.41095
2	33599026	33599925	FAM98A	ENSG00000119812	-	4.92913	4.64386	9.30073	9.79376
2	36597526	36598275	FEZ2	ENSG00000171055	-	2.42663	3.45943	7.24349	8.42949
2	39124201	39124650	SOS1	ENSG00000115904	-	4.54211	3.90689	5.92156	6.66149
2	42168976	42169350	AC083949.1	ENSG00000224875	-	3.42663	4	5.48344	6.8009
2	42810226	42810750	null			4.64902	3.90689	6.1142	6.48371
2	43219651	43220400	null			4.84167	4.39232	6.90428	8.27407
2	44167801	44168325	RP11-559M23.1	ENSG00000273106	-	3.84167	4.16993	6.33659	7.04482
2	44168776	44169225	RP11-559M23.1	ENSG00000273106	-	4.01159	2.58496	5.6167	5.50717
2	44361151	44362125	PREPL	ENSG00000138078	-	5.23399	5.20945	9.07227	9.86585
2	45650026	45650325	PRKCE	ENSG00000171132	+	2.84167	2.32193	4.85117	4.64043
2	46617001	46617375	PIGF	ENSG00000151665	-	2.42663	3.16992	5.28413	6.74279
2	46698526	46699725	SOCS5	ENSG00000171150	+	3.84167	4.32193	8.89993	9.46885
2	48314476	48315000	FOXN2	ENSG00000170802	+	4.01159	3.90689	5.6167	5.8749
2	53970826	53971275	PSME4	ENSG00000068878	-	3.42663	2.58496	5.1731	5.45986
2	54115426	54116100	ACYP2	ENSG00000170634	+	4.3011	4.75489	6.22968	7.43561
2	55269076	55269450	MTIF2	ENSG00000085760	-	4.01159	3.70044	5.85117	6.41095
2	55282051	55282500	PRORSD1P	ENSG00000162997	+	3.1636	4.08746	6.50652	7.25341
2	55419751	55420200	CCDC88A	ENSG00000115355	-	3.84167	4	5.69916	5.64043
2	58046551	58047000	VRK2	ENSG00000028116	+	3.42663	3.32193	5.81464	5.25341
2	61764001	61764525	null			4.42663	3.70044	7.51792	8.32776
2	61853626	61854225	FAM161A	ENSG00000170264	-	3.84167	3.45943	6.1142	5.97923
2	61888276	61888875	CCT4	ENSG00000115484	-	4.64902	3.32193	6.28413	7.12283
2	62505526	62506500	TMEM17	ENSG00000186889	-	4.64902	4.52356	9.49791	9.70017
2	62705101	62705700	EHBP1	ENSG00000115504	+	4.1636	4.64386	5.6167	6.97923
2	64523851	64524525	RP11-568N6.1	ENSG00000260101	-	4.1636	4.52356	9.07999	9.22893
2	65006476	65006850	SLC1A4	ENSG00000115902	+	2.42663	3.32193	5.85117	6.64043
2	65129926	65130600	RAB1A	ENSG00000138069	-	4.1636	4.39232	7.67899	9.35063
2	65432401	65432775	SPRED2	ENSG00000198369	-	2.42663	3.70044	4.98867	5.59736
2	68157301	68157675	WDR92	ENSG00000243667	-	3.42663	3.80735	5.1731	5.55297
2	69387076	69387525	GFPT1	ENSG00000198380	-	3.84167	3.45943	5.6167	5.50717
2	69643501	69644175	AAK1	ENSG00000115977	-	4.3011	4.08746	6.14395	5.76242
2	69914926	69915225	MXD1	ENSG00000059728	+	3.1636	2.32193	5.1142	5.0124
2	70142551	70143000	null			3.64902	4.24793	5.43613	5.72289
2	70190551	70191150	C2orf42	ENSG00000115998	-	4.3011	4.39232	6.25716	6.57534
2	70258201	70258500	PCYOX1	ENSG00000116005	+	3.1636	2.32193	5.33659	4.55297
2	70869076	70869300	null			0.84167	1.58496	3.85117	5.19683
2	71068126	71068725	NAGK	ENSG00000124357	+	4.1636	4.39232	5.92156	5.91052
2	71130451	71130825	MPHOSPH10	ENSG00000124383	+	3.42663	3.70044	5.0528	5.8009
2	71331526	71331900	ZNF638	ENSG00000075292	+	2.84167	3.70044	5.52924	5.59736
2	73175551	73175925	null			2.84167	3.16992	5.0528	5.13793
2	73233226	73233900	PRADC1	ENSG00000135617	-	3.84167	4.08746	6.41188	6.8009
2	73737226	73737600	TPRKB	ENSG00000144034	-	3.84167	4.08746	4.98867	6.0124
2	73926676	73927200	DGUOK	ENSG00000114956	+	3.42663	3.58496	5.92156	6.48371
2	74002351	74002575	TET3	ENSG00000187605	+	0.84167	-0.152003	4.85117	4.55297
2	74002576	74002875	TET3	ENSG00000187605	+	0.84167	2.32193	5.28413	4.25341
2	74120026	74120475	FNBP1P1	ENSG00000257800	+	2.42663	3.16992	5.77717	5.8009
2	74147701	74148075	BOLA3	ENSG00000163170	-	3.42663	2.32193	5.1731	5.25341
2	74391826	74392275	DCTN1	ENSG00000204843	-	2.84167	3.90689	5.65852	7.04482
2	74421526	74421825	C2orf81	ENSG00000159239	-	2.84167	2.58496	5.52924	4.8009
2	74465101	74465475	MOGS	ENSG00000115275	-	2.84167	2.80735	4.6167	5.83837
2	74472526	74472825	MRPL53	ENSG00000204822	-	3.64902	3.90689	5.57363	5.07653
2	74482126	74482425	CCDC142	ENSG00000135637	-	3.1636	2.80735	5.0528	4.8749
2	74482426	74483550	CCDC142	ENSG00000135637	-	5.01159	4.90689	8.83758	9.44779
2	74507251	74507850	PCGF1	ENSG00000115289	-	3.84167	4.90689	5.92156	6.74279
2	74529301	74530125	AUP1	ENSG00000115307	-	4.3011	4.45943	8.3996	8.83374
2	75710626	75711000	GCFC2	ENSG00000005436	-	3.64902	2.58496	5.0528	5.76242
2	85561351	85561725	GGCX	ENSG00000115486	-	4.3011	2.32193	4.92156	6.07653
2	85602526	85602975	TMEM150A	ENSG00000168890	-	3.64902	3.70044	5.69916	5.68225
2	85615951	85616475	USP39	ENSG00000168883	+	4.1636	2.80735	5.81464	5.94529
2	85888801	85889250	ST3GAL5	ENSG00000115525	-	2.84167	2.80735	5.6167	5.07653
2	86195101	86195700	IMMT	ENSG00000132305	-	4.84167	4.64386	5.77717	6.55297
2	86563276	86563650	CHMP3	ENSG00000115561	-	3.42663	2.80735	4.85117	6.55297
2	88055626	88056000	KRCC1	ENSG00000172086	-	1.84167	3.45943	5.33659	5.50717
2	95165476	95165850	ZNF2	ENSG00000275111	+	3.42663	3.70044	5.33659	5.94529
2	95207101	95207625	AC092835.2	ENSG00000233757	+	3.1636	3.32193	5.65852	6.45986
2	96208051	96208575	STARD7	ENSG00000084090	-	4.01159	3	5.6167	5.64043
2	96265801	96266475	TMEM127	ENSG00000135956	-	3.42663	3.70044	6.20166	6.07653
2	96638251	96638550	KANSL3	ENSG00000114982	-	3.1636	3.58496	5.52924	4.8009
2	96816151	96816600	CNNM3	ENSG00000168763	+	2.42663	2.58496	5.38722	5.50717
2	96857851	96858375	ANKRD23	ENSG00000163126	-	3.84167	4.08746	6.14395	5.97923
2	96951076	96951450	FAM178B	ENSG00000168754	-	3.1636	3.45943	5.28413	4.94529
2	97645951	97646400	COX5B	ENSG00000135940	+	3.42663	3.70044	5.65852	5.25341
2	97995226	97996500	TMEM131	ENSG00000075568	-	4.3011	4.85798	10.0567	10.1968
2	98608351	98608725	COA5	ENSG00000183513	-	3.42663	2.80735	5.1142	5.41095
2	99154876	99155250	TSGA10	ENSG00000135951	-	4.1636	3.32193	5.48344	5.41095
2	99180976	99181350	C2orf15	ENSG00000241962	+	4.01159	3.80735	5.28413	6.30786
2	99335926	99336675	TXNDC9	ENSG00000115514	-	4.84167	4.75489	6.28413	7.12283
2	99490126	99490500	REV1	ENSG00000135945	-	2.42663	3	5.48344	5.72289
2	100562551	100563675	PDCL3	ENSG00000115539	+	4.54211	4.70044	9.01306	9.33433
2	108719251	108719625	RANBP2	ENSG00000153201	+	3.84167	4.32193	5.73869	6.07653
2	111122401	111123000	BCL2L11	ENSG00000153094	+	3.42663	3.45943	5.98867	5.41095
2	111883726	111884325	ANAPC1	ENSG00000153107	-	4.01159	3.70044	6.14395	6.50717
2	112055176	112055550	TMEM87B	ENSG00000153214	+	4.01159	3.16992	5.48344	4.94529
2	112254901	112255425	ZC3H8	ENSG00000144161	-	3.64902	2.58496	8.27071	8.51875
2	112275226	112275675	ZC3H6	ENSG00000188177	+	3.64902	3.90689	5.22968	6.04482
2	112542301	112542675	POLR1B	ENSG00000125630	+	3.84167	3.32193	5.81464	6.28089
2	112584076	112584825	CHCHD5	ENSG00000125611	+	4.3011	4.64386	8.94287	9.04882
2	112764526	112765050	CKAP2L	ENSG00000169607	-	3.64902	3.90689	5.85117	6.30786
2	113583901	113584125	MIR1302-3	ENSG00000221055	-	2.42663	2.32193	4.52924	4.94529
2	117814426	117814800	DDX18	ENSG00000088205	+	4.3011	3	5.28413	5.55297
2	119476276	119476500	SCTR	ENSG00000080293	-	0.84167	2.32193	4.22968	4.55297
2	119544376	119544600	CFAP221	ENSG00000163075	+	0.689667	2.58496	5.1731	4.13793
2	120223051	120223350	TMEM185B	ENSG00000226479	-	0.84167	1	5.1731	5.19683
2	120252526	120252975	RALB	ENSG00000144118	+	3.1636	3.80735	5.6167	5.36032
2	121018726	121019100	null			3.42663	2	4.85117	6.04482
2	121074976	121075425	null			3.42663	3.45943	5.48344	6.70272
2	121530751	121531275	CLASP1	ENSG00000074054	-	4.42663	4.24793	4.77717	6.72289
2	126657826	126658200	GYPC	ENSG00000136732	+	4.3011	4	5.73869	6.76242
2	127387726	127388100	MAP3K2	ENSG00000169967	-	3.1636	3	5.22968	5.36032
2	127526026	127526700	IWS1	ENSG00000163166	-	4.01159	4.08746	7.68911	8.74279
2	127526701	127527000	IWS1	ENSG00000163166	-	2.84167	3.16992	3.33659	5.97923
2	127701301	127701825	WDR33	ENSG00000136709	-	2.84167	3.70044	5.81464	5.8009
2	130181401	130181775	SMPD4	ENSG00000136699	-	2.42663	3.16992	4.69916	6.19683
2	130182076	130182300	SMPD4	ENSG00000136699	-	1.84167	2	3.98867	4.72289
2	130229251	130229475	AC018804.7	ENSG00000213225	+	2.84167	1	3.98867	4.8749
2	130337101	130337400	CCDC115	ENSG00000136710	-	2.42663	2.58496	4.69916	5.94529
2	130340101	130340475	CCDC115	ENSG00000136710	-	3.42663	2.80735	4.98867	5.83837
2	130341976	130343325	CCDC115	ENSG00000136710	-	5.48553	5.2854	10.2279	10.6848
2	130372426	130372800	PTPN18	ENSG00000072135	+	3.1636	2.32193	5.33659	5.76242
2	131093251	131093625	FAM168B	ENSG00000152102	-	3.42663	2	5.33659	5.72289
2	131492851	131493225	AC093838.4	ENSG00000152117	+	3.64902	3	5.22968	6.13793
2	133988551	133988850	null			0.84167	2.32193	3.33659	5.83837
2	134918101	134918925	CCNT2-AS1	ENSG00000224043	-	4.01159	4	7.18745	7.99591
2	138501451	138501750	AC097721.2	ENSG00000228043	-	0.84167	2.58496	4.52924	5.0124
2	148020601	148020900	ORC4	ENSG00000115947	-	3.64902	3.16992	4.98867	5.25341
2	149587576	149587875	MMADHC	ENSG00000168288	-	4.3011	3.90689	5.1731	5.91052
2	151409701	151410300	RIF1	ENSG00000080345	+	4.1636	4.16993	6.0528	6.28089
2	151828201	151828800	ARL5A	ENSG00000162980	-	4.54211	4	5.88679	5.97923
2	152175376	152176200	STAM2	ENSG00000115145	-	5.01159	4.75489	6.3106	7.07653
2	156342376	156342750	NR4A2	ENSG00000153234	-	3.42663	2	5.1731	5.59736
2	156400651	156400950	null			3.84167	4	4.85117	6.28089
2	158456626	158457000	CCDC148	ENSG00000153237	-	2.84167	3.80735	5.33659	5.07653
2	158457751	158458425	PKP4	ENSG00000144283	+	4.64902	4	6.1142	6.10756
2	159286576	159287400	WDSUB1	ENSG00000196151	-	4.54211	4.85798	7.20166	7.78179
2	159712126	159712575	AC009961.3	ENSG00000226266	-	4.1636	4.16993	6.02109	5.8009
2	161308276	161308650	PSMD14	ENSG00000115233	+	3.84167	3.45943	5.38722	5.59736
2	169584226	169584900	PPIG	ENSG00000138398	+	5.01159	5.08746	6.41188	6.99591
2	169694176	169694850	CCDC173	ENSG00000154479	-	3.1636	4.9542	6.28413	5.83837
2	169824676	169825125	METTL5	ENSG00000138382	-	1.84167	4.70044	5.98867	6.16768
2	169827301	169827900	UBR3	ENSG00000144357	+	3.42663	3.32193	6.22968	5.8009
2	170814226	170814450	GAD1	ENSG00000128683	+	1.84167	2.58496	3.33659	5.72289
2	170928826	170929575	GORASP2	ENSG00000115806	+	4.1636	4.80735	6.3106	6.53025
2	170973376	170973825	null			3.64902	3.80735	5.88679	5.64043
2	171433801	171434325	METTL8	ENSG00000123600	-	4.1636	4.58496	6.3106	5.94529
2	171687301	171688200	DYNC1I2	ENSG00000077380	+	5.01159	5.2854	6.43613	7.18233
2	171999676	172000200	SLC25A12	ENSG00000115840	-	4.74856	4.24793	6.36213	5.55297
2	172102576	172103325	DLX2	ENSG00000115844	-	4.54211	3.80735	6.88679	7.16768
2	172556026	172556550	AC093818.1	ENSG00000225205	-	3.64902	3.16992	5.57363	5.94529
2	173075701	173076150	PK	ENSG00000091436	+	2.84167	3.45943	5.48344	5.36032
2	173963776	173964300	SP3	ENSG00000172845	-	3.84167	3.16992	5.48344	6.61906
2	174248251	174248850	OLA1	ENSG00000138430	-	4.3011	4.16993	6.0528	5.8009
2	176269276	176269800	MTX2	ENSG00000128654	+	3.42663	3.90689	6.33659	6.64043
2	177263476	177264000	NFE2L2	ENSG00000116044	-	3.64902	4.52356	5.9555	6.19683
2	177264676	177265275	NFE2L2	ENSG00000116044	-	4.3011	4.52356	5.9555	6.04482
2	177392476	177393150	NFE2L2	ENSG00000116044	-	3.42663	4	6.50652	6.04482
2	177618526	177619125	AC073834.3	ENSG00000237655	+	4.54211	4.52356	5.98867	6.50717
2	178112176	178112850	RBM45	ENSG00000155636	+	4.01159	4.58496	6.48344	6.72289
2	178194226	178194825	OSBPL6	ENSG00000079156	+	4.64902	2.80735	6.08383	5.13793
2	178450576	178451025	PRKRA	ENSG00000180228	-	3.42663	3.80735	5.92156	5.41095
2	178480126	178480575	PLEKHA3	ENSG00000116095	+	3.42663	3.16992	5.6167	6.25341
2	183123901	183125025	NUP35	ENSG00000163002	+	5.59656	5.75489	9.00091	9.37315
2	189441301	189441600	WDR75	ENSG00000115368	+	3.1636	3.32193	4.43613	5.50717
2	189784201	189784575	ORMDL1	ENSG00000128699	-	3.64902	3.16992	4.98867	5.45986
2	190319701	190320075	HIBCH	ENSG00000198130	-	1.84167	3.32193	4.85117	6.0124
2	191020201	191020725	STAT1	ENSG00000115415	-	3.42663	3.16992	5.81464	6.41095
2	196799476	196799850	GTF3C3	ENSG00000119041	-	2.84167	3.58496	5.43613	6.53025
2	197499826	197500350	HSPD1	ENSG00000144381	-	3.1636	3.80735	5.81464	5.83837
2	199955326	199955925	C2orf69	ENSG00000178074	+	3.64902	3.58496	5.98867	7.13793
2	201451276	201451800	TRAK2	ENSG00000115993	-	2.42663	3.70044	7.1142	7.86585
2	203238676	203239125	CYP20A1	ENSG00000119004	+	2.42663	3	5.73869	5.36032
2	203239126	203239425	CYP20A1	ENSG00000119004	+	0.84167	3.58496	4.6167	5.72289
2	207625276	207625575	METTL21A	ENSG00000144401	-	2.42663	2.58496	4.85117	4.72289
2	215311876	215312250	ATIC	ENSG00000138363	+	1.84167	2.32193	4.85117	5.0124
2	216412276	216412725	AC098820.2	ENSG00000235042	-	4.3011	3.70044	5.6167	5.59736
2	218216926	218217225	ARPC2	ENSG00000163466	+	0.84167	2.80735	5.22968	5.68225
2	218406526	218406750	CTDSP1	ENSG00000144579	+	0.84167	0	3.85117	4.64043
2	218962876	218963475	CDK5R2	ENSG00000171450	+	4.01159	3	7.37473	8.38586
2	219177976	219178350	CNPPD1	ENSG00000115649	-	2.84167	2.32193	5.1142	5.59736
2	219206551	219207000	ZFAND2B	ENSG00000158552	+	2.42663	1.58496	5.43613	5.72289
2	219279226	219279825	DNAJB2	ENSG00000135924	+	4.01159	3	5.88679	6.0124
2	219387526	219387750	DNPEP	ENSG00000123992	-	0.84167	0	4.43613	5.19683
2	219541801	219542100	CHPF	ENSG00000123989	-	0.84167	2	4.69916	4.94529
2	219588526	219588675	null			0.84167	-0.152003	3.1142	4.55297
2	223957276	223957575	MRPL44	ENSG00000135900	+	1.84167	3.16992	4.77717	5.25341
2	227324776	227325450	AC097662.2	ENSG00000236432	-	2.42663	3	8.54605	8.95811
2	230712676	230712975	CAB39	ENSG00000135932	+	2.84167	2	4.6167	5.07653
2	231464326	231464700	NCL	ENSG00000115053	-	1.84167	2.32193	4.6167	5.64043
2	231786301	231786525	COPS7B	ENSG00000144524	+	2.42663	2.80735	4.6167	5.30786
2	231961501	231961800	DIS3L2	ENSG00000144535	+	2.84167	2.32193	4.98867	4.94529
2	233251351	233251725	ATG16L1	ENSG00000085978	+	2.42663	2.80735	5.43613	5.83837
2	233566726	233566950	USP40	ENSG00000085982	-	2.42663	3.58496	4.43613	5.8749
2	236168401	236168550	AC079135.1	ENSG00000233611	+	0.84167	-0.152003	3.85117	3.8749
2	238060576	238060950	UBE2F-SCLY	ENSG00000258984	+	3.1636	0	5.33659	5.91052
2	238203676	238204050	ILKAP	ENSG00000132323	-	3.42663	2.32193	4.6167	5.83837
2	238289026	238289250	PER2	ENSG00000132326	-	2.84167	1.58496	4.6167	4.72289
2	239401126	239401950	HDAC4	ENSG00000068024	-	4.01159	4.39232	9.26733	9.67967
2	240136126	240136425	MYEOV2	ENSG00000172428	-	3.1636	2	4.43613	5.50717
2	240452776	240453000	GPC1	ENSG00000063660	+	0.689667	-0.152003	4.1142	4.13793
2	240560701	240561150	ANKMY1	ENSG00000144504	-	3.1636	3	5.98867	4.72289
2	240586201	240586575	CAPN10-AS1	ENSG00000260942	-	2.42663	3.32193	5.0528	5.45986
2	240832501	240832650	null			0.84167	0	3.85117	4.0124
2	241102201	241102575	MTERF4	ENSG00000122085	-	1.84167	3.16992	5.1731	5.68225
2	241508701	241509000	STK25	ENSG00000115694	-	2.84167	2.32193	4.6167	5.36032
2	241558876	241559325	BOK-AS1	ENSG00000234235	-	2.42663	2.80735	5.28413	6.0124
2	241637476	241637775	ATG4B	ENSG00000168397	+	3.64902	2	4.43613	4.8749
2	241686676	241687125	DTYMK	ENSG00000168393	-	2.42663	2.32193	5.28413	5.50717
3	3126601	3127200	IL5RA	ENSG00000091181	-	3.1636	3.90689	5.81464	5.91052
3	3179476	3179850	CRBN	ENSG00000113851	-	3.64902	3.90689	5.92156	5.36032
3	4303201	4303725	SUMF1	ENSG00000144455	-	4.3011	4	6.02109	5.76242
3	4466851	4467450	SUMF1	ENSG00000144455	-	4.74856	4	6.14395	6.64043
3	4493101	4493700	ITPR1-AS1	ENSG00000231249	-	4.54211	4.24793	5.9555	5.55297
3	4741576	4742100	ITPR1	ENSG00000150995	+	4.01159	4.24793	5.1731	6.45986
3	4868326	4868925	AC018816.3	ENSG00000235978	-	4.42663	4.64386	6.22968	6.33433
3	4978501	4979025	BHLHE40-AS1	ENSG00000235831	-	3.1636	4.32193	6.02109	6.30786
3	4980301	4980750	BHLHE40	ENSG00000134107	+	4.42663	4.45943	6.0528	7.06076
3	4986676	4987050	BHLHE40	ENSG00000134107	+	3.64902	2.58496	5.33659	5.36032
3	5122051	5122500	ARL8B	ENSG00000134108	+	3.42663	4.08746	5.6167	5.8749
3	9396151	9396900	THUMPD3-AS1	ENSG00000206573	-	5.0896	4.90689	5.77717	7.04482
3	9731551	9731925	BRPF1	ENSG00000156983	+	3.64902	3.80735	5.57363	5.19683
3	9792226	9793650	TADA3	ENSG00000171148	-	5.79587	5.55459	7.41188	8.10756
3	9890476	9891150	JAGN1	ENSG00000171135	+	4.01159	4.24793	6.22968	6.07653
3	9932851	9933375	IL17RC	ENSG00000163702	+	4.01159	4.16993	6.08383	5.68225
3	9986626	9987075	EMC3	ENSG00000125037	-	3.1636	4.08746	5.73869	6.55297
3	10026076	10026825	CIDECP	ENSG00000186162	-	5.01159	4.90689	7.4481	8.21118
3	10141651	10142175	VHL	ENSG00000134086	+	4.01159	4.32193	5.88679	5.8009
3	10248151	10248825	TATDN2	ENSG00000157014	+	4.01159	4.16993	6.25716	6.25341
3	10320826	10321350	SEC13	ENSG00000157020	-	5.0896	4.08746	6.08383	6.50717
3	11272201	11272575	ATG7	ENSG00000197548	+	4.01159	3.80735	5.0528	5.94529
3	11846701	11847075	TAMM41	ENSG00000144559	-	3.42663	4.24793	5.52924	5.45986
3	12556801	12557325	MKRN2OS	ENSG00000225526	-	4.64902	4.70044	5.9555	5.97923
3	12663976	12664650	RAF1	ENSG00000132155	-	4.84167	4.9542	7.02109	7.57534
3	12810001	12810375	CAND2	ENSG00000144712	+	4.3011	3.45943	5.77717	5.0124
3	12841276	12842100	CAND2	ENSG00000144712	+	5.36523	5.58496	8.65852	9.53881
3	12875851	12876225	RP11-767C1.1	ENSG00000232746	-	3.1636	2.32193	5.33659	5.0124
3	12967201	12967875	IQSEC1	ENSG00000144711	-	3.42663	2.80735	6.38722	7.0124
3	13420051	13420575	NUP210	ENSG00000132182	-	4.01159	2.32193	5.33659	6.04482
3	13451626	13452000	null			3.64902	3.32193	5.22968	6.57534
3	13479751	13480275	HDAC11-AS1	ENSG00000244502	-	3.64902	4	5.85117	5.45986
3	13650451	13650825	LINC00620	ENSG00000224514	+	3.1636	2.32193	5.6167	5.36032
3	14402101	14402925	SLC6A6	ENSG00000131389	+	4.54211	4.39232	6.65852	6.61906
3	14508976	14509275	GRIP2	ENSG00000144596	-	0.84167	3.32193	5.0528	4.8749
3	14651326	14652000	CCDC174	ENSG00000154781	+	5.1636	5.08746	6.43613	8.52451
3	14947276	14947575	FGD5-AS1	ENSG00000225733	-	2.84167	3.58496	5.52924	4.72289
3	14947801	14948325	FGD5-AS1	ENSG00000225733	-	3.1636	3.45943	5.48344	6.0124
3	15098926	15099375	ZFYVE20	ENSG00000131381	-	4.64902	4.16993	6.02109	6.78179
3	15205876	15206625	COL6A4P1	ENSG00000230524	-	4.84167	3.80735	6.59533	5.97923
3	15332401	15332775	SH3BP5	ENSG00000131370	-	2.84167	2.80735	5.48344	5.0124
3	16264501	16265175	DPH3	ENSG00000154813	-	4.92913	4.85798	7.4481	8.45384
3	17742526	17742975	TBC1D5	ENSG00000131374	-	2.84167	4.24793	5.1142	6.19683
3	19946851	19947300	EFHB	ENSG00000163576	-	2.84167	3.80735	5.38722	5.8749
3	20185876	20186400	SGOL1	ENSG00000129810	-	4.1636	3.70044	6.20166	6.59736
3	23945776	23946375	NKIRAS1	ENSG00000197885	-	4.01159	4.58496	6.38722	5.59736
3	25783051	25783500	NGLY1	ENSG00000151092	-	3.64902	3.58496	5.38722	5.50717
3	28241401	28241850	CMC1	ENSG00000187118	+	4.01159	4.08746	5.43613	6.13793
3	28348801	28349250	AZI2	ENSG00000163512	-	3.42663	2.58496	5.1142	5.8749
3	31531801	31532475	STT3B	ENSG00000163527	+	4.42663	4.08746	6.38722	6.45986
3	32106226	32106675	GPD1L	ENSG00000152642	+	3.42663	3.16992	5.48344	5.19683
3	33113926	33114750	CRTAP	ENSG00000170275	+	4.3011	4.39232	8.1731	8.80563
3	33277276	33277650	FBXL2	ENSG00000153558	+	4.01159	3.45943	5.48344	5.19683
3	33439951	33441375	UBP1	ENSG00000153560	-	5.69965	5.32193	6.90428	8.02058
3	33717676	33718425	CLASP2	ENSG00000163539	-	3.84167	4.16993	6.3106	6.59736
3	33798376	33799125	PDCD6IP	ENSG00000170248	+	4.64902	4.9542	6.85117	6.92801
3	36992776	36993975	EPM2AIP1	ENSG00000178567	-	5.0896	5.80735	7.3996	8.67709
3	37175926	37176750	LRRFIP2	ENSG00000093167	-	4.1636	4.52356	6.52924	6.70272
3	37242901	37243500	RP11-259K5.2	ENSG00000270194	-	2.84167	4.52356	6.02109	6.22539
3	37986976	37987425	VILL	ENSG00000136059	+	4.1636	3.58496	5.48344	5.76242
3	37993951	37994625	VILL	ENSG00000136059	+	4.42663	4.85798	6.86909	7.97082
3	38136826	38137650	ACAA1	ENSG00000060971	-	5.0896	4.85798	6.22968	6.36032
3	38164951	38165700	OXSR1	ENSG00000172939	+	5.36523	5.12928	6.14395	6.89282
3	38346601	38346975	XYLB	ENSG00000093217	+	3.42663	3	5.57363	5.41095
3	38496151	38496600	EXOG	ENSG00000157036	+	3.64902	3.80735	5.73869	5.45986
3	39107401	39107850	GORASP1	ENSG00000114745	-	2.84167	3.32193	5.92156	5.72289
3	39153151	39153900	CSRNP1	ENSG00000144655	-	4.1636	3.90689	6.45998	6.43561
3	39180751	39181200	null			3.84167	2.58496	6.14395	4.72289
3	40309351	40309875	EIF1B	ENSG00000114784	+	4.1636	4.39232	6.38722	6.13793
3	40452676	40453725	ENTPD3-AS1	ENSG00000223797	-	5.1636	5.2854	9.21223	9.33105
3	40457026	40457700	RPL14	ENSG00000188846	+	4.84167	4.70044	6.0528	6.43561
3	40524601	40525200	ZNF621	ENSG00000172888	+	4.42663	4.39232	6.28413	5.55297
3	41199151	41199675	CTNNB1	ENSG00000168036	+	3.64902	4	5.92156	5.8009
3	41962051	41962425	ULK4	ENSG00000168038	-	3.42663	3.80735	5.33659	5.8009
3	42581551	42582450	SEC22C	ENSG00000093183	-	4.3011	5.12928	6.52924	6.36032
3	43286326	43286625	SNRK	ENSG00000163788	+	3.1636	3	4.98867	4.8749
3	43690726	43691550	ANO10	ENSG00000160746	-	4.42663	4.16993	7.18745	8.13793
3	44338276	44338950	RP11-424N24.2	ENSG00000271937	-	4.84167	4.75489	6.79603	6.89282
3	44477476	44477850	ZNF445	ENSG00000185219	-	1.84167	3	5.69916	5.36032
3	44648551	44648925	RP11-944L7.4	ENSG00000236869	-	2.84167	3.58496	5.43613	5.19683
3	44729401	44729775	ZNF501	ENSG00000186446	+	3.84167	2.32193	5.85117	5.25341
3	44761351	44762250	KIAA1143	ENSG00000163807	-	4.64902	5.24793	8.98457	9.09213
3	44975851	44976450	ZDHHC3	ENSG00000163812	-	3.84167	3.90689	6.20166	6.28089
3	45388351	45388800	LARS2	ENSG00000011376	+	4.54211	3.80735	6.08383	5.83837
3	45593851	45594450	LIMD1	ENSG00000144791	+	3.84167	3	6.0528	5.68225
3	45688876	45689400	LIMD1-AS1	ENSG00000230530	-	4.1636	4.58496	6.1731	6.94529
3	45995551	45996075	FYCO1	ENSG00000163820	-	5.3011	3.90689	6.02109	5.94529
3	46693201	46693500	ALS2CL	ENSG00000178038	-	2.42663	1.58496	4.92156	4.55297
3	46976176	46976775	CCDC12	ENSG00000160799	-	4.92913	4.39232	6.25716	6.10756
3	46979326	46979925	CCDC12	ENSG00000160799	-	4.1636	4.24793	6.3106	6.36032
3	47164051	47164875	KIF9-AS1	ENSG00000227398	+	4.1636	4.70044	6.6167	6.28089
3	47282401	47283150	KIF9	ENSG00000088727	-	4.42663	5.04439	7.0528	6.94529
3	47380651	47381700	RP11-708J19.1	ENSG00000260236	-	5.01159	5.70044	7.1731	7.13793
3	47475751	47476200	SCAP	ENSG00000114650	-	3.84167	4.70044	6.3106	5.25341
3	47513251	47514000	ELP6	ENSG00000163832	-	5.1636	4.75489	6.59533	6.78179
3	47781301	47782500	SMARCC1	ENSG00000173473	-	5.64902	5.70044	7.3106	8.06867
3	47802676	47803650	DHX30	ENSG00000132153	+	4.92913	4.32193	6.85117	7.15288
3	47824726	47825475	DHX30	ENSG00000132153	+	4.54211	4.32193	6.41188	6.8749
3	47853151	47853375	MAP4	ENSG00000047849	-	1.84167	1.58496	3.85117	5.07653
3	48301276	48301800	NME6	ENSG00000172113	-	4.42663	2.32193	5.77717	6.41095
3	48609526	48609825	UQCRC1	ENSG00000010256	-	3.42663	2.80735	4.98867	4.94529
3	48635401	48635700	SLC26A6	ENSG00000225697	-	2.42663	2.80735	5.28413	4.36032
3	48661726	48662025	CELSR3	ENSG00000008300	-	2.42663	2.80735	4.85117	5.07653
3	48662776	48663300	CELSR3	ENSG00000008300	-	3.1636	3.16992	7.67899	8.47778
3	48663376	48663900	CELSR3-AS1	ENSG00000228350	+	1.84167	4	5.57363	5.68225
3	48898801	48899100	SLC25A20	ENSG00000178537	-	0.689667	2.32193	5.65852	5.72289
3	49007101	49007475	P4HTM	ENSG00000178467	+	2.84167	3.90689	5.0528	5.68225
3	49021426	49022475	DALRD3	ENSG00000178149	-	4.42663	4.24793	6.83302	7.06076
3	49120651	49121025	USP19	ENSG00000172046	-	1.84167	3.32193	5.43613	4.8009
3	49689376	49689750	MST1	ENSG00000173531	-	1.84167	2.58496	4.69916	6.13793
3	49723726	49724325	GMPPB	ENSG00000173540	-	2.42663	3.16992	6.1731	6.91052
3	49786426	49786875	IP6K1	ENSG00000176095	-	4.01159	3.16992	5.52924	5.72289
3	49869826	49870125	CAMKV	ENSG00000164076	-	0.689667	1.58496	4.52924	4.72289
3	50227351	50227725	GNAI2	ENSG00000114353	+	2.42663	2	4.77717	6.41095
3	50260051	50260350	U73166.2	ENSG00000230454	+	0.84167	2.58496	5.1731	4.45986
3	50292151	50292750	IFRD2	ENSG00000214706	-	3.1636	3.70044	5.92156	6.04482
3	50316676	50317125	HYAL2	ENSG00000068001	-	2.42663	3.58496	5.73869	5.97923
3	50359351	50359650	XXcos-LUCA11.5	ENSG00000272104	+	3.1636	3.32193	5.1142	5.0124
3	50365201	50365500	XXcos-LUCA11.5	ENSG00000272104	+	0.84167	1.58496	4.98867	5.50717
3	51384376	51385425	MANF	ENSG00000145050	+	4.1636	4.58496	9.13287	9.53881
3	51390976	51391350	RBM15B	ENSG00000259956	+	0.84167	3	5.22968	6.10756
3	51499201	51500175	VPRBP	ENSG00000145041	-	3.84167	3.80735	7.29742	8.72789
3	51538501	51538875	null			0.689667	2.58496	4.77717	5.59736
3	51941701	51942300	RRP9	ENSG00000114767	-	3.1636	3.80735	6.28413	6.33433
3	51983926	51984300	ABHD14A-ACY1	ENSG00000114786	+	1.84167	2.32193	6.41188	7.57534
3	52278451	52278825	WDR82	ENSG00000164091	-	3.1636	2	4.52924	6.10756
3	52287601	52287975	WDR82	ENSG00000164091	-	3.42663	2.80735	5.1731	5.36032
3	52409851	52410150	BAP1	ENSG00000163930	-	1.84167	0	5.1142	6.25341
3	52536301	52536750	SMIM4	ENSG00000168273	+	2.84167	3.58496	5.38722	6.43561
3	52705726	52706550	GLT8D1	ENSG00000016864	-	3.84167	3.70044	7.97218	8.68225
3	53130226	53130600	RFT1	ENSG00000163933	-	2.84167	3	5.33659	6.10756
3	53347426	53347875	DCP1A	ENSG00000272886	-	3.64902	3.45943	7.0684	7.29444
3	53881576	53882550	ACTR8	ENSG00000113812	-	4.01159	3.70044	8.78663	9.40472
3	53891851	53892225	SELK	ENSG00000113811	-	3.1636	3.45943	5.38722	6.81976
3	57597226	57597900	ARF4	ENSG00000168374	-	4.01159	3.45943	7.66879	8.61906
3	57693001	57693300	DENND6A	ENSG00000174839	-	3.1636	3	4.33659	5.45986
3	57755551	57756825	SLMAP	ENSG00000163681	+	4.54211	4.75489	9.71412	10.3811
3	58306126	58306575	RPP14	ENSG00000163684	+	4.64902	3.70044	5.1731	5.8009
3	58326676	58326825	RPP14	ENSG00000163684	+	0.84167	2.32193	4.22968	4.25341
3	58463851	58464000	null			1.84167	1	3.1142	4.64043
3	58491826	58492125	KCTD6	ENSG00000168301	+	1.84167	-0.152003	4.43613	4.8009
3	61250026	61250400	FHIT	ENSG00000189283	-	3.1636	4.08746	4.69916	6.04482
3	64023076	64023675	PSMD6	ENSG00000163636	-	3.42663	2.32193	7.25716	8.34087
3	72991051	72991275	GXYLT2	ENSG00000172986	+	0.689667	0	4.1142	5.25341
3	75435001	75435225	FAM86DP	ENSG00000244026	-	0.689667	1.58496	3.52924	5.36032
3	81761476	81761775	GBE1	ENSG00000114480	-	2.42663	1	4.92156	4.72289
3	87226651	87227625	CHMP2B	ENSG00000083937	+	3.1636	3.45943	9.04494	9.09213
3	88149751	88150050	CGGBP1	ENSG00000163320	-	3.42663	3	4.1142	6.04482
3	93470251	93470925	null			9.57638	9.34651	9.39652	10.0726
3	101676076	101676825	ZBTB11	ENSG00000066422	-	2.84167	3.90689	6.43613	7.23947
3	101676901	101677575	ZBTB11	ENSG00000066422	-	3.64902	3.16992	8.50652	9.40159
3	108589351	108589650	KIAA1524	ENSG00000163507	-	1.84167	2.32193	4.92156	4.72289
3	112561801	112562100	ATG3	ENSG00000144848	-	1.84167	3.32193	4.33659	5.76242
3	114056176	114056775	KIAA1407	ENSG00000163617	-	4.01159	3.58496	6.14395	6.38586
3	119034901	119035125	IGSF11	ENSG00000144847	-	0.84167	0	4.85117	3.72289
3	119322826	119323200	ARHGAP31	ENSG00000031081	+	1.84167	2.80735	5.73869	5.8009
3	119498176	119498700	RP11-190C22.8	ENSG00000272662	-	3.1636	3.32193	7.83302	8.58639
3	120596101	120596475	NDUFB4	ENSG00000065518	+	2.42663	2.32193	4.6167	5.76242
3	123584926	123585900	PTPLB	ENSG00000206527	-	4.64902	4.16993	9.71659	10.0706
3	124730326	124730625	UMPS	ENSG00000114491	+	1.84167	2.32193	4.6167	5.41095
3	125375326	125375550	ZNF148	ENSG00000163848	-	0.689667	2.32193	4.52924	4.55297
3	125595151	125595900	OSBPL11	ENSG00000144909	-	3.64902	3.16992	8.68911	8.98342
3	126475726	126476100	ZXDC	ENSG00000070476	-	0.84167	3.16992	4.77717	5.94529
3	127598326	127598625	MCM2	ENSG00000073111	+	1.84167	3	4.98867	5.13793
3	128052151	128052450	SEC61A1	ENSG00000058262	+	2.84167	0	4.6167	5.19683
3	128123776	128124075	RUVBL1	ENSG00000175792	-	2.84167	3.45943	4.6167	5.55297
3	128153251	128153550	RUVBL1	ENSG00000175792	-	2.42663	2.32193	4.98867	5.41095
3	128680576	128681250	RPN1	ENSG00000163902	-	4.74856	3.70044	5.85117	6.55297
3	129160951	129161775	ISY1-RAB43	ENSG00000261796	-	3.64902	4.16993	6.08383	8.0124
3	129316126	129316350	H1FX	ENSG00000184897	-	1.84167	2	4.52924	4.45986
3	129399226	129399900	RPL32P3	ENSG00000251474	-	4.01159	3.58496	8.18029	9.39217
3	129440026	129440475	MBD4	ENSG00000129071	-	2.42663	3.16992	5.38722	5.72289
3	130111351	130111650	ALG1L2	ENSG00000251287	+	3.1636	2.80735	4.92156	5.76242
3	131381401	131381925	RP11-933H2.4	ENSG00000250608	-	3.64902	3.45943	5.77717	6.13793
3	134485951	134486325	ANAPC13	ENSG00000129055	-	2.84167	2	4.92156	5.30786
3	136752526	136752900	RP11-102M11.2	ENSG00000261758	+	2.84167	2.58496	4.69916	6.30786
3	138938026	138938325	LINC01391	ENSG00000244578	-	0.689667	2.32193	4.69916	4.72289
3	138946126	138946575	FOXL2	ENSG00000183770	-	3.1636	2.32193	5.28413	6.30786
3	141738151	141738525	RNF7	ENSG00000114125	+	3.42663	3	4.92156	5.64043
3	142447951	142448250	XRN1	ENSG00000114127	-	2.42663	3.32193	5.1142	4.8009
3	142578526	142579050	ATR	ENSG00000175054	-	4.54211	3.90689	6.59533	7.06076
3	142723951	142724550	TRPC1	ENSG00000144935	+	3.42663	2.58496	6.71906	6.8009
3	143001376	143001750	PAQR9-AS1	ENSG00000241570	+	4.42663	3.80735	4.85117	6.8749
3	149129476	149129925	HPS3	ENSG00000163755	+	2.84167	2.32193	5.57363	4.94529
3	149752351	149752725	COMMD2	ENSG00000114744	-	3.64902	3.32193	4.98867	5.55297
3	150408151	150408525	TSC22D2	ENSG00000196428	+	3.42663	2.32193	5.1731	5.41095
3	150546301	150546900	SERP1	ENSG00000120742	-	4.01159	3.45943	5.98867	6.19683
3	152834701	152835075	P2RY1	ENSG00000169860	+	3.1636	3.16992	6.02109	4.13793
3	153162076	153162375	RAP2B	ENSG00000181467	+	2.42663	0	4.22968	5.55297
3	155854276	155854875	SLC33A1	ENSG00000169359	-	4.74856	4.75489	6.1731	7.10756
3	155870401	155870925	GMPS	ENSG00000163655	+	3.64902	3.45943	5.98867	5.13793
3	156674251	156674775	TIPARP-AS1	ENSG00000243926	-	4.01159	4.24793	5.73869	6.0124
3	156825901	156826425	LEKR1	ENSG00000197980	+	3.64902	3.58496	5.73869	6.8009
3	157088851	157089375	LINC00880	ENSG00000243629	-	0.84167	3.45943	5.48344	6.48371
3	157160026	157160475	CCNL1	ENSG00000163660	-	3.1636	3.80735	5.77717	6.74279
3	157174726	157175250	RP11-550I24.2	ENSG00000243176	+	4.64902	4.32193	5.85117	6.30786
3	158109976	158110500	RSRC1	ENSG00000174891	+	4.3011	3.70044	6.63776	7.41095
3	158801851	158802225	MFSD1	ENSG00000118855	+	1.84167	3.58496	5.65852	5.91052
3	160449676	160450125	RP11-432B6.3	ENSG00000248710	-	4.1636	4	5.22968	6.48371
3	160565476	160565850	KPNA4	ENSG00000186432	-	3.42663	2	4.98867	5.07653
3	169773001	169773450	MYNN	ENSG00000085274	+	2.42663	3.16992	5.1731	5.8749
3	169773451	169773825	MYNN	ENSG00000085274	+	2.84167	3.58496	5.22968	5.50717
3	170181301	170181900	PHC3	ENSG00000173889	-	4.64902	3.80735	6.36213	8.14543
3	179071576	179072025	ZMAT3	ENSG00000172667	-	2.84167	3	5.85117	7.18233
3	179147626	179148300	RP11-360P21.2	ENSG00000229102	-	4.3011	4.32193	8.48344	9.00005
3	179322751	179323275	ZNF639	ENSG00000121864	+	3.64902	3.45943	5.85117	5.59736
3	179347051	179348025	MFN1	ENSG00000171109	+	4.3011	4.08746	8.90428	9.28429
3	179451301	179451600	GNB4	ENSG00000114450	-	2.84167	3	5.1142	4.55297
3	179562676	179563050	ACTL6A	ENSG00000136518	+	3.42663	3.45943	4.98867	5.68225
3	179604301	179605200	MRPL47	ENSG00000136522	-	4.74856	5.04439	9.3269	9.70525
3	183447301	183448050	LINC00888	ENSG00000240024	+	4.74856	4.39232	7.52924	8.14543
3	183884701	183885075	PARL	ENSG00000175193	-	2.84167	3.32193	5.28413	5.94529
3	184017751	184018125	ABCC5	ENSG00000114770	-	3.1636	2.80735	5.33659	5.8009
3	184174651	184175250	EIF2B5	ENSG00000145191	+	4.84167	4	6.86909	6.83837
3	184248751	184249125	EIF2B5	ENSG00000145191	+	4.01159	3.16992	5.6167	4.94529
3	184314376	184314750	EIF2B5	ENSG00000145191	+	0.84167	2	5.77717	5.76242
3	184711876	184712175	MAGEF1	ENSG00000177383	-	2.84167	3.32193	5.1142	4.8749
3	185498851	185499150	TMEM41A	ENSG00000163900	-	3.42663	3.45943	5.0528	5.13793
3	185586001	185586675	SENP2	ENSG00000163904	+	4.3011	4.70044	6.02109	6.22539
3	186570151	186570675	TBCCD1	ENSG00000113838	-	4.3011	4.52356	6.83302	7.92801
3	186806326	186806925	RFC4	ENSG00000163918	-	4.1636	4	5.73869	6.19683
3	186827326	186827700	RP11-573D15.1	ENSG00000231982	+	2.84167	3	5.33659	4.8749
3	187139326	187140000	RPL39L	ENSG00000163923	-	4.3011	3.90689	6.22968	6.48371
3	193593001	193593375	ATP13A4	ENSG00000127249	-	3.84167	3.16992	5.38722	5.97923
3	193885876	193886100	null			4.01159	2.32193	4.33659	5.19683
3	194136901	194137275	HES1	ENSG00000114315	+	2.42663	1	4.69916	5.97923
3	194583751	194584200	TMEM44-AS1	ENSG00000231770	+	3.64902	3.70044	5.48344	5.76242
3	195260026	195260400	XXYLT1	ENSG00000173950	-	0.689667	2	5.65852	4.25341
3	195442726	195443475	ACAP2	ENSG00000114331	-	4.3011	4.32193	6.52924	6.55297
3	195954376	195954675	RP11-480A16.1	ENSG00000260261	-	0.689667	2	3.69916	5.25341
3	196287376	196288125	PCYT1A	ENSG00000161217	-	4.01159	4.52356	6.14395	6.16768
3	196318126	196318500	RP11-447L10.1	ENSG00000272741	-	4.3011	3.80735	5.69916	4.8009
3	196337401	196337925	TM4SF19-TCTEX1D2	ENSG00000273331	-	4.64902	3.80735	8.724	8.99176
3	196503376	196503825	RNF168	ENSG00000163961	-	3.42663	3	5.81464	4.8749
3	196528651	196528950	AC092933.4	ENSG00000213358	-	2.84167	2.80735	5.1142	4.94529
3	196568326	196569450	WDR53	ENSG00000185798	-	5.54211	4.58496	9.2366	9.76242
3	196639501	196639800	NRROS	ENSG00000174004	+	1.84167	1.58496	5.1142	4.25341
3	196712101	196712475	PIGX	ENSG00000163964	+	3.42663	3.32193	5.52924	5.64043
3	196867726	196868325	SENP5	ENSG00000119231	+	3.1636	4	6.52924	6.83837
3	196942276	196942950	NCBP2	ENSG00000114503	-	4.84167	3.90689	6.71906	7.49548
3	196969876	196970175	PIGZ	ENSG00000119227	-	2.84167	1.58496	5.0528	4.55297
3	197002801	197003100	MFI2	ENSG00000163975	-	2.84167	0	4.69916	4.45986
3	197003176	197003475	MFI2	ENSG00000163975	-	0.84167	2	4.85117	4.72289
3	197736526	197737050	KIAA0226	ENSG00000145016	-	4.54211	2.80735	6.1731	6.43561
3	197749726	197750025	KIAA0226	ENSG00000145016	-	2.42663	2.58496	4.98867	4.8749
3	197791201	197791650	LRCH3	ENSG00000186001	+	3.42663	3.70044	5.43613	5.45986
3	197959951	197960325	IQCG	ENSG00000114473	-	2.84167	3.16992	5.52924	5.19683
4	498976	499425	ZNF721	ENSG00000182903	-	2.84167	3.58496	5.92156	6.74279
4	674251	674700	ATP5I	ENSG00000169020	-	4.01159	3.32193	5.48344	5.72289
4	781576	782025	RP11-440L14.1	ENSG00000249592	-	3.42663	3.58496	5.98867	6.04482
4	931876	932625	GAK	ENSG00000178950	-	4.1636	3.58496	7.3996	7.77214
4	986851	987375	DGKQ	ENSG00000145214	-	2.42663	3	5.77717	5.64043
4	1289551	1290000	MAEA	ENSG00000090316	+	4.01159	4.08746	5.1731	5.97923
4	1346701	1347375	UVSSA	ENSG00000163945	+	2.42663	4.64386	6.41188	7.78179
4	1410451	1410750	null			3.1636	2.32193	5.1142	5.97923
4	1520176	1520550	null			1.84167	2.58496	5.48344	5.36032
4	1684051	1684350	FAM53A	ENSG00000174137	-	0.84167	2	4.85117	5.07653
4	1712176	1712700	SLBP	ENSG00000163950	-	2.42663	3	5.6167	5.8009
4	1712701	1713225	RP11-572O17.1	ENSG00000270195	+	3.64902	3.16992	5.77717	6.25341
4	1721101	1721475	TMEM129	ENSG00000168936	-	1.84167	3.16992	4.98867	6.57534
4	1746226	1746600	TACC3	ENSG00000013810	+	4.1636	2.32193	5.28413	4.55297
4	1785151	1785450	null			3.42663	3	4.92156	5.76242
4	1793251	1793475	FGFR3	ENSG00000068078	+	0.84167	1	4.85117	4.45986
4	1856026	1856625	LETM1	ENSG00000168924	-	4.01159	3.58496	5.9555	5.72289
4	1870276	1870800	WHSC1	ENSG00000109685	+	3.64902	3.45943	5.92156	5.55297
4	2241976	2242275	POLN	ENSG00000130997	-	3.64902	3	5.43613	5.25341
4	2262001	2262375	MXD4	ENSG00000123933	-	3.1636	3	5.43613	4.64043
4	2418751	2419125	RP11-503N18.1	ENSG00000206113	+	3.42663	1.58496	4.98867	5.30786
4	2536201	2536575	RNF4	ENSG00000063978	+	3.64902	3.90689	5.33659	5.45986
4	2756026	2756325	TNIP2	ENSG00000168884	-	3.42663	2.32193	4.85117	5.07653
4	3292351	3292650	RGS12	ENSG00000159788	+	3.1636	0	4.98867	4.0124
4	3955276	3955650	AC226119.5	ENSG00000253917	-	2.84167	3.32193	5.52924	5.91052
4	4248076	4248450	TMEM128	ENSG00000132406	-	3.1636	3.58496	5.22968	5.68225
4	4289926	4290375	LYAR	ENSG00000145220	-	2.42663	3.45943	6.0528	6.91052
4	4541851	4542225	STX18	ENSG00000168818	-	3.64902	3.32193	5.22968	5.97923
4	6673801	6674325	RP11-539L10.3	ENSG00000251580	-	4.3011	4.39232	6.14395	5.72289
4	6681226	6681450	null			0.84167	2.32193	3.85117	5.13793
4	6782476	6782850	KIAA0232	ENSG00000170871	+	3.64902	1	5.1142	5.25341
4	6783301	6783600	KIAA0232	ENSG00000170871	+	2.84167	2.58496	4.92156	4.55297
4	6909001	6909975	TBC1D14	ENSG00000132405	+	4.42663	4	9.51223	9.93667
4	6987001	6987300	TBC1D14	ENSG00000132405	+	2.42663	2	4.85117	5.64043
4	8158801	8159175	ABLIM2	ENSG00000163995	-	2.84167	3	4.69916	5.19683
4	8428276	8428725	ACOX3	ENSG00000087008	-	3.1636	3	5.69916	5.64043
4	8440576	8440950	ACOX3	ENSG00000087008	-	3.84167	2.80735	5.77717	6.36032
4	10116526	10116975	WDR1	ENSG00000071127	-	1.84167	1.58496	5.0528	5.8009
4	10461301	10461525	null			2.42663	1.58496	4.6167	4.36032
4	13627576	13627950	BOD1L1	ENSG00000038219	-	3.1636	2.58496	5.22968	5.50717
4	15681376	15681825	FBXL5	ENSG00000118564	-	2.84167	3.90689	5.65852	5.45986
4	16226476	16226775	TAPT1	ENSG00000169762	-	0.84167	0	4.77717	5.8009
4	20700301	20700525	PACRGL	ENSG00000163138	+	2.84167	2.58496	4.22968	5.0124
4	25312501	25313100	ZCCHC4	ENSG00000168228	+	3.42663	4	6.98867	8.47778
4	26857501	26857800	STIM2	ENSG00000109689	+	1.84167	2	5.0528	5.83837
4	39638851	39639300	SMIM14	ENSG00000163683	-	2.84167	3.45943	6.20166	6.99591
4	39977701	39978150	PDS5A	ENSG00000121892	-	2.84167	2.32193	5.81464	5.50717
4	40056601	40057050	RP11-333E13.4	ENSG00000205794	-	2.42663	2.58496	5.43613	5.50717
4	41934976	41935500	TMEM33	ENSG00000109133	+	2.84167	3.90689	5.77717	6.30786
4	41990401	41991000	SLC30A9	ENSG00000014824	+	3.64902	3.32193	5.73869	6.04482
4	48830701	48831225	OCIAD1	ENSG00000109180	+	3.84167	3.45943	7.03703	8.32115
4	51842701	51843225	DCUN1D4	ENSG00000109184	+	4.42663	3.80735	5.88679	6.94529
4	52659001	52659225	USP46	ENSG00000109189	-	2.84167	2.58496	3.69916	5.07653
4	54233326	54233550	FIP1L1	ENSG00000145216	+	0.84167	1	4.22968	4.25341
4	55395676	55396125	SRD5A3-AS1	ENSG00000249700	-	2.84167	3.45943	5.9555	6.57534
4	55853476	55853850	EXOC1	ENSG00000090989	+	1.84167	4.24793	4.85117	5.8749
4	55948651	55949250	CEP135	ENSG00000174799	+	3.64902	3.32193	5.77717	5.8749
4	56467426	56467725	SRP72	ENSG00000174780	+	2.84167	3.32193	4.43613	5.76242
4	56978626	56979075	NOA1	ENSG00000084092	-	3.84167	3.32193	5.43613	6.99591
4	70688176	70688700	UTP3	ENSG00000132467	+	3.42663	4	5.52924	6.53025
4	70839676	70839975	GRSF1	ENSG00000132463	-	3.64902	2.58496	4.69916	5.13793
4	70993351	70993725	MOB1B	ENSG00000173542	+	3.42663	3.16992	5.69916	5.76242
4	73258951	73259400	RP11-692D12.1	ENSG00000250220	+	3.64902	3.16992	5.6167	6.10756
4	74157826	74158275	MTHFD2L	ENSG00000163738	+	3.1636	3.58496	5.9555	6.72289
4	75724501	75724800	G3BP2	ENSG00000138757	-	3.1636	3.32193	5.28413	5.19683
4	76148251	76148625	NUP54	ENSG00000138750	-	2.42663	3	5.92156	5.94529
4	76213576	76214175	SCARB2	ENSG00000138760	-	3.64902	1.58496	5.9555	5.50717
4	77076151	77076525	CCNI	ENSG00000118816	-	4.74856	3.80735	4.92156	6.13793
4	78939301	78939600	PAQR3	ENSG00000163291	-	1.84167	3	5.43613	4.55297
4	80073076	80073300	ANTXR2	ENSG00000163297	-	3.1636	1.58496	4.85117	4.8009
4	82428826	82429650	HNRNPDL	ENSG00000152795	-	5.01159	4.70044	6.88679	8.1304
4	82890901	82891350	SEC31A	ENSG00000138674	-	3.1636	2.58496	5.48344	5.30786
4	83012926	83013300	LIN54	ENSG00000189308	-	3.64902	3.32193	5.52924	6.22539
4	83284426	83284950	COQ2	ENSG00000173085	-	3.84167	3.45943	5.81464	6.45986
4	87220276	87220575	KLHL8	ENSG00000145332	-	0.84167	2	5.1731	4.55297
4	89057026	89057400	FAM13A	ENSG00000138640	-	3.84167	3.16992	4.52924	6.61906
4	94451701	94452075	PDLIM5	ENSG00000163110	+	2.42663	2.58496	5.22968	5.13793
4	99946051	99946350	DNAJB14	ENSG00000164031	-	3.1636	2.58496	4.69916	5.13793
4	99946426	99946800	DNAJB14	ENSG00000164031	-	0.84167	1.58496	5.22968	6.81976
4	99946801	99947175	DNAJB14	ENSG00000164031	-	2.84167	1	4.69916	5.94529
4	105473926	105474225	PPA2	ENSG00000138777	-	2.42663	2.80735	4.98867	5.50717
4	106316026	106316400	TBCK	ENSG00000145348	-	2.42663	3	5.1142	6.94529
4	107720101	107720550	PAPSS1	ENSG00000138801	-	3.64902	2.80735	5.77717	5.25341
4	109433551	109433925	SEC24B-AS1	ENSG00000247950	-	3.42663	2	5.43613	5.13793
4	109703026	109703550	CASP6	ENSG00000138794	-	3.1636	3.80735	5.33659	5.8009
4	112636876	112637250	ZGRF1	ENSG00000138658	-	4.01159	2.80735	5.1142	5.94529
4	119454526	119455050	RP11-33B1.1	ENSG00000245958	+	3.84167	3.45943	5.81464	6.57534
4	121801126	121801500	EXOSC9	ENSG00000123737	+	4.3011	3.58496	4.98867	5.68225
4	122732326	122732925	BBS12	ENSG00000181004	+	4.3011	4.16993	6.1731	5.94529
4	127965001	127965525	MFSD8	ENSG00000164073	-	4.1636	4.45943	5.88679	6.70272
4	139015651	139016025	CCRN4L	ENSG00000151014	+	2.42663	3.16992	5.28413	5.64043
4	139082851	139083300	ELF2	ENSG00000109381	-	4.01159	3.70044	5.69916	6.91052
4	139301251	139301625	NDUFC1	ENSG00000109390	-	3.84167	3	5.1142	5.36032
4	143513251	143513550	SMARCA5	ENSG00000153147	+	3.64902	3.45943	4.85117	5.64043
4	145098001	145098375	ANAPC10	ENSG00000164162	-	3.64902	3.16992	5.6167	5.36032
4	145180501	145180875	OTUD4	ENSG00000164164	-	3.84167	3	4.85117	5.76242
4	145619176	145619475	MMAA	ENSG00000151611	+	2.84167	3	4.69916	5.30786
4	151015501	151015950	LRBA	ENSG00000198589	-	3.42663	3	5.48344	5.8009
4	151099351	151099950	RPS3A	ENSG00000145425	+	4.3011	4.32193	6.0528	7.34739
4	151760851	151761225	GATB	ENSG00000059691	-	2.42663	3.16992	4.92156	5.50717
4	152535976	152536425	FBXW7	ENSG00000109670	-	3.84167	3.80735	5.28413	5.50717
4	152572501	152572800	null			1.84167	2.32193	3.52924	6.16768
4	152779651	152780175	ARFIP1	ENSG00000164144	+	4.42663	4.32193	5.6167	6.50717
4	153344551	153345000	MND1	ENSG00000121211	+	3.84167	3.45943	5.1731	5.68225
4	158210401	158210700	TMEM144	ENSG00000164124	+	0.84167	2.58496	4.52924	5.8009
4	158672101	158672475	C4orf46	ENSG00000205208	-	4.01159	3.90689	5.28413	6.13793
4	163494226	163494825	TMA16	ENSG00000198498	+	3.64902	4.80735	6.0528	6.41095
4	183444076	183445125	CDKN2AIP	ENSG00000168564	+	4.74856	4.70044	7.45998	7.651
4	184733926	184734450	CENPU	ENSG00000151725	-	4.1636	3.70044	6.1142	5.97923
4	185143051	185143425	SLC25A4	ENSG00000151729	+	2.84167	2	5.48344	5.19683
4	185396176	185396775	ANKRD37	ENSG00000186352	+	2.84167	3.90689	6.0528	6.10756
4	186191251	186191700	FLJ38576	ENSG00000279943	-	2.84167	2.58496	5.1731	5.91052
4	186538201	186538575	RP11-215A19.2	ENSG00000272297	-	2.42663	3	5.0528	5.55297
5	218101	218400	CCDC127	ENSG00000164366	-	3.64902	3	5.43613	5.0124
5	271351	271800	CTD-2083E4.6	ENSG00000248925	-	4.1636	3	5.52924	6.59736
5	472876	473175	PP7080	ENSG00000188242	-	2.84167	0	4.98867	5.25341
5	784051	784350	null			1.84167	2.58496	4.52924	4.8009
5	892501	893250	BRD9	ENSG00000028310	-	4.1636	4.16993	6.45998	5.91052
5	1112026	1112175	SLC12A7	ENSG00000113504	-	1.84167	2	3.85117	4.36032
5	1344901	1345350	CLPTM1L	ENSG00000049656	-	3.42663	2.80735	6.08383	5.83837
5	1633801	1634175	RP11-43F13.1	ENSG00000188002	-	2.42663	2.80735	5.38722	5.25341
5	1799251	1800150	MRPL36	ENSG00000171421	-	4.01159	4.90689	9.29411	9.45081
5	1801201	1801725	MRPL36	ENSG00000171421	-	2.84167	3.58496	5.52924	6.85675
5	5310901	5311125	ADAMTS16	ENSG00000145536	+	1.84167	1.58496	4.22968	4.36032
5	5523076	5523525	null			2.42663	2	5.0528	7.79137
5	6632851	6633525	NSUN2	ENSG00000037474	-	2.84167	4.16993	6.14395	7.39846
5	6633526	6633900	SRD5A1	ENSG00000145545	+	1.84167	2	5.28413	5.13793
5	6676126	6676425	CTD-2044J15.2	ENSG00000272520	+	0.84167	2.58496	3.98867	6.0124
5	6712651	6713325	PAPD7	ENSG00000112941	+	3.64902	4.39232	6.52924	5.94529
5	7868851	7869450	MTRR	ENSG00000124275	+	3.64902	4	5.69916	6.19683
5	10286851	10287150	CMBL	ENSG00000164237	-	2.84167	2	4.1142	5.59736
5	10441576	10442250	ROPN1L-AS1	ENSG00000250600	-	4.3011	4.08746	6.50652	5.55297
5	14664301	14664900	CTD-2165H16.4	ENSG00000261360	-	4.3011	3.70044	5.38722	6.50717
5	16465651	16466025	ZNF622	ENSG00000173545	-	2.84167	3.16992	4.92156	5.45986
5	19047376	19047600	RP11-124N3.3	ENSG00000249174	-	0.689667	1	4.22968	5.45986
5	21459301	21459525	GUSBP1	ENSG00000183666	+	2.84167	2	4.1142	5.0124
5	21495376	21495525	GUSBP1	ENSG00000183666	+	1.84167	2.32193	4.1142	3.72289
5	31531876	31532700	DROSHA	ENSG00000113360	-	4.3011	4.52356	7.24349	8.82909
5	32173801	32174175	GOLPH3	ENSG00000113384	-	0.84167	2.32193	5.33659	5.13793
5	32174251	32174550	GOLPH3	ENSG00000113384	-	3.1636	2.58496	5.22968	5.07653
5	32312776	32313375	MTMR12	ENSG00000150712	-	3.42663	5.04439	6.1142	5.91052
5	33440776	33441225	TARS	ENSG00000113407	+	4.01159	4	5.43613	6.10756
5	34838926	34839450	CTD-2517O10.6	ENSG00000272323	-	3.42663	4	6.0528	6.10756
5	34915201	34915725	RAD1	ENSG00000113456	-	4.1636	4.52356	6.48344	6.70272
5	36151651	36152250	LMBRD2	ENSG00000164187	-	4.3011	4.24793	7.38722	7.09213
5	36876376	36876825	NIPBL	ENSG00000164190	+	3.1636	4.24793	5.1142	5.72289
5	37370776	37371525	NUP155	ENSG00000113569	-	4.64902	4.85798	7.84212	8.55859
5	37379026	37379475	WDR70	ENSG00000082068	+	2.42663	3.80735	6.41188	7.5642
5	39074026	39074550	RICTOR	ENSG00000164327	-	0.84167	3.80735	5.85117	5.41095
5	40755901	40756200	TTC33	ENSG00000113638	-	4.1636	3.90689	4.98867	5.64043
5	40798201	40798500	PRKAA1	ENSG00000132356	-	3.42663	2.58496	4.85117	5.36032
5	40834951	40835700	RPL37	ENSG00000145592	-	4.84167	4.85798	6.75806	6.50717
5	41869801	41870175	OXCT1	ENSG00000083720	-	2.84167	2.80735	5.22968	5.64043
5	41903851	41904525	C5orf51	ENSG00000205765	+	4.74856	4.16993	6.0528	6.83837
5	41925001	41925525	FBXO4	ENSG00000151876	+	4.54211	4	5.73869	6.38586
5	43121326	43121775	ZNF131	ENSG00000172262	+	3.64902	3.32193	5.77717	5.59736
5	43515001	43515375	C5orf34	ENSG00000172244	-	4.3011	4.24793	5.57363	6.53025
5	54460651	54460875	null			2.42663	2.32193	4.52924	4.72289
5	54517501	54517800	SNX18	ENSG00000178996	+	1.84167	2.80735	5.1731	5.30786
5	55227226	55227600	MCIDAS	ENSG00000234602	-	3.42663	2.32193	5.57363	5.59736
5	55712101	55712550	SLC38A9	ENSG00000177058	-	2.84167	3.32193	5.65852	5.0124
5	56909476	56910225	AC008937.3	ENSG00000225230	-	3.1636	4.08746	5.98867	7.06076
5	57173251	57173625	GPBP1	ENSG00000062194	+	3.42663	3.45943	5.73869	5.19683
5	61162426	61162875	SMIM15	ENSG00000188725	-	2.84167	3.16992	5.22968	5.64043
5	62305801	62306325	KIF2A	ENSG00000068796	+	4.3011	4.16993	5.6167	6.0124
5	62412601	62413200	KIF2A	ENSG00000068796	+	3.64902	4.08746	6.33659	7.19683
5	65624026	65624850	TRIM23	ENSG00000113595	-	4.74856	4.24793	7.84212	8.83374
5	65925451	65925900	CTD-2033C11.1	ENSG00000269961	-	1.84167	3	5.33659	5.8009
5	66144001	66145200	SREK1	ENSG00000153914	+	4.1636	4.39232	9.04494	9.67709
5	69166726	69167100	CCNB1	ENSG00000134057	+	2.84167	4.08746	5.81464	6.36032
5	69332626	69332925	CCDC125	ENSG00000183323	-	3.84167	2.80735	5.22968	4.64043
5	69334876	69335100	CHCHD2P2	ENSG00000215006	+	2.42663	0	4.85117	4.25341
5	69369151	69370050	TAF9	ENSG00000085231	-	4.84167	4.75489	6.57363	8.17502
5	71455426	71456100	BDP1	ENSG00000145734	+	4.54211	4.45943	6.33659	7.18233
5	71587126	71587425	MCCC2	ENSG00000131844	+	3.64902	2.80735	4.6167	5.59736
5	72320101	72320550	MRPS27	ENSG00000113048	-	3.84167	3.58496	5.43613	5.8009
5	72816451	72817050	CTD-2631K10.1	ENSG00000249085	-	4.01159	2.80735	6.45998	5.97923
5	72848026	72848400	TNPO1	ENSG00000083312	+	2.42663	3.16992	4.92156	5.64043
5	73498201	73498575	RP11-79P5.9	ENSG00000272525	-	3.42663	4.45943	5.28413	6.0124
5	74685076	74685375	HEXB	ENSG00000049860	+	3.84167	1	5.1731	5.19683
5	75336751	75337350	CTD-2235C13.2	ENSG00000247372	-	4.01159	3.70044	5.48344	6.33433
5	77491951	77492400	WDR41	ENSG00000164253	-	3.64902	3.32193	5.65852	5.94529
5	78294601	78294975	AP3B1	ENSG00000132842	-	4.1636	3.45943	5.38722	5.41095
5	80256001	80256450	SERINC5	ENSG00000164300	-	2.84167	2.58496	5.77717	6.57534
5	81301351	81301950	CKMT2-AS1	ENSG00000247572	-	3.42663	3.58496	6.02109	6.78179
5	81750976	81751575	SSBP2	ENSG00000145687	-	4.1636	3.58496	6.0528	6.10756
5	83077126	83077650	TMEM167A	ENSG00000174695	-	4.1636	4.16993	6.1142	7.81036
5	87412576	87413100	CCNH	ENSG00000134480	-	3.64902	3.58496	5.77717	5.8749
5	88268701	88269075	TMEM161B	ENSG00000164180	-	3.1636	3.45943	5.22968	5.36032
5	88680526	88680750	LINC00461	ENSG00000245526	-	1.84167	1.58496	4.85117	4.25341
5	90474301	90474900	MBLAC2	ENSG00000176055	-	3.64902	4.16993	6.36213	7.66149
5	94618501	94618800	KIAA0825	ENSG00000185261	-	2.84167	2.58496	4.98867	5.41095
5	95646526	95646975	RFESD	ENSG00000175449	+	4.3011	3	5.52924	5.8009
5	95731051	95731500	CTD-2154I11.2	ENSG00000250240	-	1.84167	3.70044	4.77717	5.8009
5	95961226	95961675	ELL2	ENSG00000118985	-	3.42663	2.58496	6.1142	6.16768
5	96935026	96935400	CTD-2260A17.2	ENSG00000247121	-	4.1636	3.45943	5.1731	5.72289
5	111092101	111092775	CTC-551A13.2	ENSG00000253613	-	4.01159	4.08746	6.1142	7.48371
5	111512326	111512775	STARD4	ENSG00000164211	-	2.42663	3.90689	5.22968	5.8749
5	113513551	113514000	YTHDC2	ENSG00000047188	+	2.84167	3.16992	5.77717	5.50717
5	115169851	115170150	TRIM36	ENSG00000152503	-	2.42663	2.80735	5.1142	4.45986
5	119070676	119071575	CTB-161M19.4	ENSG00000249494	-	4.92913	4.45943	6.71906	7.54165
5	121961701	121962075	SRFBP1	ENSG00000151304	+	2.84167	4.08746	5.0528	5.8749
5	126600751	126601425	PHAX	ENSG00000164902	+	3.84167	3.16992	6.08383	6.30786
5	126776626	126777150	LMNB1	ENSG00000113368	+	3.42663	2.80735	5.43613	5.94529
5	126778126	126778500	LMNB1	ENSG00000113368	+	2.84167	3	5.85117	5.64043
5	127073251	127073700	C5orf63	ENSG00000164241	-	1.84167	2.32193	7.1731	7.8749
5	128082976	128083350	LINC01184	ENSG00000245937	-	2.84167	3	5.1142	5.13793
5	131170576	131170950	HINT1	ENSG00000169567	-	4.01159	4.16993	5.38722	6.78179
5	131263951	131264475	CDC42SE2	ENSG00000158985	+	2.84167	3.45943	5.73869	6.30786
5	132227626	132227925	P4HA2	ENSG00000072682	-	2.84167	2.80735	4.43613	5.25341
5	132410926	132411225	C5orf56	ENSG00000197536	+	3.64902	2	5.1142	4.72289
5	132556726	132557175	IL5	ENSG00000113525	-	3.1636	4.24793	5.88679	6.07653
5	132830626	132830925	SHROOM1	ENSG00000164403	-	3.1636	1.58496	5.28413	5.07653
5	132963301	132963975	AFF4	ENSG00000072364	-	3.84167	3.80735	6.52924	6.92801
5	133051876	133052475	HSPA4	ENSG00000170606	+	3.1636	3.32193	6.1142	6.83837
5	134176801	134177175	SKP1	ENSG00000113558	-	3.42663	2.80735	5.33659	5.50717
5	134225851	134226600	CTD-2410N18.5	ENSG00000272772	-	4.84167	4.64386	6.67899	7.04482
5	134366926	134367300	CTD-2410N18.4	ENSG00000273345	-	2.84167	4	5.52924	5.76242
5	134371651	134371950	UBE2B	ENSG00000119048	+	0.84167	2.32193	4.43613	5.55297
5	134465776	134466225	AC005355.1	ENSG00000250994	+	3.64902	3.45943	5.73869	5.8009
5	134527501	134527875	JADE2	ENSG00000043143	+	3.64902	2.32193	5.0528	5.30786
5	134632651	134633025	SAR1B	ENSG00000152700	-	3.1636	3.58496	5.48344	6.13793
5	134648401	134648850	SAR1B	ENSG00000152700	-	2.84167	3.80735	5.43613	5.8009
5	134737801	134738850	CAMLG	ENSG00000164615	+	4.64902	4.85798	9.29079	9.39217
5	134758501	134759175	DDX46	ENSG00000145833	+	4.42663	4.52356	6.48344	6.83837
5	134845801	134846100	DDX46	ENSG00000145833	+	2.84167	3.32193	5.28413	5.30786
5	134873851	134874825	TXNDC15	ENSG00000113621	+	4.64902	4.16993	9.11044	9.45384
5	134904526	134905500	PCBD2	ENSG00000132570	+	4.74856	4.52356	7.00497	7.06076
5	135399076	135399450	H2AFY	ENSG00000113648	-	1.84167	3.16992	5.52924	5.19683
5	136132651	136132950	SMAD5-AS1	ENSG00000164621	-	3.1636	2.80735	5.0528	4.94529
5	137889226	137889825	RP11-381K20.2	ENSG00000250159	-	4.42663	3.90689	6.1731	6.59736
5	138465301	138466125	EGR1	ENSG00000120738	+	4.42663	4.32193	7.4481	6.04482
5	138542926	138543825	ETF1	ENSG00000120705	-	5.23399	5	6.88679	8.21118
5	139198051	139198500	SIL1	ENSG00000120725	-	3.42663	3.32193	5.6167	5.59736
5	139395901	139396200	PROB1	ENSG00000228672	-	1.84167	0	5.65852	5.41095
5	139560976	139561500	UBE2D2	ENSG00000131508	+	3.64902	3.32193	5.69916	6.0124
5	140107351	140107725	LINC01024	ENSG00000245146	-	3.84167	3.16992	4.85117	5.50717
5	140113801	140114250	PURA	ENSG00000185129	+	3.64902	3	5.22968	5.97923
5	140145826	140146125	null			2.42663	0	4.43613	5.0124
5	140401351	140402175	CTC-329D1.2	ENSG00000249637	-	4.84167	4.75489	6.0528	6.78179
5	140547376	140547825	ANKHD1-EIF4EBP3	ENSG00000254996	+	4.1636	3	5.77717	5.19683
5	140557276	140557575	SRA1	ENSG00000213523	-	3.64902	3	5.38722	5.8749
5	140564176	140565000	APBB3	ENSG00000113108	-	5.01159	4.9542	7.62727	8.59736
5	140647276	140648025	NDUFA2	ENSG00000131495	-	4.54211	4.80735	6.25716	7.13793
5	140691226	140691825	HARS	ENSG00000170445	-	5.01159	4.58496	6.0528	6.91052
5	140699851	140700675	ZMAT2	ENSG00000146007	+	5.54211	4.9542	8.25034	9.39217
5	140711176	140711475	VTRNA1-1	ENSG00000199990	+	3.42663	3.32193	4.52924	6.07653
5	140718751	140719125	VTRNA1-2	ENSG00000202111	+	3.64902	4.70044	4.92156	6.45986
5	140726026	140726325	VTRNA1-3	ENSG00000202515	+	4.54211	3.32193	3.85117	6.36032
5	141618451	141619425	DIAPH1	ENSG00000131504	-	3.84167	4.39232	9.31387	9.34413
5	142012951	142013250	GNPDA1	ENSG00000113552	-	3.42663	3.16992	4.69916	5.25341
5	142325701	142326075	SPRY4	ENSG00000187678	-	3.1636	2.32193	5.1142	5.41095
5	146203426	146203875	RP11-449H3.3	ENSG00000275740	+	2.84167	4.16993	5.38722	6.04482
5	146446951	146447475	TCERG1	ENSG00000113649	+	4.42663	4	5.33659	6.53025
5	149345176	149345700	GRPEL2	ENSG00000164284	+	4.01159	4.45943	6.3106	7.41095
5	149551276	149551725	CSNK1A1	ENSG00000113712	-	3.64902	3.70044	5.73869	6.28089
5	149960476	149960925	SLC26A2	ENSG00000155850	+	3.84167	3.80735	5.73869	5.68225
5	150000376	150000825	TIGD6	ENSG00000164296	-	2.42663	4.52356	5.81464	6.07653
5	150449551	150450225	RPS14	ENSG00000164587	-	4.3011	5.08746	5.92156	6.97923
5	150758851	150759300	DCTN4	ENSG00000132912	-	3.64902	3.90689	5.43613	6.16768
5	151080976	151081425	TNIP1	ENSG00000145901	-	2.42663	2.80735	5.85117	4.8749
5	151252801	151253325	GM2A	ENSG00000196743	+	3.42663	3.90689	5.0528	6.53025
5	151770901	151771725	ATOX1	ENSG00000177556	-	5.01159	4.70044	6.65852	8.00418
5	154038751	154039125	FAM114A2	ENSG00000055147	-	4.1636	3.58496	5.38722	6.0124
5	154938151	154938450	GEMIN5	ENSG00000082516	-	2.84167	3.16992	5.38722	5.07653
5	157858951	157859250	CLINT1	ENSG00000113282	-	3.42663	3.70044	5.0528	5.19683
5	172006351	172007100	FBXW11	ENSG00000072803	-	4.54211	4.58496	6.28413	6.33433
5	172770601	172770975	RP11-779O18.3	ENSG00000253736	+	2.42663	2	5.28413	5.25341
5	172959151	172959825	CTC-308K20.1	ENSG00000204758	-	3.64902	4.16993	6.83302	8.1304
5	172983601	172983975	ATP6V0E1	ENSG00000113732	+	3.64902	3.80735	5.28413	5.41095
5	173056051	173056500	CREBRF	ENSG00000164463	+	3.42663	4	5.85117	5.72289
5	173616601	173617050	BOD1	ENSG00000145919	-	1.84167	2.32193	5.98867	6.68225
5	173887576	173888475	CPEB4	ENSG00000113742	+	4.42663	4.75489	9.79368	10.0647
5	175796926	175797225	CPLX2	ENSG00000145920	+	0.84167	1.58496	4.77717	5.19683
5	176416426	176416875	CLTB	ENSG00000175416	-	4.01159	3.16992	5.65852	5.36032
5	176537026	176537400	RNF44	ENSG00000146083	-	1.84167	3.58496	5.38722	5.13793
5	176647351	176647875	TSPAN17	ENSG00000048140	+	3.64902	3.70044	6.25716	6.64043
5	176648401	176648850	TSPAN17	ENSG00000048140	+	4.01159	3	5.9555	7.29444
5	177134101	177134475	NSD1	ENSG00000165671	+	2.84167	1.58496	4.92156	5.36032
5	177303601	177303900	RAB24	ENSG00000169228	-	2.84167	2.58496	4.98867	5.45986
5	177351451	177351975	LMAN2	ENSG00000169223	-	4.3011	3.90689	5.48344	6.25341
5	177367351	177367950	RGS14	ENSG00000169220	+	3.64902	4.16993	7.42406	7.47183
5	177455101	177455625	PRR7	ENSG00000131188	+	3.84167	4	5.73869	5.07653
5	177473476	177473700	DBN1	ENSG00000113758	-	0.84167	2	4.33659	4.45986
5	177491476	177491850	PDLIM7	ENSG00000196923	-	2.84167	3.16992	5.6167	5.0124
5	177516826	177517500	DDX41	ENSG00000183258	-	4.74856	4.52356	5.85117	6.83837
5	177554101	177555000	FAM193B	ENSG00000146067	-	4.92913	3.80735	9.2052	9.44475
5	177592051	177592350	TMED9	ENSG00000184840	+	1.84167	2.80735	4.92156	5.25341
5	177599926	177600300	B4GALT7	ENSG00000027847	+	2.84167	3.16992	5.85117	6.36032
5	178113301	178113675	N4BP3	ENSG00000145911	+	2.42663	2.32193	5.33659	5.25341
5	178130776	178131075	RMND5B	ENSG00000145916	+	2.84167	1.58496	4.98867	5.0124
5	178153726	178154100	NHP2	ENSG00000145912	-	4.3011	3.58496	5.28413	5.41095
5	178204201	178204725	HNRNPAB	ENSG00000197451	+	3.1636	3.70044	5.73869	5.59736
5	179550526	179550825	RUFY1	ENSG00000176783	+	2.42663	3	5.33659	4.45986
5	179623351	179623950	HNRNPH1	ENSG00000169045	-	4.1636	4.45943	6.77717	8.07653
5	179678326	179678700	CBY3	ENSG00000204659	-	4.1636	3.16992	5.38722	5.55297
5	179698651	179699100	CANX	ENSG00000127022	+	3.42663	4.39232	5.43613	5.94529
5	179806726	179807025	MGAT4B	ENSG00000161013	-	2.42663	2.58496	4.77717	4.64043
5	179820751	179821425	SQSTM1	ENSG00000161011	+	3.64902	4.32193	6.65852	6.8009
5	179858626	179859000	C5orf45	ENSG00000161010	-	0.84167	3.70044	5.28413	5.0124
5	180494101	180494475	CNOT6	ENSG00000113300	+	3.1636	3.80735	5.28413	5.72289
5	180810151	180811050	MGAT1	ENSG00000131446	-	4.92913	5.04439	6.45998	7.0124
5	181184101	181184475	null			3.42663	3.90689	5.22968	6.07653
5	181187551	181188075	null			3.1636	3.90689	5.1731	6.13793
5	181188301	181188675	null			3.1636	3.32193	4.77717	6.33433
5	181188751	181189050	CTC-338M12.2	ENSG00000248473	-	3.42663	2.32193	4.43613	6.04482
5	181191526	181192050	CTC-338M12.2	ENSG00000248473	-	3.42663	4.32193	5.22968	6.85675
5	181206676	181207050	CTC-338M12.1	ENSG00000248514	-	4.1636	3.32193	4.6167	6.07653
5	181207651	181207950	CTC-338M12.1	ENSG00000248514	-	3.64902	3	4.1142	5.94529
5	181221826	181222650	TRIM41	ENSG00000146063	+	4.92913	4.90689	6.0528	7.58639
5	181260901	181261575	CTC-338M12.4	ENSG00000233937	+	4.1636	4.58496	6.41188	6.28089
6	692551	693375	EXOC2	ENSG00000112685	-	4.42663	3.16992	7.3106	8.34739
6	1381876	1382100	RP4-668J24.2	ENSG00000261730	-	0.689667	1.58496	4.1142	4.25341
6	2765251	2765625	WRNIP1	ENSG00000124535	+	2.84167	3.58496	5.73869	5.72289
6	2903026	2903475	SERPINB9	ENSG00000170542	-	3.42663	3.32193	5.48344	5.8749
6	2970976	2971350	SERPINB6	ENSG00000124570	-	2.84167	2.80735	5.43613	5.0124
6	3053551	3054075	RP1-40E16.2	ENSG00000229282	+	3.64902	4.08746	6.08383	5.36032
6	3068326	3069150	RIPK1	ENSG00000137275	+	4.84167	4.70044	6.55161	6.70272
6	3157351	3157875	TUBB2A	ENSG00000137267	-	3.84167	3.58496	5.92156	5.68225
6	3849226	3849450	RP11-420L9.4	ENSG00000238158	+	2.42663	1.58496	3.52924	4.72289
6	5003551	5004225	RPP40	ENSG00000124787	-	4.54211	4.9542	6.50652	7.33433
6	5261101	5261700	FARS2	ENSG00000145982	+	4.64902	4.08746	6.22968	5.72289
6	7173826	7174125	RREB1	ENSG00000124782	+	4.01159	3	4.6167	5.59736
6	7389376	7390125	CAGE1	ENSG00000164304	-	4.84167	4.64386	6.48344	5.8009
6	8064151	8064825	BLOC1S5-TXNDC5	ENSG00000259040	-	4.84167	4.85798	8.98457	9.15288
6	8102176	8102775	EEF1E1-BLOC1S5	ENSG00000265818	-	3.42663	4.08746	6.83302	7.43561
6	10694551	10695150	C6orf52	ENSG00000137434	-	5.1636	4.80735	5.92156	7.34739
6	10747426	10747950	RP11-421M1.8	ENSG00000272097	-	3.64902	4.58496	5.73869	5.8009
6	10838176	10838700	TMEM14B	ENSG00000137210	+	3.42663	4.24793	6.02109	5.30786
6	11093626	11093925	SMIM13	ENSG00000224531	+	2.84167	3.90689	5.43613	5.19683
6	11537401	11537925	TMEM170B	ENSG00000205269	+	3.84167	3.16992	5.98867	6.70272
6	13328326	13328850	TBC1D7	ENSG00000145979	-	4.1636	3.80735	6.1142	6.10756
6	13574251	13574775	SIRT5	ENSG00000124523	+	3.84167	4.70044	5.73869	6.30786
6	13614976	13615725	SIRT5	ENSG00000124523	+	4.64902	4.70044	6.69916	6.57534
6	13711876	13712400	RANBP9	ENSG00000010017	-	4.01159	4.39232	5.77717	5.91052
6	13813951	13814550	MCUR1	ENSG00000050393	-	3.84167	3	6.69916	6.07653
6	13873801	13874100	null			1.84167	3.16992	5.52924	4.8009
6	14211001	14211450	null			3.64902	3.32193	5.33659	5.59736
6	16128751	16129350	MYLIP	ENSG00000007944	+	4.54211	4.08746	6.28413	6.13793
6	17706001	17706450	NUP153	ENSG00000124789	-	4.01159	3.90689	5.57363	5.68225
6	17706526	17707200	NUP153	ENSG00000124789	-	4.1636	4.32193	6.3106	6.85675
6	18264226	18264600	DEK	ENSG00000124795	-	0.689667	0	5.38722	5.19683
6	19804651	19805025	RP1-167F1.2	ENSG00000226786	-	3.42663	3	6.08383	5.0124
6	20403151	20403600	E2F3	ENSG00000112242	+	2.84167	2	5.48344	5.68225
6	24494776	24495300	GPLD1	ENSG00000112293	-	1.84167	3.45943	5.73869	5.72289
6	25992376	25992825	U91328.21	ENSG00000272558	-	3.84167	3.32193	6.02109	5.50717
6	26031676	26032200	HIST1H3B	ENSG00000274267	-	4.84167	4.16993	6.28413	6.57534
6	26055751	26056575	HIST1H1C	ENSG00000187837	-	5.23399	5	7.09909	6.13793
6	26156176	26156925	HIST1H1E	ENSG00000168298	+	5.01159	4.45943	6.79603	5.8009
6	26171851	26172150	HIST1H2BD	ENSG00000158373	+	2.84167	3.45943	4.92156	5.50717
6	26188726	26189250	HIST1H4D	ENSG00000277157	-	4.42663	4.16993	6.33659	7.15288
6	26521051	26521425	RNU6-502P	ENSG00000199289	-	3.84167	3.58496	4.52924	6.19683
6	26532826	26533125	null			4.3011	4.58496	4.1142	6.22539
6	26537251	26537850	HMGN4	ENSG00000182952	+	4.3011	4.64386	5.65852	7.07653
6	26553376	26553675	null			4.01159	3.45943	4.22968	6.16768
6	26568676	26569050	null			4.54211	3.70044	4.33659	6.64043
6	26577001	26577300	null			3.42663	3.70044	3.69916	6.30786
6	26956951	26957175	LINC00240	ENSG00000224843	+	2.84167	2	3.85117	5.41095
6	27019876	27020475	LINC00240	ENSG00000224843	+	4.42663	4.32193	5.9555	6.30786
6	27132901	27133425	HIST1H2AG	ENSG00000196787	+	4.64902	4	5.77717	5.94529
6	27213751	27214050	RP11-209A2.1	ENSG00000174572	+	2.42663	3	3.85117	5.8009
6	27214951	27215250	null			3.1636	2.58496	4.6167	5.72289
6	27230401	27230700	null			4.3011	4.52356	4.52924	6.30786
6	27251626	27252150	PRSS16	ENSG00000112812	+	4.92913	3.90689	5.9555	6.33433
6	27472651	27473400	ZNF184	ENSG00000096654	-	4.42663	5.16993	7.85117	8.49548
6	27553351	27553650	null			4.3011	4.32193	4.43613	6.30786
6	27602476	27602775	null			4.01159	3.70044	4.77717	6.22539
6	27605476	27605850	null			3.64902	3	3.85117	6.25341
6	27631276	27631575	TRI-TAT2-3	ENSG00000238648	+	4.01159	3.70044	4.52924	6.28089
6	27650776	27651150	RP1-15D7.1	ENSG00000216676	-	3.84167	2.80735	3.69916	6.43561
6	27672301	27672600	null			4.01159	3.45943	4.1142	5.94529
6	27688051	27688500	null			4.54211	4.39232	4.77717	6.45986
6	27753076	27753600	null			4.64902	4.45943	5.1731	6.19683
6	28080751	28081275	RP1-313I6.12	ENSG00000272009	-	4.84167	4.64386	5.73869	5.94529
6	28104526	28105050	null			3.42663	3.90689	6.52924	6.92801
6	28335751	28336350	ZSCAN31	ENSG00000235109	-	4.01159	4.58496	5.88679	6.68225
6	28658101	28658400	AL121932.1	ENSG00000265764	-	3.42663	1.58496	3.85117	5.94529
6	28719676	28719900	null			1.84167	2	3.52924	5.59736
6	28725976	28726275	null			3.42663	2.58496	4.1142	6.10756
6	28729201	28729500	null			4.3011	3.70044	4.52924	6.36032
6	28795876	28796175	null			2.42663	3.90689	4.92156	6.48371
6	28817101	28817400	null			4.3011	4.16993	4.22968	6.13793
6	28863526	28863975	XXbac-BPG308K3.6	ENSG00000225595	-	4.42663	4	5.6167	5.76242
6	28896076	28896450	HCG14	ENSG00000224157	+	4.42663	4.52356	4.85117	6.76242
6	28940926	28941225	null			3.84167	3.70044	4.6167	6.59736
6	28944376	28944750	LINC01556	ENSG00000204709	+	3.42663	3.80735	3.85117	6.30786
6	28950901	28951200	null			3.42663	3.45943	2.85117	6.19683
6	28953151	28953525	null			3.1636	3	4.43613	6.22539
6	29649601	29650350	null			4.42663	4.39232	8.63253	9.01649
6	30066826	30067575	PPP1R11	ENSG00000204619	+	4.92913	4.75489	6.83302	7.97923
6	30325726	30327450	HCG17	ENSG00000270604	-	5.59656	6.20945	9.75324	9.9171
6	30453601	30453900	null			3.64902	3.90689	4.77717	5.19683
6	30617101	30617925	PPP1R10	ENSG00000204569	-	5.36523	5.12928	6.43613	7.29444
6	30742651	30743250	FLOT1	ENSG00000137312	-	4.64902	3.80735	6.0528	5.64043
6	30744226	30744825	IER3	ENSG00000137331	-	4.3011	4.16993	6.0528	5.94529
6	31158226	31158750	CCHCR1	ENSG00000204536	-	4.1636	4.08746	6.6167	7.45986
6	31541626	31542225	ATP6V1G2-DDX39B	ENSG00000254870	-	4.74856	5.08746	6.28413	8.28768
6	31580776	31581300	LTB	ENSG00000227507	-	3.64902	4	6.02109	5.55297
6	31651951	31653375	BAG6	ENSG00000204463	-	5.88606	6.44294	7.4481	7.86585
6	31660501	31661025	C6orf47	ENSG00000204439	-	4.92913	4.52356	6.25716	6.04482
6	31664926	31666575	GPANK1	ENSG00000204438	-	6.62303	6.84549	7.84212	8.23947
6	31729351	31730625	DDAH2	ENSG00000213722	-	6.1636	5.85798	7.37473	7.43561
6	31769626	31770150	VWA7	ENSG00000204396	-	4.01159	4.85798	6.1731	5.8749
6	31776826	31777725	VWA7	ENSG00000204396	-	5.48553	5.64386	6.67899	6.8009
6	31795276	31796175	VARS	ENSG00000204394	-	4.64902	5.16993	7.32366	7.0287
6	31806601	31807125	LSM2	ENSG00000204392	-	5.64902	5.08746	6.50652	7.43561
6	31815376	31815825	HSPA1A	ENSG00000204389	+	4.74856	4.39232	6.0528	5.64043
6	31827226	31827975	HSPA1B	ENSG00000204388	+	5.59656	5.85798	6.85117	6.78179
6	31834801	31835400	C6orf48	ENSG00000204387	+	4.54211	4.80735	6.20166	6.07653
6	31862551	31863225	NEU1	ENSG00000204386	-	5.23399	5.04439	6.79603	7.15288
6	31897501	31898025	EHMT2	ENSG00000204371	-	4.42663	2.80735	6.14395	5.55297
6	31901926	31902600	C2	ENSG00000166278	+	4.3011	4	6.0528	6.13793
6	31958701	31959525	NELFE	ENSG00000204356	-	5.74856	4.85798	9.72646	9.83374
6	31971751	31973025	DXO	ENSG00000204348	-	5.01159	5.9542	7.90428	8.72789
6	32046301	32046600	TNXB	ENSG00000168477	-	3.1636	3.58496	5.28413	4.8749
6	32838526	32838975	TAP2	ENSG00000250264	-	0.689667	4.52356	6.38722	7.12283
6	32970151	32970525	BRD2	ENSG00000204256	+	3.64902	3.90689	5.22968	5.64043
6	32972101	32972925	BRD2	ENSG00000204256	+	4.1636	4.39232	6.83302	6.92801
6	33199951	33201000	RXRB	ENSG00000204231	-	5.64902	5.67243	7.6167	7.45986
6	33276976	33277500	B3GALT4	ENSG00000235863	+	5.0896	4.32193	6.1731	6.59736
6	33288676	33290100	WDR46	ENSG00000227057	-	5.36523	5.49185	9.2052	9.79852
6	33298876	33300150	RGL2	ENSG00000237441	-	5.48553	5.58496	7.09909	7.37315
6	33391276	33392175	KIFC1	ENSG00000237649	+	5.54211	4.85798	6.63776	6.48371
6	33417826	33418575	CUTA	ENSG00000112514	-	5.01159	5.16993	6.75806	6.83837
6	33425776	33426150	SYNGAP1	ENSG00000197283	+	4.42663	3.45943	5.43613	5.55297
6	33454201	33454800	ZBTB9	ENSG00000213588	+	4.54211	4.39232	6.08383	6.19683
6	33570826	33572025	GGNBP1	ENSG00000204188	+	4.84167	5.35755	9.51508	9.65363
6	33580126	33580425	GGNBP1	ENSG00000204188	+	1.84167	2.32193	5.0528	5.30786
6	33583576	33584175	GGNBP1	ENSG00000204188	+	4.01159	4.32193	6.59533	6.81976
6	33585601	33585900	GGNBP1	ENSG00000204188	+	4.1636	3.70044	5.1142	5.59736
6	33620926	33621450	ITPR3	ENSG00000096433	+	2.42663	1.58496	5.85117	5.41095
6	34236451	34236975	HMGA1	ENSG00000137309	+	2.42663	3.90689	5.98867	5.64043
6	34237951	34238400	HMGA1	ENSG00000137309	+	2.84167	4	5.69916	5.45986
6	34248901	34249425	C6orf1	ENSG00000186577	-	2.84167	3.90689	5.98867	5.50717
6	34392151	34393050	NUDT3	ENSG00000272325	-	5.01159	5.12928	6.67899	6.61906
6	34425976	34426275	RPS10-NUDT3	ENSG00000270800	-	3.84167	3.45943	5.1731	5.50717
6	34757251	34757700	SNRPC	ENSG00000124562	+	4.64902	4.24793	5.77717	6.76242
6	34889026	34889475	ANKS1A	ENSG00000064999	+	3.42663	4.08746	5.48344	5.41095
6	35297701	35298150	DEF6	ENSG00000023892	+	4.42663	4.08746	5.77717	5.83837
6	35342251	35342625	PPARD	ENSG00000112033	+	3.1636	4.16993	5.43613	5.50717
6	35468101	35468700	RPL10A	ENSG00000198755	+	5.0896	4.32193	6.48344	6.28089
6	35688826	35689200	FKBP5	ENSG00000096060	-	2.42663	3.45943	5.69916	4.8009
6	36027451	36027975	MAPK14	ENSG00000112062	+	4.54211	4.58496	5.69916	6.07653
6	36196276	36196650	RP1-179N16.6	ENSG00000246982	-	2.84167	3.16992	5.57363	5.0124
6	36442726	36443250	PXT1	ENSG00000179165	-	4.1636	4.32193	6.14395	6.0124
6	36678451	36679050	CDKN1A	ENSG00000124762	+	0.84167	3.80735	6.1142	5.64043
6	36874501	36875025	PPIL1	ENSG00000137168	-	3.84167	4.52356	6.25716	6.28089
6	36885601	36886200	C6orf89	ENSG00000198663	+	4.92913	5	8.03703	8.9017
6	36985876	36986850	MTCH1	ENSG00000137409	-	4.42663	4.90689	7.59533	7.93667
6	37169776	37170525	PIM1	ENSG00000137193	+	4.64902	2	6.1142	6.50717
6	37257451	37258425	TMEM217	ENSG00000172738	-	5.74856	5.39232	9.71163	9.94529
6	37433026	37433400	CMTR1	ENSG00000137200	+	4.3011	3.16992	5.38722	6.19683
6	38639476	38640150	BTBD9	ENSG00000183826	-	3.64902	3.70044	6.20166	5.59736
6	39303151	39303450	KCNK17	ENSG00000124780	-	2.42663	2.32193	4.52924	4.8749
6	41072776	41073375	OARD1	ENSG00000124596	-	3.64902	3.70044	6.02109	6.16768
6	41682226	41682450	TFEB	ENSG00000112561	-	3.1636	3.16992	4.69916	4.72289
6	41735326	41735775	TFEB	ENSG00000112561	-	4.64902	2.58496	6.22968	5.30786
6	41779801	41780175	FRS3	ENSG00000137218	-	4.3011	3.32193	5.1731	5.55297
6	41786476	41786925	FRS3	ENSG00000137218	-	4.42663	2.80735	5.73869	5.50717
6	41787451	41787900	PRICKLE4	ENSG00000124593	+	3.64902	3.90689	5.69916	6.72289
6	41920726	41921250	MED20	ENSG00000124641	-	4.84167	5.08746	5.88679	6.30786
6	41941501	41942025	CCND3	ENSG00000112576	-	3.64902	3.80735	5.81464	5.68225
6	42048451	42048975	CCND3	ENSG00000112576	-	2.84167	4	5.43613	5.68225
6	42050401	42050775	TAF8	ENSG00000137413	+	3.84167	4.24793	5.81464	5.91052
6	42104401	42104775	C6orf132	ENSG00000188112	-	3.42663	2.58496	5.57363	5.0124
6	42745876	42746175	TBCC	ENSG00000124659	-	3.64902	3.16992	4.85117	5.59736
6	42783301	42783675	GLTSCR1L	ENSG00000112624	+	3.1636	3.32193	5.57363	5.30786
6	42879451	42880275	RPL7L1	ENSG00000146223	+	4.54211	5.08746	5.92156	6.89282
6	42929026	42929700	CNPY3	ENSG00000137161	+	4.64902	4.80735	7.21574	8.84759
6	43013551	43014375	MEA1	ENSG00000124733	-	5.92913	5.12928	6.73869	7.45986
6	43021201	43021800	KLHDC3	ENSG00000124702	+	4.01159	3.58496	6.28413	6.57534
6	43053301	43054050	CUL7	ENSG00000044090	-	4.3011	3.58496	6.36213	6.92801
6	43143526	43143825	PTK7	ENSG00000112655	+	4.01159	2.58496	5.43613	5.0124
6	43229326	43229625	DNPH1	ENSG00000112667	-	3.1636	3.90689	5.65852	5.36032
6	43369051	43369425	ZNF318	ENSG00000171467	-	3.1636	2	5.43613	5.13793
6	43427176	43428150	ABCC10	ENSG00000124574	+	5.59656	5.08746	7.59533	8.55859
6	43509901	43510575	LRRC73	ENSG00000204052	-	4.3011	3.58496	6.59533	6.25341
6	43516651	43517250	POLR1C	ENSG00000171453	+	5.48553	4.85798	6.28413	6.45986
6	43575901	43576425	XPO5	ENSG00000124571	-	4.3011	4.58496	6.08383	5.91052
6	43687501	43687950	MRPS18A	ENSG00000096080	-	3.42663	3.80735	5.65852	5.91052
6	44076451	44076825	RP5-1120P11.3	ENSG00000231881	+	3.1636	3.16992	6.02109	4.8009
6	44151901	44152125	TMEM63B	ENSG00000137216	+	2.84167	3.70044	5.48344	4.25341
6	44219251	44219850	SLC29A1	ENSG00000112759	+	4.3011	3	6.55161	7.22539
6	44221501	44221875	SLC29A1	ENSG00000112759	+	3.42663	2.32193	5.0528	5.59736
6	44257201	44257800	SLC35B2	ENSG00000157593	-	3.64902	4	6.1142	6.94529
6	44313001	44313600	RP11-444E17.6	ENSG00000272442	+	4.64902	4.16993	7.62727	8.40472
6	45377926	45378300	SUPT3H	ENSG00000196284	-	3.1636	3.80735	5.52924	6.25341
6	52420051	52420500	EFHC1	ENSG00000096093	+	1.84167	4	5.65852	6.50717
6	52597951	52598550	null			3.1636	3.32193	5.69916	6.48371
6	53348926	53349450	ELOVL5	ENSG00000012660	-	3.42663	4.52356	5.85117	7.64043
6	53544751	53545200	GCLC	ENSG00000001084	-	1.84167	3.90689	5.57363	6.22539
6	53547901	53548350	GCLC	ENSG00000001084	-	3.1636	4.08746	5.48344	6.0124
6	56955151	56955450	BEND6	ENSG00000151917	+	1.84167	3.16992	4.85117	4.8749
6	57046351	57046800	KIAA1586	ENSG00000168116	+	3.64902	3.45943	7.37473	7.94529
6	57172426	57172875	RP11-203B9.4	ENSG00000226803	-	2.42663	3.32193	5.65852	5.50717
6	57221926	57222525	RAB23	ENSG00000112210	-	3.64902	3.80735	6.25716	6.78179
6	57961351	57961650	LINC00680	ENSG00000215190	-	2.84167	1	4.33659	5.19683
6	73520926	73521450	EEF1A1	ENSG00000156508	-	4.01159	4	5.98867	6.50717
6	73653151	73653450	SLC17A5	ENSG00000119899	-	3.1636	3	4.52924	5.41095
6	73653601	73654650	SLC17A5	ENSG00000119899	-	4.74856	4.16993	9.02509	9.31784
6	75284626	75285075	TMEM30A	ENSG00000112697	-	3.84167	3.32193	5.73869	5.25341
6	80106376	80106675	BCKDHB	ENSG00000083123	+	2.42663	3	4.6167	5.25341
6	82247551	82248075	IBTK	ENSG00000005700	-	4.01159	3	6.28413	7.34739
6	83067526	83067825	DOPEY1	ENSG00000083097	+	2.84167	3.45943	5.0528	5.25341
6	83859451	83859900	CYB5R4	ENSG00000065615	+	4.01159	3.45943	5.33659	6.0124
6	84227476	84227925	CEP162	ENSG00000135315	-	4.01159	3.45943	5.6167	6.04482
6	87155401	87155775	ZNF292	ENSG00000188994	+	1.84167	2.32193	5.28413	5.45986
6	89352751	89353125	UBE2J1	ENSG00000198833	-	3.64902	2.58496	4.69916	5.72289
6	89819626	89820000	MDN1	ENSG00000112159	-	3.64902	3.58496	5.69916	6.66149
6	96521551	96521925	UFL1-AS1	ENSG00000233797	-	4.42663	3.45943	5.52924	6.53025
6	99424951	99426150	PNISR	ENSG00000132424	-	5.48553	5.55459	8.58994	9.86358
6	106325476	106326000	ATG5	ENSG00000057663	-	3.1636	4.16993	7.60606	8.26721
6	106629376	106629750	RTN4IP1	ENSG00000130347	-	3.42663	3.32193	5.43613	6.16768
6	108074551	108074925	OSTM1	ENSG00000081087	-	1.84167	3	5.43613	5.19683
6	108261076	108261525	SNX3	ENSG00000112335	-	4.3011	3	5.6167	5.72289
6	108848326	108848625	ARMC2	ENSG00000118690	+	2.42663	3.16992	4.43613	5.50717
6	109382626	109383300	RP11-425D10.10	ENSG00000260273	+	4.1636	4.39232	7.52924	8.94099
6	109440526	109440975	PPIL6	ENSG00000185250	-	3.42663	3.45943	5.85117	5.0124
6	109690726	109691400	AK9	ENSG00000155085	-	3.1636	4.45943	8.25034	8.82443
6	110958301	110959050	GTF3C6	ENSG00000155115	+	3.1636	4.58496	9.0528	9.30786
6	111259051	111259575	KIAA1919	ENSG00000173214	+	4.3011	4.16993	5.85117	5.8749
6	113971051	113971650	HDAC2	ENSG00000196591	-	3.64902	4	5.85117	7.26721
6	116100901	116101350	NT5DC1	ENSG00000178425	+	2.84167	3.45943	5.28413	5.64043
6	116279251	116280000	DSE	ENSG00000111817	+	4.3011	3.90689	6.98867	7.32115
6	116571001	116571750	RWDD1	ENSG00000111832	+	5.0896	4.70044	6.43613	7.26721
6	117482326	117482775	GOPC	ENSG00000047932	-	2.84167	2	5.88679	5.64043
6	117602176	117603075	GOPC	ENSG00000047932	-	4.42663	4.45943	9.0684	9.72289
6	125099626	125099925	null			2.84167	1.58496	5.0528	5.07653
6	125301526	125302050	HDDC2	ENSG00000111906	-	0.84167	3.32193	5.65852	5.59736
6	126340051	126340275	CENPW	ENSG00000203760	+	2.42663	2.58496	4.33659	5.36032
6	131628001	131628600	MED23	ENSG00000112282	-	4.01159	4	5.98867	7.06076
6	131807626	131807775	ENPP1	ENSG00000197594	+	0.84167	2	4.33659	3.8749
6	132814201	132814725	RPS12	ENSG00000112306	+	2.84167	4.75489	6.25716	7.66149
6	135497401	135498000	AHI1	ENSG00000135541	-	4.3011	4.70044	6.43613	6.25341
6	136250101	136250625	MTFR2	ENSG00000146410	-	3.84167	4.24793	6.20166	6.85675
6	136289776	136290150	BCLAF1	ENSG00000029363	-	4.74856	4	5.88679	5.50717
6	136550476	136550775	MAP7	ENSG00000135525	-	2.42663	2.80735	5.48344	3.55297
6	136822051	136823100	PEX7	ENSG00000112357	+	4.64902	4.75489	9.12915	9.73039
6	139374301	139374900	CITED2	ENSG00000164442	-	3.1636	4.08746	6.1142	5.97923
6	142146976	142147425	VTA1	ENSG00000009844	+	3.1636	4.45943	5.65852	5.83837
6	143450551	143451000	ADAT2	ENSG00000189007	-	4.01159	4.52356	6.08383	6.16768
6	144095176	144095925	SF3B5	ENSG00000169976	-	4.54211	4.9542	7.52924	8.20402
6	144216376	144216750	null			4.54211	3.80735	4.52924	6.25341
6	145814551	145815000	FBXO30	ENSG00000118496	-	1.84167	2.32193	5.77717	5.41095
6	145963651	145964700	SHPRH	ENSG00000146414	-	4.74856	4.64386	8.8007	9.22893
6	146444251	146444550	null			2.42663	2.32193	4.22968	5.50717
6	146543326	146543850	RAB32	ENSG00000118508	+	4.1636	2.58496	6.02109	5.55297
6	146598826	146599125	RP11-715G15.1	ENSG00000237468	-	1.84167	2	4.43613	5.0124
6	149545801	149546325	PPIL4	ENSG00000131013	-	4.3011	4.58496	6.36213	6.13793
6	149566351	149566875	GINM1	ENSG00000055211	+	3.84167	3.80735	5.65852	5.59736
6	149717776	149718300	LATS1	ENSG00000131023	-	3.84167	4.45943	6.28413	5.94529
6	149749501	149750175	NUP43	ENSG00000120253	-	3.64902	3.70044	5.48344	6.53025
6	149863576	149864400	LRP11	ENSG00000120256	-	3.84167	3.70044	6.52924	6.19683
6	150005176	150005700	RAET1K	ENSG00000218358	-	3.64902	3.80735	5.48344	5.8009
6	150866026	150866550	MTHFD1L	ENSG00000120254	+	1.84167	2.58496	6.1142	5.30786
6	151389976	151390950	ZBTB2	ENSG00000181472	-	5.0896	4.70044	6.98867	6.81976
6	151451851	151452600	RMND1	ENSG00000155906	-	4.84167	4.90689	6.43613	7.16768
6	154733101	154733550	SCAF8	ENSG00000213079	+	4.1636	3.80735	5.98867	5.8009
6	156687151	156687750	null			3.42663	3.58496	6.02109	7.07653
6	157021276	157021725	ARID1B	ENSG00000049618	+	3.42663	3.32193	5.88679	5.59736
6	157274701	157275300	null			3.42663	3.80735	5.9555	5.72289
6	157323151	157323825	TMEM242	ENSG00000215712	-	4.74856	5.08746	6.55161	7.06076
6	157380526	157381350	ZDHHC14	ENSG00000175048	+	4.84167	4.08746	6.86909	6.43561
6	157456201	157456800	ZDHHC14	ENSG00000175048	+	4.3011	3.16992	5.85117	7.28089
6	157823551	157824000	SNX9	ENSG00000130340	+	2.84167	3.32193	5.92156	5.19683
6	157981126	157982025	SYNJ2	ENSG00000078269	+	5.1636	5.04439	6.73869	6.07653
6	158168176	158168475	SERAC1	ENSG00000122335	-	3.1636	2.58496	5.1731	4.94529
6	158232001	158232300	TULP4	ENSG00000130338	+	2.42663	0	5.43613	6.28089
6	158536801	158537250	TMEM181	ENSG00000146433	+	3.1636	1.58496	5.52924	5.19683
6	158559826	158560275	TMEM181	ENSG00000146433	+	4.01159	3.32193	5.69916	6.16768
6	158644126	158645025	DYNLT1	ENSG00000146425	-	4.3011	5.08746	6.85117	6.70272
6	158819251	158819700	EZR	ENSG00000092820	-	4.01159	3	5.6167	5.50717
6	158999551	159000375	RSPH3	ENSG00000130363	-	4.3011	5.12928	6.93863	7.10756
6	159726751	159727500	SOD2	ENSG00000112096	-	4.84167	4.80735	6.20166	6.85675
6	159761401	159762225	SOD2	ENSG00000112096	-	5.1636	4.58496	6.48344	6.16768
6	159789451	159789975	TCP1	ENSG00000120438	-	4.3011	4.24793	5.92156	6.28089
6	159968701	159969225	IGF2R	ENSG00000197081	+	3.84167	3.16992	6.1731	6.07653
6	160519951	160520400	null			2.42663	3.32193	5.22968	5.45986
6	160991326	160992450	RP3-428L16.2	ENSG00000272841	-	5.48553	5.04439	7.18745	6.85675
6	162727651	162728100	PARK2	ENSG00000185345	-	3.42663	3.80735	5.98867	6.96236
6	163413526	163414200	CAHM	ENSG00000270419	-	2.84167	3.70044	6.22968	6.19683
6	166342276	166342800	SFT2D1	ENSG00000198818	-	3.64902	3.80735	5.9555	5.19683
6	166382851	166383525	MPC1	ENSG00000060762	-	2.84167	4.08746	5.9555	5.76242
6	166998901	166999650	RP1-167A14.2	ENSG00000227598	-	4.1636	4.45943	6.59533	5.97923
6	169174951	169175325	RP11-417E7.2	ENSG00000261039	-	3.1636	2.32193	4.98867	6.61906
6	169751251	169752075	TCTE3	ENSG00000184786	-	4.74856	4.32193	7.56266	8.18959
6	170306401	170307075	FAM120B	ENSG00000112584	+	4.1636	4.24793	6.86909	6.74279
6	170552851	170553525	PSMB1	ENSG00000008018	-	4.54211	4.70044	6.83302	8.0287
6	170554051	170554875	TBP	ENSG00000112592	+	4.84167	4.9542	9.19458	9.29106
6	170584351	170584950	PDCD2	ENSG00000071994	-	3.64902	3	6.20166	6.55297
7	726451	726825	PRKAR1B	ENSG00000188191	-	2.42663	3.16992	5.38722	5.36032
7	876076	876750	SUN1	ENSG00000164828	+	4.3011	3.90689	7.4481	7.72289
7	975001	975300	COX19	ENSG00000240230	-	0.689667	1	5.1731	4.55297
7	975301	975750	COX19	ENSG00000240230	-	3.84167	3	5.52924	6.43561
7	993151	993450	null			3.84167	2.32193	5.1731	4.8749
7	1028326	1028550	C7orf50	ENSG00000146540	-	1.84167	2.58496	4.43613	4.94529
7	1086976	1087275	C7orf50	ENSG00000146540	-	3.1636	3.80735	5.1142	4.8749
7	1138201	1138575	C7orf50	ENSG00000146540	-	1.84167	4.08746	4.98867	5.59736
7	1160251	1160550	ZFAND2A	ENSG00000178381	-	2.42663	2.32193	4.33659	5.59736
7	1272226	1272450	null			1.84167	2.58496	4.69916	2.8749
7	1458751	1459575	MICALL2	ENSG00000164877	-	3.64902	4.16993	6.57363	6.57534
7	1504051	1504650	INTS1	ENSG00000164880	-	3.64902	3.16992	5.92156	6.07653
7	1537951	1538325	MAFK	ENSG00000198517	+	4.54211	3.32193	5.33659	5.50717
7	1569901	1570275	PSMG3	ENSG00000157778	-	4.3011	2.80735	5.9555	6.0124
7	2314126	2314650	SNX8	ENSG00000106266	-	1.84167	2	5.65852	6.25341
7	2353876	2354250	SNX8	ENSG00000106266	-	3.64902	3.80735	5.43613	5.72289
7	2354701	2355075	EIF3B	ENSG00000106263	+	3.1636	2.32193	4.85117	5.41095
7	2709751	2710050	AMZ1	ENSG00000174945	+	2.42663	2.32193	4.6167	4.8009
7	2844151	2844675	GNA12	ENSG00000146535	-	4.42663	3	7.57363	7.96236
7	4641751	4642425	null			4.42663	3.80735	6.59533	7.72289
7	4775326	4775850	AP5Z1	ENSG00000242802	+	3.84167	3.58496	7.02109	7.22539
7	4883326	4883700	RADIL	ENSG00000157927	-	2.84167	2	5.57363	5.13793
7	5045701	5046000	RBAK-RBAKDN	ENSG00000272968	+	0.689667	3.58496	4.69916	5.36032
7	5513701	5514075	FBXL18	ENSG00000155034	-	3.1636	3.32193	5.73869	4.72289
7	5529676	5530350	ACTB	ENSG00000075624	-	3.1636	3.16992	6.41188	6.07653
7	5530426	5530725	ACTB	ENSG00000075624	-	2.84167	3.70044	5.69916	4.8009
7	5822926	5823225	ZNF815P	ENSG00000235944	+	3.1636	2.80735	5.28413	4.94529
7	6081301	6081675	AC004895.4	ENSG00000231704	+	3.42663	3.45943	5.0528	6.43561
7	6104251	6105075	USP42	ENSG00000106346	+	4.3011	3.90689	8.87797	9.28429
7	6272551	6272850	CYTH3	ENSG00000008256	-	1.84167	2.58496	4.85117	5.0124
7	6503551	6503850	GRID2IP	ENSG00000215045	-	0.84167	2.58496	4.52924	4.94529
7	6577276	6577575	ZDHHC4	ENSG00000136247	+	3.42663	2.80735	5.1731	5.19683
7	6589801	6590400	C7orf26	ENSG00000146576	+	4.64902	3.58496	6.20166	6.48371
7	6706726	6707100	AC073343.13	ENSG00000228010	+	3.64902	2.58496	5.65852	5.36032
7	7566676	7567200	RP5-1159O4.1	ENSG00000272894	-	3.84167	2.32193	5.65852	5.97923
7	7640326	7641375	RPA3	ENSG00000106399	-	5.01159	4.75489	8.59533	9.33433
7	7968676	7968975	UMAD1	ENSG00000219545	+	0.689667	2	4.98867	4.45986
7	12211051	12211425	TMEM106B	ENSG00000106460	+	2.42663	3	5.22968	5.45986
7	12686551	12687000	ARL4A	ENSG00000122644	+	3.84167	3.16992	6.1142	5.55297
7	17940376	17940750	SNX13	ENSG00000071189	-	1.84167	3.16992	5.38722	5.64043
7	21427276	21427725	SP4	ENSG00000105866	+	2.84167	3.80735	5.33659	6.13793
7	23013751	23014350	FAM126A	ENSG00000122591	-	4.3011	4.16993	5.92156	5.91052
7	23181751	23182275	NUPL2	ENSG00000136243	+	4.3011	4.58496	6.28413	6.38586
7	23299201	23299650	MALSU1	ENSG00000156928	+	4.74856	2.58496	5.69916	5.8749
7	24980251	24980700	OSBPL3	ENSG00000070882	-	1.84167	2.80735	5.33659	5.8009
7	25125076	25125750	CYCS	ENSG00000172115	-	4.3011	4.39232	6.3106	7.59736
7	26864476	26865300	SKAP2	ENSG00000005020	-	3.84167	4.64386	6.85117	7.8749
7	27739951	27740400	AC004549.6	ENSG00000229893	-	3.64902	3	5.88679	7.0287
7	30028201	30028575	PLEKHA8	ENSG00000106086	+	2.42663	3.70044	5.57363	5.25341
7	30478426	30479025	NOD1	ENSG00000106100	-	1.84167	3.32193	5.9555	5.64043
7	30594601	30595050	AC005154.6	ENSG00000196295	-	2.84167	3.80735	5.6167	5.76242
7	32728726	32728875	DPY19L1P1	ENSG00000229358	-	0.84167	0	4.22968	3.55297
7	32891476	32891925	KBTBD2	ENSG00000170852	-	3.64902	2.80735	5.69916	5.19683
7	33062701	33063300	NT5C3A	ENSG00000122643	-	2.84167	4.9542	6.57363	6.48371
7	33129451	33129675	BBS9	ENSG00000122507	+	0.689667	3.32193	3.52924	5.45986
7	35695051	35695350	HERPUD2	ENSG00000122557	-	2.42663	3	4.52924	5.83837
7	35800276	35801400	SEPT7-AS1	ENSG00000228878	-	4.74856	4.85798	9.37786	9.99176
7	36389551	36390150	KIAA0895	ENSG00000164542	-	3.84167	4.16993	6.02109	6.30786
7	37570126	37570425	null			1.84167	1	5.33659	6.96236
7	39623401	39623850	RALA	ENSG00000006451	+	3.42663	2.58496	5.38722	5.59736
7	39949951	39950625	CDK13	ENSG00000065883	+	3.1636	2	5.57363	6.10756
7	42911551	42912525	C7orf25	ENSG00000136197	-	4.3011	4.58496	9.44213	9.59463
7	44019151	44019450	POLR2J4	ENSG00000214783	-	3.84167	2.58496	4.98867	5.07653
7	44082226	44082600	POLM	ENSG00000122678	-	3.1636	2.32193	4.98867	5.19683
7	44200801	44201175	YKT6	ENSG00000106636	+	3.42663	2.32193	5.38722	5.55297
7	44490226	44491125	NUDCD3	ENSG00000015676	-	5.0896	4.16993	9.63253	10.0144
7	44573776	44574300	DDX56	ENSG00000136271	-	3.42663	4.08746	5.38722	6.43561
7	44606326	44606700	OGDH	ENSG00000105953	+	4.42663	3.70044	6.41188	8.27407
7	44796226	44796750	PPIA	ENSG00000196262	+	3.64902	2.32193	6.48344	6.97923
7	44796826	44797200	PPIA	ENSG00000196262	+	2.84167	2.58496	5.38722	5.30786
7	44847601	44847975	H2AFV	ENSG00000105968	-	4.1636	2.32193	5.43613	5.59736
7	44885401	44885925	RP4-673M15.1	ENSG00000272768	+	4.1636	4	6.3106	7.38586
7	45089401	45089700	NACAD	ENSG00000136274	-	3.84167	2	5.22968	5.25341
7	45111451	45112200	TBRG4	ENSG00000136270	-	4.64902	5.04439	6.69916	7.83837
7	47040826	47041125	AC004901.1	ENSG00000232072	-	0.689667	1	3.33659	6.43561
7	47228626	47228925	null			2.84167	2.32193	4.92156	5.30786
7	47979301	47979750	HUS1	ENSG00000136273	-	2.84167	3.16992	5.57363	7.23947
7	55365751	55366500	LANCL2	ENSG00000132434	+	4.1636	4.16993	6.73869	7.91052
7	55595551	55595850	RP11-310H4.3	ENSG00000231394	+	0.689667	1	2.85117	5.8749
7	55887151	55887750	MRPS17	ENSG00000249773	+	3.42663	3.16992	7.83302	8.54732
7	55964476	55964775	GBAS	ENSG00000146729	+	2.42663	1.58496	4.6167	4.8749
7	56106226	56106825	CHCHD2	ENSG00000106153	-	3.42663	3.58496	5.48344	6.41095
7	57203476	57203850	GUSBP12	ENSG00000169325	-	0.689667	1	5.88679	7.76242
7	58434451	58434675	null			3.42663	3.45943	3.98867	4.94529
7	64100026	64100400	ZNF679	ENSG00000197123	+	0.84167	-0.152003	4.77717	6.94529
7	64307326	64307550	ZNF735	ENSG00000223614	+	0.689667	2	3.98867	4.8749
7	65750626	65751300	CCT6P1	ENSG00000228409	+	4.1636	4	6.20166	6.10756
7	65980876	65981250	GUSB	ENSG00000169919	-	4.01159	2.80735	5.1731	5.50717
7	65981776	65982900	GUSB	ENSG00000169919	-	4.42663	5	9.45405	9.41716
7	66075526	66076275	ASL	ENSG00000126522	+	4.01159	4	6.1731	6.36032
7	66114751	66115275	AC068533.7	ENSG00000249319	+	3.64902	4.16993	5.69916	6.10756
7	66205051	66205500	TPST1	ENSG00000169902	+	3.84167	4.08746	6.1731	4.36032
7	66557551	66557850	GS1-124K5.12	ENSG00000232559	-	0.689667	2.80735	4.85117	4.8009
7	66592126	66592500	null			3.64902	4	5.6167	5.25341
7	66628576	66629175	KCTD7	ENSG00000243335	+	4.3011	3.80735	6.1142	5.72289
7	66654001	66654750	KCTD7	ENSG00000243335	+	5.42663	4.45943	6.48344	6.70272
7	66681826	66682275	KCTD7	ENSG00000243335	+	4.1636	3.16992	5.88679	5.68225
7	66740326	66741000	KCTD7	ENSG00000243335	+	4.54211	3.80735	6.25716	6.36032
7	66844426	66845175	GTF2IRD1P1	ENSG00000230583	-	4.64902	5	6.88679	7.69252
7	66921001	66921525	TMEM248	ENSG00000106609	+	4.3011	2.58496	5.73869	6.22539
7	66995401	66995775	SBDS	ENSG00000126524	-	3.1636	3.32193	5.1731	5.41095
7	66996526	66997050	TYW1	ENSG00000198874	+	3.64902	3.70044	5.43613	6.74279
7	67302526	67303050	PMS2P4	ENSG00000067601	-	4.54211	4.58496	5.88679	5.97923
7	72827776	72828525	TYW1B	ENSG00000277149	-	4.74856	4.64386	6.65852	7.95385
7	72829276	72829725	SBDSP1	ENSG00000225648	+	3.64902	3.80735	5.6167	6.10756
7	72924826	72925200	POM121	ENSG00000196313	+	2.42663	3.32193	6.65852	7.71284
7	73399426	73399725	null			0.84167	1.58496	5.1142	5.8749
7	73521751	73522425	BAZ1B	ENSG00000009954	-	3.42663	4	6.43613	5.91052
7	73557001	73557900	BCL7B	ENSG00000106635	-	4.54211	4.39232	7.14395	6.92801
7	73667551	73668000	VPS37D	ENSG00000176428	+	4.1636	3.70044	5.98867	5.13793
7	73683226	73683750	DNAJC30	ENSG00000176410	-	3.42663	4.16993	5.57363	6.04482
7	73719451	73719750	STX1A	ENSG00000106089	-	2.84167	1.58496	4.52924	5.45986
7	73738726	73739325	ABHD11	ENSG00000106077	-	3.84167	3.90689	6.28413	5.50717
7	74174026	74174550	EIF4H	ENSG00000106682	+	4.54211	3.90689	6.14395	5.72289
7	74254126	74255025	RFC2	ENSG00000049541	-	4.92913	5.20945	6.79603	7.32115
7	74657251	74657700	GTF2I	ENSG00000263001	+	4.64902	3.45943	5.88679	5.8009
7	74658376	74658825	GTF2I	ENSG00000263001	+	3.64902	3.16992	5.77717	5.13793
7	75073276	75074250	WBSCR16	ENSG00000274523	-	4.74856	4.70044	8.79603	8.93235
7	75486151	75486450	POM121C	ENSG00000272391	-	2.84167	3.45943	5.1731	4.8749
7	75528001	75528375	PMS2P3	ENSG00000127957	-	3.84167	4.16993	5.48344	5.59736
7	75878926	75879375	RHBDD2	ENSG00000005486	+	4.01159	2.80735	5.92156	5.50717
7	75914851	75915450	POR	ENSG00000127948	+	3.64902	4.52356	5.9555	6.22539
7	75994426	75994875	TMEM120A	ENSG00000189077	-	3.64902	3.58496	5.6167	5.13793
7	76047676	76048425	STYXL1	ENSG00000127952	-	5.0896	4.64386	6.45998	6.99591
7	76201726	76202025	SRRM3	ENSG00000177679	+	1.84167	2.32193	5.43613	5.30786
7	77536651	77536950	PTPN12	ENSG00000127947	+	3.64902	2.80735	4.69916	5.19683
7	77696176	77696700	APTR	ENSG00000214293	-	3.64902	3.80735	5.81464	5.8009
7	87152251	87153000	AC005076.5	ENSG00000224046	-	4.3011	4.08746	6.14395	6.55297
7	88219576	88220325	SRI	ENSG00000075142	-	3.42663	2.80735	9.2366	9.62711
7	92134276	92135025	CYP51A1	ENSG00000001630	-	4.42663	4.58496	6.43613	7.651
7	92447326	92447700	GATAD1	ENSG00000157259	+	3.42663	3.70044	5.43613	5.45986
7	92528251	92529000	PEX1	ENSG00000127980	-	4.92913	4.52356	6.36213	6.83837
7	92589751	92590575	FAM133B	ENSG00000234545	-	4.54211	4.90689	6.38722	6.70272
7	93232051	93232500	CCDC132	ENSG00000004766	+	3.42663	3.80735	5.57363	6.30786
7	94510051	94510425	CASD1	ENSG00000127995	+	2.42663	3.16992	5.22968	5.36032
7	96709426	96710025	SHFM1	ENSG00000127922	-	4.3011	4.08746	6.36213	6.38586
7	97117351	97117800	ACN9	ENSG00000196636	+	3.84167	3.58496	6.90428	7.16768
7	97872076	97872600	ASNS	ENSG00000070669	-	3.42663	3.80735	6.41188	5.97923
7	97972201	97972500	AC004967.7	ENSG00000243554	-	3.1636	3	4.69916	5.72289
7	98241451	98241600	TECPR1	ENSG00000205356	-	0.84167	-0.152003	3.69916	4.25341
7	98251951	98252625	TECPR1	ENSG00000205356	-	3.84167	2.58496	6.50652	7.36032
7	98878651	98879250	TRRAP	ENSG00000196367	+	3.64902	3.70044	6.3106	6.28089
7	99325726	99326250	ARPC1A	ENSG00000241685	+	4.1636	4.45943	6.1142	5.94529
7	99374026	99374400	ARPC1A	ENSG00000241685	+	3.64902	2.80735	5.52924	4.55297
7	99374476	99374850	ARPC1A	ENSG00000241685	+	2.84167	3.70044	5.1731	5.45986
7	99408151	99409125	PDAP1	ENSG00000106244	-	4.92913	5	7.38722	8.18959
7	99438601	99439275	PTCD1	ENSG00000106246	-	3.64902	4.45943	6.85117	7.16768
7	99465901	99466350	PTCD1	ENSG00000106246	-	4.01159	4.52356	5.9555	5.8749
7	99472576	99473175	ZNF789	ENSG00000198556	+	4.54211	4.52356	5.98867	6.0124
7	99499801	99500550	ZNF789	ENSG00000198556	+	5.01159	4.45943	6.45998	6.36032
7	99558151	99558750	FAM200A	ENSG00000221909	-	4.3011	4.08746	6.28413	5.72289
7	99919051	99919725	TRIM4	ENSG00000146833	-	4.64902	4.16993	6.41188	6.28089
7	100081501	100082100	ZNF3	ENSG00000166526	-	4.01159	4.75489	6.36213	6.28089
7	100088701	100089150	COPS6	ENSG00000168090	+	3.42663	3.80735	6.02109	5.45986
7	100100401	100101000	MCM7	ENSG00000166508	-	3.84167	4.39232	6.36213	7.16768
7	100101226	100101750	MCM7	ENSG00000166508	-	4.42663	4.16993	6.1731	6.28089
7	100126726	100127100	RP11-506M12.1	ENSG00000242798	-	3.64902	3.16992	5.38722	5.36032
7	100148701	100149150	LAMTOR4	ENSG00000188186	+	4.54211	4.80735	6.0528	6.76242
7	100158151	100158975	C7orf43	ENSG00000146826	-	3.84167	4.39232	6.81464	7.76242
7	100272001	100272450	GATS	ENSG00000239521	-	3.1636	4	5.43613	5.30786
7	100428076	100429050	ZCWPW1	ENSG00000078487	-	5.01159	5.39232	6.69916	7.33433
7	100436176	100436850	RP11-758P17.2	ENSG00000241357	+	4.3011	4.52356	5.77717	6.22539
7	100483126	100483650	NYAP1	ENSG00000166924	+	4.54211	4	6.02109	5.94529
7	100538701	100539450	AGFG2	ENSG00000106351	+	5.01159	5.16993	6.50652	7.18233
7	100585951	100586850	LRCH4	ENSG00000077454	-	5.54211	5.42626	6.67899	7.09213
7	100673401	100673925	GNB2	ENSG00000172354	+	4.1636	4.39232	5.73869	6.30786
7	100694401	100694775	null			3.64902	2.80735	4.92156	6.36032
7	100829251	100829700	SLC12A9	ENSG00000146828	+	3.42663	4	5.6167	5.55297
7	100837051	100837800	SLC12A9	ENSG00000146828	+	5.01159	4.70044	9.09529	9.26033
7	100868176	100868550	TRIP6	ENSG00000087077	+	1.84167	3.16992	5.33659	4.64043
7	100874851	100875375	SRRT	ENSG00000087087	+	3.42663	4.64386	6.22968	6.48371
7	100889176	100889700	UFSP1	ENSG00000176125	-	2.42663	3.58496	5.57363	5.8749
7	100966201	100966650	MUC3A	ENSG00000169894	+	4.54211	3.80735	6.38722	5.8749
7	101165401	101165775	VGF	ENSG00000128564	-	4.3011	3.70044	6.22968	6.33433
7	101217076	101218275	PLOD3	ENSG00000106397	-	5.88606	5.75489	9.00091	9.71032
7	101244676	101245350	FIS1	ENSG00000214253	-	5.01159	4.64386	6.43613	6.53025
7	101283001	101283225	null			3.1636	2	4.98867	4.36032
7	101363701	101363925	COL26A1	ENSG00000160963	+	1.84167	1.58496	4.77717	3.72289
7	102363751	102364050	PRKRIP1	ENSG00000128563	+	0.84167	2.80735	4.85117	5.13793
7	102396001	102396675	PRKRIP1	ENSG00000128563	+	5.1636	4	7.45998	8.0287
7	102433276	102433650	RP11-514P8.2	ENSG00000239480	-	3.1636	2.58496	5.9555	4.64043
7	102464701	102465375	ALKBH4	ENSG00000160993	-	4.1636	4.08746	6.50652	6.33433
7	103074676	103075200	FBXL13	ENSG00000161040	-	4.01159	4.64386	6.08383	6.07653
7	104207851	104208300	ORC5	ENSG00000164815	-	3.84167	4.24793	5.38722	6.07653
7	104983801	104984475	LINC01004	ENSG00000228393	-	5.1636	5.24793	6.63776	6.33433
7	105012451	105014475	LINC01004	ENSG00000228393	-	6.45638	6.62936	9.68152	10.0687
7	105387826	105388275	SRPK2	ENSG00000135250	-	3.64902	2.58496	6.08383	4.55297
7	105521926	105522450	PUS7	ENSG00000091127	-	3.42663	3.90689	6.38722	5.50717
7	105531976	105532500	RINT1	ENSG00000135249	+	4.3011	4.90689	6.22968	6.04482
7	106111876	106112775	SYPL1	ENSG00000008282	-	5.42663	4.85798	6.86909	6.53025
7	106284751	106285800	NAMPT	ENSG00000105835	-	5.69965	5.32193	6.81464	6.74279
7	106659901	106660725	CTB-111H14.1	ENSG00000243797	-	4.92913	4.90689	6.77717	6.48371
7	107044276	107044725	PRKAR2B	ENSG00000005249	+	3.42663	3.70044	6.45998	5.8009
7	107169376	107170050	HBP1	ENSG00000105856	+	4.42663	4.58496	6.0528	6.61906
7	107563351	107564325	COG5	ENSG00000164597	-	4.74856	4.90689	9.01306	9.08825
7	107579851	107580750	RP4-593H12.1	ENSG00000272854	-	5.1636	5.20945	7.22968	7.38586
7	107743501	107744550	AC002467.7	ENSG00000241764	-	5.42663	5.58496	7.28413	7.73288
7	107890951	107891625	DLD	ENSG00000091140	+	5.1636	5.04439	6.3106	6.81976
7	108525751	108526650	PNPLA8	ENSG00000135241	-	5.1636	5.49185	6.83302	6.38586
7	108569251	108570075	PNPLA8	ENSG00000135241	-	5.64902	5.90689	7.49502	7.76242
7	111561976	111562650	IMMP2L	ENSG00000184903	-	4.3011	4.64386	6.43613	6.28089
7	116210251	116210925	RP11-667F14.1	ENSG00000279086	-	4.42663	4.24793	6.1142	6.25341
7	116526076	116526450	CAV1	ENSG00000105974	+	3.42663	3.16992	5.77717	5.64043
7	116862301	116862900	CAPZA2	ENSG00000198898	+	5.0896	4.08746	6.36213	6.19683
7	116953501	116954025	ST7-AS1	ENSG00000227199	-	3.1636	4.24793	6.0528	6.28089
7	120857626	120857925	TSPAN12	ENSG00000106025	-	0.84167	2	4.85117	5.0124
7	120950476	120951300	ING3	ENSG00000071243	+	5.1636	5.39232	6.69916	6.74279
7	121396126	121396725	FAM3C	ENSG00000196937	-	3.84167	4.80735	6.38722	5.55297
7	127347751	127348125	ZNF800	ENSG00000048405	-	0.84167	2	5.73869	4.36032
7	127391701	127392450	ZNF800	ENSG00000048405	-	4.1636	4.16993	6.41188	6.48371
7	127585201	127585875	GCC1	ENSG00000179562	-	4.64902	4.58496	6.48344	6.16768
7	127588126	127588800	GCC1	ENSG00000179562	-	4.74856	4.16993	6.02109	6.43561
7	127651651	127652400	AC073934.6	ENSG00000240790	-	4.92913	4.90689	6.50652	6.50717
7	128135551	128136000	null			3.42663	4.08746	6.02109	5.13793
7	128209651	128210100	MIR129-1	ENSG00000207705	+	3.84167	3.80735	5.48344	5.68225
7	128343601	128344050	RBM28	ENSG00000106344	-	2.42663	4.58496	6.1142	6.13793
7	128405551	128406225	IMPDH1	ENSG00000106348	-	3.42663	3.58496	6.38722	5.59736
7	128409526	128410200	IMPDH1	ENSG00000106348	-	3.84167	4.24793	6.14395	6.13793
7	128476576	128476950	RP11-212P7.3	ENSG00000273184	+	3.84167	3.80735	5.48344	5.55297
7	128530876	128531175	RP11-212P7.2	ENSG00000273270	-	2.42663	2	5.28413	5.25341
7	128783251	128783775	null			4.74856	5	5.28413	6.76242
7	128791126	128791875	CCDC136	ENSG00000128596	+	4.1636	3.90689	6.41188	5.83837
7	128830651	128831100	FLNC	ENSG00000128591	+	3.42663	2.80735	5.69916	5.36032
7	128842051	128842425	FLNC	ENSG00000128591	+	3.1636	2.58496	5.43613	5.19683
7	128879926	128880375	KCP	ENSG00000135253	-	4.42663	3.70044	5.9555	5.45986
7	129054376	129055350	TNPO3	ENSG00000064419	-	5.54211	5.49185	6.55161	7.26721
7	129224401	129225000	AHCYL2	ENSG00000158467	+	4.84167	4.70044	5.52924	6.81976
7	129434251	129434700	STRIP2	ENSG00000128578	+	4.3011	4.80735	6.22968	5.68225
7	129502351	129502650	SMKR1	ENSG00000240204	+	2.84167	1.58496	5.48344	4.8749
7	129611251	129612225	RP11-448A19.1	ENSG00000273329	-	5.42663	4.80735	8.59533	9.12283
7	129779176	129779775	null			4.1636	3.16992	6.14395	5.25341
7	129779776	129780225	null			3.64902	2.80735	5.65852	5.13793
7	129780226	129780750	null			3.84167	4	6.08383	6.0124
7	129952501	129953025	UBE2H	ENSG00000186591	-	3.84167	4.08746	6.1142	5.55297
7	130070176	130070775	KLHDC10	ENSG00000128607	+	5.01159	5.32193	6.33659	7.0124
7	130440826	130441350	CEP41	ENSG00000106477	-	3.64902	5	6.14395	7.39846
7	131327701	131328375	MKLN1	ENSG00000128585	+	4.64902	4.39232	6.20166	6.10756
7	133081726	133082475	CHCHD3	ENSG00000106554	-	5.48553	5.08746	6.81464	6.8009
7	133252801	133253250	EXOC4	ENSG00000131558	+	4.3011	4.45943	5.43613	6.70272
7	134316376	134317275	SLC35B4	ENSG00000205060	-	5.1636	5.32193	8.27743	8.82443
7	134986351	134987025	AGBL3	ENSG00000146856	+	4.3011	4.45943	6.22968	6.41095
7	135170176	135171075	C7orf49	ENSG00000122783	-	5.36523	4.52356	7.33659	7.73288
7	135509401	135510450	CNOT4	ENSG00000080802	-	4.74856	5.20945	8.03703	9.08435
7	135976951	135977625	MTPN	ENSG00000105887	-	4.1636	5.45943	6.20166	6.55297
7	138460201	138460650	TRIM24	ENSG00000122779	+	3.1636	3.16992	5.65852	5.36032
7	139230751	139231800	UBN2	ENSG00000157741	+	5.42663	5.20945	7.25716	6.36032
7	139340026	139340925	C7orf55	ENSG00000164898	+	5.79587	5.70044	6.9555	8.40472
7	139359301	139360650	C7orf55-LUC7L2	ENSG00000146963	+	5.64902	5.88264	7.36213	7.18233
7	139777951	139778325	TBXAS1	ENSG00000059377	+	3.42663	2.32193	5.48344	5.45986
7	140062501	140063400	PARP12	ENSG00000059378	-	4.54211	4.52356	6.83302	6.38586
7	140176726	140177400	KDM7A	ENSG00000006459	-	4.92913	3.32193	6.63776	6.0124
7	140398201	140398725	SLC37A3	ENSG00000157800	-	4.01159	4.39232	6.45998	6.45986
7	140478826	140479650	MKRN1	ENSG00000133606	-	4.84167	3.90689	6.6167	7.47183
7	140673001	140673450	DENND2A	ENSG00000146966	-	3.42663	3	5.69916	4.8009
7	140696551	140697525	NDUFB2	ENSG00000090266	+	5.01159	5.55459	6.90428	6.70272
7	141551176	141551550	RP11-744I24.2	ENSG00000261570	-	4.01159	2.32193	5.1731	6.07653
7	141738151	141738600	WEE2-AS1	ENSG00000228775	-	4.3011	4.16993	5.77717	6.22539
7	143263276	143263875	GSTK1	ENSG00000197448	+	4.1636	4.16993	6.41188	6.43561
7	143287876	143288775	TMEM139	ENSG00000178826	+	4.84167	5.08746	6.81464	6.36032
7	143380726	143381475	ZYX	ENSG00000159840	+	4.1636	4.16993	6.43613	6.22539
7	144835726	144836250	TPK1	ENSG00000196511	-	4.01159	4.16993	6.3106	5.68225
7	148884001	148884975	EZH2	ENSG00000106462	-	4.74856	4.75489	7.1142	6.91052
7	149027926	149029125	PDIA4	ENSG00000155660	-	5.59656	5.64386	7.41188	7.25341
7	149065426	149066025	null			3.84167	4.45943	6.0528	5.8009
7	149090476	149091000	ZNF786	ENSG00000197362	-	4.3011	4.52356	6.1731	6.22539
7	149126176	149126625	ZNF425	ENSG00000204947	-	4.01159	4.85798	5.98867	5.97923
7	149147101	149148525	ZNF398	ENSG00000197024	+	5.36523	5.24793	7.49502	7.19683
7	149195251	149196225	ZNF282	ENSG00000170265	+	4.92913	4.08746	6.69916	6.81976
7	149239351	149239800	ZNF212	ENSG00000170260	+	4.3011	4.32193	5.6167	6.13793
7	149422201	149422650	RP11-143I21.1	ENSG00000261842	+	4.54211	3.70044	6.1142	5.83837
7	149460451	149460975	ZNF777	ENSG00000196453	-	3.84167	4	5.98867	5.50717
7	149497501	149498175	ZNF746	ENSG00000181220	-	4.01159	4.16993	6.75806	6.45986
7	149624401	149625225	ZNF767P	ENSG00000133624	-	4.74856	4.39232	7.33659	7.73288
7	149714551	149715225	KRBA1	ENSG00000133619	+	3.64902	3	7.47175	8.09213
7	149771626	149772075	ZNF467	ENSG00000181444	-	0.689667	3.45943	5.43613	5.83837
7	149773051	149773350	ZNF467	ENSG00000181444	-	3.1636	2.58496	5.48344	4.25341
7	149790151	149790600	SSPO	ENSG00000197558	+	3.84167	2.32193	5.57363	5.07653
7	149838151	149839050	ZNF862	ENSG00000106479	+	5.0896	5.08746	6.9555	6.10756
7	149873401	149874075	ATP6V0E2-AS1	ENSG00000204934	-	4.42663	4.16993	6.43613	5.91052
7	150368176	150369450	RP4-584D14.5	ENSG00000240449	-	5.59656	4.90689	7.22968	7.36032
7	150378601	150379575	ZNF775	ENSG00000196456	+	5.48553	4.85798	7.18745	6.8749
7	150405076	150406050	ZNF775	ENSG00000196456	+	4.1636	4.52356	6.88679	7.25341
7	150974551	150975375	KCNH2	ENSG00000055118	-	4.1636	3.80735	6.48344	6.04482
7	151008526	151009350	NOS3	ENSG00000164867	+	5.42663	5.2854	7.75806	8.32115
7	151017601	151018575	ATG9B	ENSG00000181652	-	5.36523	4.90689	6.65852	6.41095
7	151028026	151028925	ABCB8	ENSG00000197150	+	6.12707	5.58496	7.12915	7.84759
7	151057501	151058325	CDK5	ENSG00000164885	-	5.1636	5.04439	6.71906	6.38586
7	151080151	151081650	FASTK	ENSG00000164896	-	5.88606	5.83289	7.91294	7.45986
7	151082926	151083750	TMUB1	ENSG00000164897	-	4.64902	4.39232	6.28413	6.16768
7	151087276	151087800	AGAP3	ENSG00000133612	+	1.84167	3.90689	6.38722	5.36032
[truncated: 2,845 more rows]
