# Supplementary material for: Loss-of-function mutations in the dystonia gene THAP1 impair proteasome function by inhibiting PSMB5 expression
Source: Nat Commun. 2025 Feb 10;16:1511. doi: 10.1038/s41467-025-56782-1 (PMC11811203; doi:10.1038/s41467-025-56782-1)
Supplement: Supplementary file 3 — Supplementary Data 2 [file 41467_2025_56782_MOESM3_ESM.xlsx]

## Sheet: THAP1 KO RNA-seq
											log2 Normalized Read Counts																							THAP1 ChIP-seq
Gene	Chr	Start	End	Strand	Type	FDR (sgTHAP1s_vs_sgControls)	FDR (sgTHAP1s_vs_Un)	log2FC(sgTHAP1s_vs_sgControls)	log2FC(sgTHAP1s_vs_Un)	log2FC(sgControls_vs_Un)	Mean_sgControls	Mean_sgTHAP1s	Mean_Un	Mean_sg1Controls	Mean_sg2Controls	Mean_sg1THAP1s	Mean_sg2THAP1s	Un-rep1	Un-rep2	Un-rep3	sg1Con-rep1	sg1Con-rep2	sg1Con-rep3	sg2Con-rep1	sg2Con-rep2	sg2Con-rep3	sg1THAP1-rep1	sg1THAP1-rep2	sg1THAP1-rep3	sg2THAP1-rep1	sg2THAP1-rep2	sg2THAP1-rep3	Mean Expression	Peak	THAP1/Input
MIR1302-11	1	29554	31109	+				0.20282	-0.100682	-0.303502	-5.47119	-5.26837	-5.16769	-5.69608	-5.2463	-5.10547	-5.43127	-5.07801	-5.34375	-5.08131	-5.81347	-5.97571	-5.29907	-5.30205	-5.1475	-5.28935	-5.08959	-5.12841	-5.09842	-5.14982	-5.4144	-5.72958	-5.32936
FAM138A	1	34554	36081	-				0.177486	-0.100682	-0.278168	-5.44586	-5.26837	-5.16769	-5.64541	-5.2463	-5.10547	-5.43127	-5.07801	-5.34375	-5.08131	-5.66147	-5.97571	-5.29907	-5.30205	-5.1475	-5.28935	-5.08959	-5.12841	-5.09842	-5.14982	-5.4144	-5.72958	-5.31923
OR4F5	1	69091	70008	+	CDS			0.20282	-0.100682	-0.303502	-5.47119	-5.26837	-5.16769	-5.69608	-5.2463	-5.10547	-5.43127	-5.07801	-5.34375	-5.08131	-5.81347	-5.97571	-5.29907	-5.30205	-5.1475	-5.28935	-5.08959	-5.12841	-5.09842	-5.14982	-5.4144	-5.72958	-5.32936
RP11-34P13.7	1	89295	133723	-				-0.253341	-0.459349	-0.206008	-4.9897	-5.24304	-4.78369	-5.31208	-4.66731	-5.10547	-5.3806	-3.92601	-5.34375	-5.08131	-5.81347	-4.82371	-5.29907	-5.30205	-5.1475	-3.55238	-5.08959	-5.12841	-5.09842	-5.14982	-5.4144	-5.57758	-5.04983
RP11-34P13.8	1	89551	91105	-				0.0361533	-0.0753477	-0.111501	-5.27919	-5.24304	-5.16769	-5.69608	-4.8623	-5.10547	-5.3806	-5.07801	-5.34375	-5.08131	-5.81347	-5.97571	-5.29907	-5.30205	-5.1475	-4.13734	-5.08959	-5.12841	-5.09842	-5.14982	-5.4144	-5.57758	-5.24243
RP11-34P13.14	1	139790	140339	-				0.20282	-0.484683	-0.687503	-5.47119	-5.26837	-4.78369	-5.69608	-5.2463	-5.10547	-5.43127	-5.07801	-4.19174	-5.08131	-5.81347	-5.97571	-5.29907	-5.30205	-5.1475	-5.28935	-5.08959	-5.12841	-5.09842	-5.14982	-5.4144	-5.72958	-5.25256
RP11-34P13.13	1	141474	173862	-			0.0293441	-0.72389	-1.73831	-1.01442	-2.51802	-3.24191	-1.5036	-3.0083	-2.02774	-3.36851	-3.11531	-1.46657	-0.436856	-2.60738	-1.96103	-3.50178	-3.5621	-2.34269	-1.18814	-2.55238	-2.35262	-2.65447	-5.09842	-3.41286	-2.67744	-3.25565	-2.60469
RP11-34P13.9	1	160446	161525	+				0.20282	-0.100682	-0.303502	-5.47119	-5.26837	-5.16769	-5.69608	-5.2463	-5.10547	-5.43127	-5.07801	-5.34375	-5.08131	-5.81347	-5.97571	-5.29907	-5.30205	-5.1475	-5.28935	-5.08959	-5.12841	-5.09842	-5.14982	-5.4144	-5.72958	-5.32936
FO538757.3	1	182393	184158	+	CDS			0.20282	-0.0753477	-0.278168	-5.44586	-5.24304	-5.16769	-5.69608	-5.19563	-5.10547	-5.3806	-5.07801	-5.34375	-5.08131	-5.81347	-5.97571	-5.29907	-5.15005	-5.1475	-5.28935	-5.08959	-5.12841	-5.09842	-5.14982	-5.2624	-5.72958	-5.30909
FO538757.2	1	184923	200322	-	CDS	2.48e-08		0.419969	-0.0725781	-0.492547	3.31897	3.73893	3.81151	3.27593	3.362	3.78929	3.68858	3.79167	3.7941	3.84877	3.32153	3.23969	3.26657	3.2075	3.3399	3.53861	3.97231	3.73096	3.6646	3.74027	3.56097	3.7645	3.58546
AP006222.2	1	257864	297502	-				0.306517	-0.672842	-0.979359	-2.83109	-2.52458	-1.85173	-2.34784	-3.31434	-2.17949	-2.86966	-2.60408	-1.02182	-1.92931	-3.33954	-1.36428	-2.33971	-5.30205	-2.67357	-1.96742	-1.61566	-1.9764	-2.94642	-2.41286	-2.94047	-3.25565	-2.51261
RP5-857K21.15	1	357383	359681	-				0.177486	-0.100682	-0.278168	-5.44586	-5.26837	-5.16769	-5.64541	-5.2463	-5.10547	-5.43127	-5.07801	-5.34375	-5.08131	-5.66147	-5.97571	-5.29907	-5.30205	-5.1475	-5.28935	-5.08959	-5.12841	-5.09842	-5.14982	-5.4144	-5.72958	-5.31923
RP4-669L17.2	1	358857	365704	+				0.20282	-0.100682	-0.303502	-5.47119	-5.26837	-5.16769	-5.69608	-5.2463	-5.10547	-5.43127	-5.07801	-5.34375	-5.08131	-5.81347	-5.97571	-5.29907	-5.30205	-5.1475	-5.28935	-5.08959	-5.12841	-5.09842	-5.14982	-5.4144	-5.72958	-5.32936
RP4-669L17.10	1	365389	501617	-	CDS		0.000134	-0.466229	-2.11026	-1.64403	-1.56647	-2.0327	0.0775663	-1.28692	-1.84602	-1.63637	-2.42902	-0.756081	0.830625	0.158156	-1.41354	-1.30015	-1.14706	-1.44961	-2.41053	-1.67791	-1.61566	-1.80648	-1.48699	-2.67589	-1.35551	-3.25565	-1.42415
OR4F29	1	450740	451678	-	CDS			0.20282	-0.100682	-0.303502	-5.47119	-5.26837	-5.16769	-5.69608	-5.2463	-5.10547	-5.43127	-5.07801	-5.34375	-5.08131	-5.81347	-5.97571	-5.29907	-5.30205	-5.1475	-5.28935	-5.08959	-5.12841	-5.09842	-5.14982	-5.4144	-5.72958	-5.32936
RP5-857K21.1	1	585989	588453	-				0.126818	-0.100682	-0.2275	-5.39519	-5.26837	-5.16769	-5.59475	-5.19563	-5.10547	-5.43127	-5.07801	-5.34375	-5.08131	-5.66147	-5.82371	-5.29907	-5.30205	-4.99549	-5.28935	-5.08959	-5.12841	-5.09842	-5.14982	-5.4144	-5.72958	-5.29896
RP5-857K21.2	1	587629	594768	+				0.20282	-0.100682	-0.303502	-5.47119	-5.26837	-5.16769	-5.69608	-5.2463	-5.10547	-5.43127	-5.07801	-5.34375	-5.08131	-5.81347	-5.97571	-5.29907	-5.30205	-5.1475	-5.28935	-5.08959	-5.12841	-5.09842	-5.14982	-5.4144	-5.72958	-5.32936
RP5-857K21.3	1	594453	597498	-				0.228154	-0.126015	-0.354169	-5.47119	-5.24304	-5.11702	-5.69608	-5.2463	-5.10547	-5.3806	-5.07801	-5.34375	-4.92931	-5.81347	-5.97571	-5.29907	-5.30205	-5.1475	-5.28935	-5.08959	-5.12841	-5.09842	-4.99782	-5.4144	-5.72958	-5.30909
RP5-857K21.4	1	601436	724707	-	CDS			0.042927	-0.126016	-0.168943	-4.90196	-4.85904	-4.73302	-4.65896	-5.14496	-4.72147	-4.9966	-5.07801	-5.19174	-3.92931	-2.85411	-5.82371	-5.29907	-5.30205	-4.99549	-5.13734	-5.08959	-3.9764	-5.09842	-5.14982	-5.2624	-4.57758	-4.851
RP5-857K21.5	1	627377	629010	-				0.20282	-0.100682	-0.303502	-5.47119	-5.26837	-5.16769	-5.69608	-5.2463	-5.10547	-5.43127	-5.07801	-5.34375	-5.08131	-5.81347	-5.97571	-5.29907	-5.30205	-5.1475	-5.28935	-5.08959	-5.12841	-5.09842	-5.14982	-5.4144	-5.72958	-5.32936
OR4F16	1	685716	686654	-	CDS			0.20282	-0.100682	-0.303502	-5.47119	-5.26837	-5.16769	-5.69608	-5.2463	-5.10547	-5.43127	-5.07801	-5.34375	-5.08131	-5.81347	-5.97571	-5.29907	-5.30205	-5.1475	-5.28935	-5.08959	-5.12841	-5.09842	-5.14982	-5.4144	-5.72958	-5.32936
RP11-206L10.3	1	741813	750016	-			0.00752456	-1.12374	-2.20313	-1.07939	-2.76932	-3.89306	-1.68993	-2.68243	-2.85621	-4.33747	-3.44865	-1.11865	-1.60678	-2.34434	-3.0765	-2.82371	-2.14706	-2.34269	-3.41053	-2.81542	-5.08959	-3.9764	-3.94642	-3.41286	-2.94047	-3.99261	-3.00294
RP11-206L10.5	1	759032	764925	-			0.0314562	-0.478019	-1.94162	-1.4636	-3.1168	-3.59482	-1.6532	-2.33429	-3.89931	-2.91037	-4.27927	-0.838544	-1.19174	-2.92931	-2.20203	-2.65378	-2.14706	-4.15005	-3.99549	-3.55238	-2.13023	-2.65447	-3.94642	-4.99782	-4.2624	-3.57758	-3.01529
RP11-206L10.4	1	760911	761989	+				0.152152	-0.84335	-0.995502	-5.39519	-5.24304	-4.39969	-5.59475	-5.19563	-5.0548	-5.43127	-5.07801	-4.19174	-3.92931	-5.81347	-5.82371	-5.14706	-5.30205	-5.1475	-5.13734	-5.08959	-5.12841	-4.94642	-5.14982	-5.4144	-5.72958	-5.13523
RP11-206L10.2	1	764857	778626	-		0.000991	1.43e-09	-0.937283	-2.05757	-1.12029	0.299718	-0.637564	1.42001	0.376637	0.2228	-0.720423	-0.554706	1.24392	1.07504	1.94106	0.360902	0.00918006	0.759828	0.171881	0.174431	0.322088	-0.689657	-1.16905	-0.302564	-1.19046	-0.218005	-0.255648	0.148863	Chr1:778501-779025	3.13828
RP11-206L10.9	1	778770	810060	+			0.000319	-0.0747933	-1.40384	-1.32904	0.106998	0.0322043	1.43604	0.254711	-0.0407155	0.399773	-0.335364	1.39592	1.46647	1.44573	0.764799	0.0589331	-0.0596	-0.243157	0.0489004	0.07211	0.677125	0.11106	0.411132	-0.242932	0.229454	-0.992614	0.342889
FAM87B	1	817371	819837	+				0.0989982	0.915963	0.816964	-4.35072	-4.25173	-5.16769	-3.50582	-5.19563	-5.10547	-3.39798	-5.07801	-5.34375	-5.08131	-2.85411	-2.36428	-5.29907	-5.15005	-5.1475	-5.28935	-5.08959	-5.12841	-5.09842	-2.67589	-2.94047	-4.57758	-4.47452
LINC01128	1	825138	859446	+			8.03e-23	-0.135994	0.61888	0.754874	4.38695	4.25095	3.63207	4.48193	4.29196	4.19251	4.3094	3.69605	3.65375	3.54643	4.45618	4.5128	4.47682	4.32163	4.13893	4.41533	4.284	4.06252	4.231	4.30824	4.36148	4.25847	4.18157	Chr1:827326-827550	3.6294
LINC00115	1	826206	827522	-			0.0254318	-0.434312	-0.828328	-0.394016	0.610333	0.176021	1.00435	0.675682	0.544985	0.481505	-0.129463	1.32192	0.666238	1.02489	0.764799	0.551329	0.710918	0.916042	0.396824	0.322088	0.384344	0.483029	0.577142	-0.190465	-0.174936	-0.0229876	0.515412
FAM41C	1	868071	876903	-				-0.209502	-0.100682	0.10882	-5.05887	-5.26837	-5.16769	-4.87144	-5.2463	-5.10547	-5.43127	-5.07801	-5.34375	-5.08131	-5.81347	-3.50178	-5.29907	-5.30205	-5.1475	-5.28935	-5.08959	-5.12841	-5.09842	-5.14982	-5.4144	-5.72958	-5.16443	Chr1:869851-870150	2.58169
RP11-54O7.16	1	904834	915976	+			0.000627	-0.850835	-2.44071	-1.58988	-2.28484	-3.13567	-0.694961	-2.11101	-2.45866	-3.89683	-2.37452	-0.678079	-0.799425	-0.607379	-2.0765	-1.91682	-2.33971	-2.82812	-1.99549	-2.55238	-3.35262	-3.39144	-4.94642	-2.67589	-1.67744	-2.77022	-2.3072	Chr1:904651-904950	2.21978
RP11-54O7.1	1	911435	914948	+		0.0255236	4.05e-13	-0.605211	-1.88953	-1.28432	0.992159	0.386948	2.27648	0.901004	1.08331	0.221929	0.551968	2.29316	2.21765	2.31862	1.06645	1.19866	0.4379	0.979236	0.981786	1.28892	0.843775	0.0679916	-0.24598	0.428445	0.947054	0.280404	1.00694
RP11-54O7.2	1	914171	914971	+			0.00439206	-0.583432	-1.47921	-0.895779	-1.37384	-1.95727	-0.478063	-1.73918	-1.0085	-2.15603	-1.75852	-0.926006	-0.436856	-0.0713262	-1.75458	-2.01636	-1.44662	-0.980123	-0.908031	-1.13734	-1.35262	-2.9764	-2.13907	-1.8279	-1.67744	-1.77022	-1.42806
RP11-54O7.3	1	916865	921016	-			1.15e-07	0.0349692	-0.689257	-0.724227	5.03383	5.0688	5.75806	4.87605	5.19161	5.17526	4.96234	5.7753	5.72861	5.77027	4.9514	4.77806	4.8987	5.24012	5.16941	5.1653	5.2058	5.09774	5.22225	5.0493	4.88098	4.95673	5.19266
SAMD11	1	924880	944581	+	CDS	1.2e-06		0.408328	0.0250463	-0.383282	5.05306	5.46138	5.43634	4.9249	5.18121	5.60446	5.31831	5.45878	5.31704	5.5332	4.97878	5.02413	4.7718	5.23041	5.17443	5.13878	5.5791	5.55498	5.67929	5.32185	5.25429	5.3788	5.29304	Chr1:940276-940575	3.12348
NOC2L	1	944204	959309	-	CDS		5.13e-12	0.0440394	0.445698	0.401658	8.16136	8.2054	7.7597	8.21123	8.11149	8.31712	8.09368	7.7653	7.76209	7.75171	8.21869	8.20575	8.20925	8.14357	8.1304	8.06049	8.30604	8.33037	8.31494	8.11966	8.06908	8.09231	8.09864	Chr1:959101-959400	2.31068
KLHL17	1	960587	965715	+	CDS		1.68e-33	-0.16246	-0.979757	-0.817297	5.27085	5.10839	6.08815	5.33162	5.21008	5.11657	5.10021	6.12656	6.02075	6.11713	5.41134	5.2763	5.30724	5.19536	5.16816	5.26673	5.07364	5.03762	5.23846	5.19077	5.023	5.08687	5.36933	Chr1:960451-960750	2.65868
PLEKHN1	1	966497	975865	+	CDS		1.16e-05	-0.0702678	-1.92813	-1.85786	-1.60289	-1.67316	0.254973	-1.76191	-1.44387	-1.8772	-1.46911	0.243918	0.362846	0.158156	-1.85411	-0.869514	-2.5621	-1.82812	-0.825569	-1.67791	-2.61566	-1.9764	-1.03953	-1.41286	-1.94047	-1.05401	-1.25942
PERM1	1	975204	982093	-	CDS			-0.898515	-0.774177	0.124338	-4.08036	-4.97888	-4.2047	-3.92808	-4.23264	-4.52648	-5.43127	-2.34104	-5.19174	-5.08131	-3.66147	-2.82371	-5.29907	-5.15005	-3.99549	-3.55238	-3.35262	-5.12841	-5.09842	-5.14982	-5.4144	-5.72958	-4.46463
RP11-54O7.17	1	995966	998051	-		5.65e-33		-1.44888	-0.148147	1.30073	4.77643	3.32756	3.47571	4.63704	4.91583	3.52609	3.12903	3.37777	3.58633	3.46301	4.78355	4.53823	4.58934	4.88062	4.84056	5.02631	3.60931	3.59345	3.37551	3.11592	3.04138	3.22978	3.93674
HES4	1	998962	1000172	-	CDS		5.38e-08	-0.150934	-0.449244	-0.29831	7.26553	7.1146	7.56384	7.21736	7.31371	7.12226	7.10694	7.59338	7.52636	7.57178	7.3313	7.18156	7.13921	7.33503	7.2441	7.362	7.12716	7.04874	7.19089	7.15066	7.08106	7.08909	7.26482	Chr1:999901-1000575	2.7752
ISG15	1	1001138	1014541	+	CDS			-0.0359169	-0.232425	-0.196508	1.42731	1.39139	1.62382	1.39539	1.45923	1.36529	1.41749	1.56585	1.72712	1.57849	1.3609	1.16497	1.66029	1.25934	2.02687	1.09148	1.47181	1.11106	1.51301	1.17211	1.41003	1.67035	1.45225	Chr1:1013251-1013625	2.50455
RP11-54O7.11	1	1011997	1013193	-				0.228154	-0.0753477	-0.303502	-5.47119	-5.24304	-5.16769	-5.69608	-5.2463	-5.0548	-5.43127	-5.07801	-5.34375	-5.08131	-5.81347	-5.97571	-5.29907	-5.30205	-5.1475	-5.28935	-5.08959	-5.12841	-4.94642	-5.14982	-5.4144	-5.72958	-5.31923
AGRN	1	1020123	1056118	+	CDS	2.68e-26	3.92e-06	-0.750736	-0.604827	0.145909	6.22594	5.4752	6.08003	6.19205	6.25983	5.55497	5.39543	6.11223	6.01893	6.10893	6.21773	6.18016	6.17824	6.22933	6.26543	6.28472	5.61508	5.50741	5.54242	5.42949	5.22845	5.52833	5.89646	Chr1:1020151-1020375	2.8662
RP11-54O7.14	1	1055033	1056116	+				-0.218038	-0.0306489	0.187389	2.24395	2.02591	2.05656	2.23515	2.25276	2.19023	1.8616	2.07399	1.89572	2.19998	2.22118	2.30041	2.18385	2.05941	2.34436	2.35451	2.21216	2.05702	2.30151	1.93292	1.7376	1.91428	2.11926
RP11-54O7.18	1	1062208	1063288	-				-1.30965	0.631371	1.94102	-2.54634	-3.85599	-4.48736	-2.04148	-3.0512	-3.48936	-4.22262	-4.92601	-3.60678	-4.92931	-2.66147	-2.01636	-1.44662	-4.15005	-2.18814	-2.81542	-4.93758	-2.16905	-3.36146	-3.41286	-3.67744	-5.57758	-3.45841
RNF223	1	1070966	1074307	-	CDS			0.473809	0.677136	0.203327	-4.96436	-4.49055	-5.16769	-5.11709	-4.81163	-5.00414	-3.97697	-5.07801	-5.34375	-5.08131	-4.0765	-5.97571	-5.29907	-4.15005	-5.1475	-5.13734	-5.08959	-4.9764	-4.94642	-2.67589	-5.2624	-3.99261	-4.8155
C1orf159	1	1081818	1116361	-	CDS			0.0765496	-0.304778	-0.381328	4.30489	4.38144	4.68621	4.31289	4.29688	4.54148	4.22139	4.62666	4.70307	4.7289	4.47039	4.2822	4.18609	4.2119	4.30829	4.37045	4.64738	4.49933	4.47775	4.28989	4.11264	4.26163	4.41177	Chr1:1116001-1116675	2.04661
LINC01342	1	1137017	1144056	+				0.20282	-0.100682	-0.303502	-5.47119	-5.26837	-5.16769	-5.69608	-5.2463	-5.10547	-5.43127	-5.07801	-5.34375	-5.08131	-5.81347	-5.97571	-5.29907	-5.30205	-5.1475	-5.28935	-5.08959	-5.12841	-5.09842	-5.14982	-5.4144	-5.72958	-5.32936
RP11-465B22.8	1	1169357	1170343	+				0.20282	-0.100682	-0.303502	-5.47119	-5.26837	-5.16769	-5.69608	-5.2463	-5.10547	-5.43127	-5.07801	-5.34375	-5.08131	-5.81347	-5.97571	-5.29907	-5.30205	-5.1475	-5.28935	-5.08959	-5.12841	-5.09842	-5.14982	-5.4144	-5.72958	-5.32936
TTLL10-AS1	1	1173056	1179555	-	CDS			0.20282	-0.100682	-0.303502	-5.47119	-5.26837	-5.16769	-5.69608	-5.2463	-5.10547	-5.43127	-5.07801	-5.34375	-5.08131	-5.81347	-5.97571	-5.29907	-5.30205	-5.1475	-5.28935	-5.08959	-5.12841	-5.09842	-5.14982	-5.4144	-5.72958	-5.32936
TTLL10	1	1173884	1197935	+	CDS			0.20282	-0.100682	-0.303502	-5.47119	-5.26837	-5.16769	-5.69608	-5.2463	-5.10547	-5.43127	-5.07801	-5.34375	-5.08131	-5.81347	-5.97571	-5.29907	-5.30205	-5.1475	-5.28935	-5.08959	-5.12841	-5.09842	-5.14982	-5.4144	-5.72958	-5.32936
TNFRSF18	1	1203508	1206691	-	CDS			0.20282	-0.151349	-0.354169	-5.47119	-5.26837	-5.11702	-5.69608	-5.2463	-5.10547	-5.43127	-4.92601	-5.34375	-5.08131	-5.81347	-5.97571	-5.29907	-5.30205	-5.1475	-5.28935	-5.08959	-5.12841	-5.09842	-5.14982	-5.4144	-5.72958	-5.31923	Chr1:1201351-1201800	2.2574
TNFRSF4	1	1211326	1214138	-	CDS			-0.108167	0.23948	0.347647	-4.76937	-4.87754	-5.11702	-4.87144	-4.66731	-4.47582	-5.27927	-4.92601	-5.34375	-5.08131	-5.81347	-3.50178	-5.29907	-3.56509	-5.1475	-5.28935	-3.35262	-4.9764	-5.09842	-4.99782	-5.2624	-5.57758	-4.88217
SDF4	1	1216908	1232031	-	CDS	0	0	0.643477	0.927453	0.283976	6.6214	7.26487	6.33742	6.62644	6.61635	7.2461	7.28365	6.35128	6.32937	6.33161	6.61466	6.64644	6.61822	6.64599	6.62702	6.57604	7.26423	7.2245	7.24957	7.30938	7.22242	7.31913	6.82199	Chr1:1231051-1232775	4.61575
B3GALT6	1	1232265	1235041	+	CDS	1.28e-12	0	0.284352	0.963591	0.679239	5.33782	5.62217	4.65858	5.40193	5.27371	5.52842	5.71593	4.76049	4.5225	4.69274	5.4026	5.39182	5.41136	5.27727	5.27714	5.26673	5.50432	5.48916	5.59177	5.73435	5.66908	5.74435	5.31571
FAM132A	1	1242446	1246722	-	CDS			-0.408629	-0.719399	-0.31077	-0.0479033	-0.456533	0.262866	0.133441	-0.229248	-0.136399	-0.776667	0.161456	0.130185	0.496958	0.171424	-0.238747	0.467647	-0.105653	-0.0886032	-0.493487	-0.615656	0.0235975	0.182863	-0.99782	-0.561959	-0.770222	-0.149201
RP5-902P8.12	1	1249777	1251334	-				0.626874	0.410504	-0.216369	-2.66064	-2.03377	-2.44427	-2.42197	-2.89931	-1.39072	-2.67681	-2.34104	-2.86981	-2.12195	-2.20203	-2.50178	-2.5621	-3.15005	-1.99549	-3.55238	-1.03069	-1.65447	-1.48699	-3.99782	-1.45504	-2.57758	-2.36662
UBE2J2	1	1253909	1273885	-	CDS	8.53e-08	2.24e-44	0.200845	0.752962	0.552117	6.11027	6.31111	5.55815	6.13454	6.086	6.34254	6.27969	5.59461	5.5113	5.56854	6.1801	6.10555	6.11797	6.12258	6.10911	6.02631	6.31862	6.28745	6.42154	6.32917	6.20673	6.30316	6.08018	Chr1:1273576-1274025	2.66665
RP5-902P8.10	1	1275223	1280420	+		0.0101128	1.01e-05	-0.777933	-1.53728	-0.759348	0.0572638	-0.72067	0.816612	0.12665	-0.0121222	-0.742774	-0.698566	0.855353	0.6909	0.903583	0.292731	-0.12327	0.210489	0.0978799	-0.0412974	-0.0929492	-0.414023	-0.45284	-1.36146	-1.29738	-0.308203	-0.490114	-0.10204
SCNN1D	1	1280436	1292029	+	CDS		1.12e-06	0.110997	-0.819397	-0.930394	2.94707	3.05807	3.87747	3.01743	2.87672	2.90628	3.20986	3.87489	3.77692	3.98059	3.09676	2.94778	3.00776	2.88887	3.02687	2.71441	2.63227	2.92446	3.1621	3.35973	3.05953	3.21033	3.17755
ACAP3	1	1292376	1309609	-	CDS	0.0433703		0.0565938	-0.299788	-0.356382	6.09958	6.15617	6.45596	6.09397	6.10518	6.20583	6.10651	6.44468	6.49826	6.42494	6.15392	6.08092	6.04708	6.2042	6.07127	6.04008	6.22418	6.1561	6.23722	6.14301	6.08522	6.09131	6.19349	Chr1:1307776-1309050	2.58602
PUSL1	1	1308567	1311677	+	CDS	3.03e-13	4.9e-44	0.252799	0.681261	0.428462	5.29392	5.54672	4.86546	5.30248	5.28536	5.45678	5.63666	4.93818	4.81107	4.84713	5.35813	5.26176	5.28757	5.30219	5.25243	5.30145	5.50639	5.42234	5.4416	5.69043	5.59869	5.62087	5.30935
CPSF3L	1	1311585	1324691	-	CDS			0.0682723	-0.261051	-0.329323	6.17799	6.24626	6.50731	6.18505	6.17093	6.40023	6.09229	6.55781	6.44171	6.52242	6.24955	6.13412	6.17148	6.22716	6.10385	6.18176	6.36048	6.41377	6.42644	6.14045	6.05445	6.08197	6.27116
RP5-890O3.9	1	1317581	1318689	-	CDS		0.000269	-0.320574	-1.03533	-0.714757	0.171291	-0.149284	0.886048	0.0984051	0.244177	-0.143318	-0.155249	0.881348	0.978182	0.798613	-0.106877	-0.12327	0.525362	0.0198774	0.528068	0.184585	-0.414023	-0.0695119	0.0535799	-0.0436237	-0.092474	-0.329649	0.186013
CPTP	1	1324756	1328897	+	CDS	8.07e-13	9.19e-24	0.755028	1.29115	0.536125	4.05758	4.81261	3.52146	4.12003	3.99513	4.53621	5.08901	3.63241	3.42664	3.50532	4.03897	4.12612	4.19501	3.98438	4.24052	3.7605	4.60157	4.40081	4.60625	5.20062	5.04594	5.02048	4.25237
TAS1R3	1	1331314	1335306	+	CDS		0.000204	0.736767	2.47813	1.74137	-1.77703	-1.04027	-3.5184	-1.80516	-1.7489	-1.17501	-0.905529	-2.60408	-2.86981	-5.08131	-1.85411	-2.50178	-1.0596	-1.82812	-2.67357	-0.745026	-0.850122	-1.9764	-0.698492	-0.538388	-0.507511	-1.67069	-1.8306
DVL1	1	1335276	1349350	-	CDS	0.000226	0.0130525	0.100943	-0.0172561	-0.1182	6.75451	6.85545	6.87271	6.7963	6.71272	6.86982	6.84109	6.94744	6.8372	6.83349	6.79	6.84207	6.75682	6.70209	6.70884	6.72723	6.8786	6.83256	6.89829	6.90907	6.78983	6.82437	6.81853
MXRA8	1	1352689	1361777	-	CDS			0.252219	-0.834471	-1.08669	-1.88416	-1.63194	-0.797474	-2.38013	-1.3882	-1.60808	-1.65581	0.0281899	-1.19174	-1.22887	-2.0765	-1.50178	-3.5621	-1.98012	-1.29505	-0.889416	-2.13023	-1.06951	-1.62449	-1.41286	-1.67744	-1.87714	-1.56594
AURKAIP1	1	1373730	1375495	-	CDS	2.46e-07	1.84e-10	0.261144	0.363351	0.102206	6.90836	7.1695	6.80615	6.94194	6.87478	7.26193	7.07708	6.83305	6.80649	6.77891	7.00143	6.93493	6.88945	6.9271	6.88294	6.81431	7.23234	7.28951	7.26395	7.08931	7.02906	7.11286	6.99238	Chr1:1374526-1374900	3.23227
CCNL2	1	1385711	1399338	-	CDS		3.65e-10	-0.152637	-0.558776	-0.406139	7.69463	7.54199	8.10077	7.73495	7.65431	7.58852	7.49546	8.10345	8.07695	8.1219	7.84025	7.69948	7.66511	7.63561	7.60395	7.72336	7.54548	7.58226	7.63784	7.51022	7.50558	7.47057	7.7148	Chr1:1398826-1399725	3.58835
RP4-758J18.2	1	1399522	1402046	+		9.02e-37	1.62e-08	0.525191	0.189034	-0.336157	4.78185	5.30704	5.11801	4.76624	4.79746	5.23729	5.37679	5.12248	5.08671	5.14483	4.75428	4.76968	4.77478	4.81429	4.80702	4.77105	5.25224	5.13343	5.32621	5.37069	5.30935	5.45033	5.05916	Chr1:1399951-1400475	2.41275
MRPL20	1	1401908	1407313	-	CDS	2.35e-06	9.65e-28	0.215753	0.694683	0.47893	6.55988	6.77564	6.08095	6.55296	6.56681	6.85116	6.70012	6.05056	6.15366	6.03864	6.63602	6.50103	6.52182	6.61524	6.48782	6.59737	6.82977	6.82934	6.89436	6.65503	6.71058	6.73474	6.5504	Chr1:1407001-1407600	3.11038
RP4-758J18.13	1	1409096	1410618	+		3.71e-12	7.68e-08	-0.956343	-1.0214	-0.0650561	2.20221	1.24587	2.26726	2.15831	2.2461	1.12645	1.36528	2.21355	2.3081	2.28015	2.03897	2.08318	2.35278	2.1898	2.44745	2.10106	0.969306	1.08969	1.32037	1.60209	1.21333	1.2804	1.83268
ANKRD65	1	1418420	1421769	-	CDS			0.832476	-0.654336	-1.48681	-5.44586	-4.61338	-3.95904	-5.64541	-5.2463	-4.47582	-4.75094	-3.34104	-3.60678	-4.92931	-5.81347	-5.82371	-5.29907	-5.30205	-5.1475	-5.28935	-4.93758	-5.12841	-3.36146	-4.99782	-3.67744	-5.57758	-4.8155
RP4-758J18.7	1	1420245	1422691	+	CDS			0.20282	-0.151349	-0.354169	-5.47119	-5.26837	-5.11702	-5.69608	-5.2463	-5.10547	-5.43127	-5.07801	-5.34375	-4.92931	-5.81347	-5.97571	-5.29907	-5.30205	-5.1475	-5.28935	-5.08959	-5.12841	-5.09842	-5.14982	-5.4144	-5.72958	-5.31923
TMEM88B	1	1426128	1427787	+	CDS			0.20282	-0.151349	-0.354169	-5.47119	-5.26837	-5.11702	-5.69608	-5.2463	-5.10547	-5.43127	-5.07801	-5.34375	-4.92931	-5.81347	-5.97571	-5.29907	-5.30205	-5.1475	-5.28935	-5.08959	-5.12841	-5.09842	-5.14982	-5.4144	-5.72958	-5.31923
RP4-758J18.10	1	1430539	1434573	-				0.182319	-1.70799	-1.89031	-3.49639	-3.31407	-1.60608	-3.38496	-3.60782	-3.17949	-3.44865	-1.60408	-2.19174	-1.02242	-2.49154	-2.36428	-5.29907	-4.15005	-1.53606	-5.13734	-2.61566	-1.9764	-4.94642	-2.67589	-5.2624	-2.40765	-3.0454	Chr1:1433101-1433550	1.96118
VWA1	1	1434861	1442882	+	CDS	5.81e-05	0.0201544	0.285546	0.138468	-0.147078	3.09934	3.38488	3.24642	3.10989	3.08879	3.24241	3.52736	3.4706	3.14811	3.12054	3.1619	3.19588	2.97188	3.04962	3.15932	3.05741	3.40227	3.17334	3.15161	3.5606	3.39938	3.6221	3.24297
ATAD3C	1	1449689	1470158	+	CDS			0.306421	0.504083	0.197662	-1.07209	-0.765667	-1.26975	-1.01482	-1.12936	-0.831362	-0.699971	-2.11865	-0.668181	-1.02242	-0.906578	-1.23875	-0.899135	-1.34269	-0.908031	-1.13734	-1.03069	-0.516971	-0.94642	-0.538388	-0.507511	-1.05401	-0.989052
ATAD3B	1	1471769	1497848	+	CDS	0.0167041	0	0.057801	1.09902	1.04122	7.20873	7.26653	6.16751	7.27935	7.1381	7.281	7.25206	6.16079	6.16251	6.17922	7.30468	7.27317	7.2602	7.14227	7.15139	7.12063	7.24946	7.26528	7.32825	7.28266	7.2357	7.23781	7.0236	Chr1:1471576-1471875	2.19768
ATAD3A	1	1512151	1534687	+	CDS	0.000737	0	0.0897969	0.642685	0.552888	7.03253	7.12233	6.47965	7.08273	6.98234	7.1282	7.11646	6.53137	6.41744	6.49013	7.07874	7.10462	7.06483	6.99334	7.01922	6.93445	7.10544	7.11998	7.15916	7.18209	7.03795	7.12935	6.95787	Chr1:1511551-1512225	2.42349
TMEM240	1	1535174	1540453	-	CDS			-0.0218936	0.34149	0.363384	0.173618	0.151724	-0.189766	0.046417	0.300818	0.121299	0.18215	0.0739936	-0.237547	-0.405745	-0.137904	0.17629	0.100865	0.341806	0.174431	0.386219	0.521847	-0.118421	-0.0395295	0.172105	0.197033	0.177311	0.0921835
SSU72	1	1541673	1574869	-	CDS	3.09e-11	3.59e-17	0.251434	0.333361	0.0819272	7.06293	7.31436	6.981	7.10661	7.01925	7.35206	7.27667	6.99769	6.98817	6.95715	7.13132	7.12794	7.06056	7.07395	7.00415	6.97965	7.3622	7.36428	7.3297	7.29766	7.21965	7.31269	7.14712	Chr1:1574176-1575225	2.19422
RP5-832C2.5	1	1574975	1577075	+				-0.322057	-0.422259	-0.100202	0.534146	0.212089	0.634348	0.339829	0.728463	0.277693	0.146485	0.321921	0.89572	0.685403	0.360902	0.761253	-0.102669	0.60484	1.19433	0.386219	0.232341	0.54716	0.0535799	-0.0436237	0.129918	0.353161	0.425364
AL645728.1	1	1579756	1580046	+	CDS			0.20282	-0.100682	-0.303502	-5.47119	-5.26837	-5.16769	-5.69608	-5.2463	-5.10547	-5.43127	-5.07801	-5.34375	-5.08131	-5.81347	-5.97571	-5.29907	-5.30205	-5.1475	-5.28935	-5.08959	-5.12841	-5.09842	-5.14982	-5.4144	-5.72958	-5.32936
C1orf233	1	1598011	1600096	-	CDS	4.62e-07		0.297865	-0.234402	-0.532266	3.42668	3.72455	3.95895	3.46605	3.38732	3.61727	3.83182	3.95969	4.09828	3.81889	3.52093	3.44308	3.43414	3.46834	3.45159	3.24203	3.62466	3.55887	3.66829	3.7604	3.92248	3.81259	3.65228
RP11-345P4.9	1	1613758	1615795	-	CDS		0.000221	-0.167104	-0.90245	-0.735345	1.76613	1.59902	2.50147	1.6531	1.87915	1.7862	1.41184	2.51694	2.33182	2.65566	1.73085	1.74615	1.48229	1.81574	1.75939	2.06233	1.89531	1.68181	1.7815	1.70262	1.41003	1.12286	1.84635	Chr1:1615051-1616325	2.14558
MIB2	1	1615415	1630610	+	CDS			-0.0217776	-0.122223	-0.100445	4.9622	4.94043	5.06265	5.00669	4.91772	5.04691	4.83394	5.05699	5.04068	5.09028	5.06049	5.05817	4.90142	4.98181	4.84528	4.92605	5.04683	5.01795	5.07595	4.92699	4.82374	4.7511	4.97358
MMP23B	1	1632095	1701810	+	CDS		1.27e-05	-0.139308	-1.51456	-1.37525	-0.789357	-0.928665	0.585893	-0.673738	-0.904976	-0.831362	-1.02597	0.801914	0.715148	0.240618	-0.137904	-0.736247	-1.14706	-0.626486	-1.53606	-0.552381	-1.35262	-0.654474	-0.486988	-0.910357	-1.17494	-0.992614	-0.57003	Chr1:1693051-1693350	4.06616
CDK11B	1	1635227	1722818	-	CDS		0.00996058	0.0899855	0.149512	0.0595267	6.28531	6.37529	6.22578	6.30565	6.26497	6.554	6.19659	6.22501	6.2319	6.22044	6.32899	6.30718	6.28077	6.27674	6.20172	6.31644	6.53967	6.51945	6.60288	6.18706	6.24093	6.16178	6.3094
RP11-345P4.10	1	1659325	1662602	+	CDS			0.235473	-0.153265	-0.388739	-3.13531	-2.89983	-2.74657	-2.61696	-3.65365	-3.31784	-2.48183	-3.92601	-2.19174	-2.12195	-2.20203	-2.82371	-2.82513	-4.15005	-3.99549	-2.81542	-1.61566	-4.9764	-3.36146	-1.99782	-2.67744	-2.77022	-2.96337
SLC35E2B	1	1659529	1692728	-	CDS		0	0.00166273	-1.18181	-1.18347	5.27199	5.27365	6.45546	5.30607	5.2379	5.15147	5.39583	6.45662	6.42756	6.4822	5.33571	5.34371	5.2388	5.22933	5.26307	5.22131	5.15385	5.15159	5.14898	5.43472	5.3624	5.39037	5.50935
RP11-345P4.7	1	1671990	1673411	+	CDS			-0.376169	-0.0500139	0.326155	-4.84153	-5.2177	-5.16769	-5.26141	-4.42165	-5.0548	-5.3806	-5.07801	-5.34375	-5.08131	-5.66147	-4.82371	-5.29907	-5.30205	-2.67357	-5.28935	-5.08959	-4.9764	-5.09842	-5.14982	-5.4144	-5.57758	-5.05723
CDK11A	1	1702730	1724324	-	CDS			-0.0693684	-0.0789697	-0.00960135	5.40288	5.33351	5.41248	5.3847	5.42106	5.51527	5.15174	5.46309	5.3705	5.40385	5.50658	5.33616	5.31134	5.38328	5.34658	5.53331	5.50328	5.48712	5.55542	5.13146	5.15651	5.16726	5.37705	Chr1:1724176-1724625	2.35595
RP1-283E3.8	1	1702736	1737688	-	CDS			-0.0612241	-0.19617	-0.134946	5.19961	5.13839	5.33456	5.19038	5.20884	5.30293	4.97385	5.39479	5.31902	5.28986	5.29491	5.16355	5.11268	5.16397	5.12215	5.34042	5.2743	5.26915	5.36533	4.95492	4.98197	4.98467	5.20211
SLC35E2	1	1724838	1745992	-	CDS		1.52e-13	-0.440899	-1.67966	-1.23876	0.767116	0.326217	2.00588	0.694036	0.840197	0.141834	0.510601	1.93197	2.15699	1.92867	0.830387	0.51614	0.73558	0.979236	0.252434	1.28892	-0.293728	0.578186	0.141043	0.587142	0.544956	0.399704	0.838509
NADK	1	1751232	1780457	-	CDS	0.00154335	0.000266	0.0718323	0.025691	-0.0461413	6.21003	6.28186	6.25617	6.22119	6.19887	6.1907	6.37302	6.24767	6.234	6.28683	6.28617	6.21384	6.16355	6.2064	6.18379	6.2064	6.14257	6.19727	6.23224	6.37014	6.3403	6.40862	6.24799	Chr1:1778176-1778625	1.94148
GNB1	1	1785285	1891117	-	CDS		4.72e-06	-0.108449	0.071136	0.179585	8.25041	8.14196	8.07082	8.27726	8.22355	8.03762	8.24629	8.09601	8.05707	8.05938	8.25086	8.27407	8.30685	8.24616	8.2508	8.1737	8.07957	8.03062	8.00268	8.23804	8.23645	8.26438	8.17111	Chr1:1890901-1891275	2.00907
RP1-140A9.1	1	1891471	1892658	+			0.00134036	0.170713	-1.88035	-2.05106	-2.62799	-2.45727	-0.576925	-2.82077	-2.4352	-1.9044	-3.01015	-0.838544	-0.284852	-0.607379	-2.66147	-2.65378	-3.14706	-2.34269	-2.41053	-2.55238	-1.76766	-2.16905	-1.7765	-2.99782	-2.45504	-3.57758	-2.14949
CALML6	1	1914827	1917296	+	CDS		0.0112584	0.394729	-1.16517	-1.5599	-1.27066	-0.875935	0.289234	-1.47264	-1.06869	-0.481907	-1.26996	0.359396	0.267689	0.240618	-0.491541	-0.779316	-3.14706	-0.980123	-0.995494	-1.23045	-0.545267	-0.654474	-0.24598	-1.41286	-1.67744	-0.719596	-0.800793
TMEM52	1	1917590	1919273	-	CDS			-0.330842	-0.0705198	0.260322	2.10687	1.77603	1.84655	2.19974	2.014	1.86216	1.6899	1.89417	1.87435	1.77113	2.15232	2.1931	2.25382	1.92677	2.14406	1.97118	1.8306	1.56276	2.19313	1.41157	1.75997	1.89816	1.92247
CFAP74	1	1921951	2003837	-	CDS		2.08e-05	-1.01451	-3.77265	-2.75814	-4.17785	-5.19237	-1.41972	-3.87741	-4.4783	-5.0548	-5.32993	-1.92601	-1.10428	-1.22887	-4.66147	-3.82371	-3.14706	-3.15005	-4.99549	-5.28935	-5.08959	-5.12841	-4.94642	-4.99782	-5.4144	-5.57758	-4.03203
RP11-547D24.1	1	2013213	2015530	-				0.20282	-0.151349	-0.354169	-5.47119	-5.26837	-5.11702	-5.69608	-5.2463	-5.10547	-5.43127	-5.07801	-5.34375	-4.92931	-5.81347	-5.97571	-5.29907	-5.30205	-5.1475	-5.28935	-5.08959	-5.12841	-5.09842	-5.14982	-5.4144	-5.72958	-5.31923
GABRD	1	2019324	2030751	+	CDS	0.0374837	8.53e-23	-0.81538	-2.92173	-2.10635	-0.127393	-0.942773	1.97896	-0.508558	0.253772	-0.799387	-1.08616	2.06268	1.958	1.91618	-0.491541	-1.01636	-0.0177798	0.522378	-0.351638	0.590577	-1.47815	-0.221515	-0.698492	-0.910357	-0.677437	-1.67069	-0.0322755
RP11-547D24.3	1	2049203	2050070	-				0.825648	0.496812	-0.328836	-5.39519	-4.56954	-5.06635	-5.64541	-5.14496	-4.72147	-4.41761	-4.92601	-5.34375	-4.92931	-5.81347	-5.82371	-5.29907	-5.15005	-4.99549	-5.28935	-5.08959	-5.12841	-3.94642	-3.41286	-5.2624	-4.57758	-4.99916
PRKCZ	1	2050470	2185395	+	CDS	7.7e-08		0.231417	-0.212561	-0.443978	4.50454	4.73596	4.94852	4.49672	4.51235	4.74368	4.72823	4.94897	4.922	4.97457	4.40328	4.50945	4.57745	4.51706	4.56675	4.45324	4.70807	4.79344	4.72954	4.73858	4.63998	4.80613	4.6859	Chr1:2174401-2174625	1.90772
RP5-892K4.1	1	2141084	2145279	-	CDS			0.177486	-0.100682	-0.278168	-5.44586	-5.26837	-5.16769	-5.64541	-5.2463	-5.10547	-5.43127	-5.07801	-5.34375	-5.08131	-5.81347	-5.82371	-5.29907	-5.30205	-5.1475	-5.28935	-5.08959	-5.12841	-5.09842	-5.14982	-5.4144	-5.72958	-5.31923
RP11-181G12.2	1	2181794	2184389	-	CDS		0.000143	0.432559	2.73395	2.30139	-1.65765	-1.22509	-3.95904	-1.47264	-1.84267	-1.60808	-0.84211	-2.60408	-4.19174	-5.08131	-0.906578	-2.36428	-1.14706	-1.56508	-2.41053	-1.55238	-1.61566	-2.16905	-1.03953	-0.910357	-0.561959	-1.05401	-1.94491
C1orf86	1	2184461	2212720	-	CDS	0.00898801		0.100562	-0.00968846	-0.11025	4.72478	4.82534	4.83503	4.74848	4.70109	4.87161	4.77908	4.87974	4.79978	4.82558	4.69389	4.79926	4.75229	4.73412	4.71531	4.65382	4.83885	4.87222	4.90377	4.8461	4.67424	4.81689	4.78706	Chr1:2194501-2194875	4.38985
RP11-181G12.4	1	2212523	2220738	+				0.369487	-0.676683	-1.04617	-5.44586	-5.07637	-4.39969	-5.69608	-5.19563	-5.10547	-5.04727	-3.92601	-4.19174	-5.08131	-5.81347	-5.97571	-5.29907	-5.15005	-5.1475	-5.28935	-5.08959	-5.12841	-5.09842	-5.14982	-4.2624	-5.72958	-5.08883
SKI	1	2228695	2310119	+	CDS		0	0.0126148	0.805783	0.793168	6.7749	6.78752	5.98174	6.82584	6.72397	6.71557	6.85947	5.97259	5.96308	6.00954	6.81173	6.84562	6.82016	6.78217	6.73837	6.65138	6.77623	6.65022	6.72025	6.83744	6.85069	6.89028	6.62132	Chr1:2227501-2227725	2.40772
MORN1	1	2321253	2391707	-	CDS		1.13e-08	-0.153503	-0.681048	-0.527545	3.43647	3.28296	3.96401	3.50916	3.36377	3.18929	3.37664	4.02236	3.99808	3.87159	3.63316	3.51391	3.38041	3.47566	3.33094	3.28472	3.22229	3.18347	3.1621	3.48196	3.39581	3.25215	3.48057	Chr1:2391301-2392050	2.67126
RP4-713A8.1	1	2326201	2326693	-	CDS			0.20282	-0.0753477	-0.278168	-5.39519	-5.19237	-5.11702	-5.59475	-5.19563	-5.0548	-5.32993	-5.07801	-5.34375	-4.92931	-5.66147	-5.82371	-5.29907	-5.15005	-5.1475	-5.28935	-5.08959	-5.12841	-4.94642	-4.99782	-5.4144	-5.57758	-5.25843
RP4-740C4.7	1	2363061	2363628	-	CDS			0.538999	-0.928067	-1.46707	-2.19883	-1.65984	-0.731769	-2.37481	-2.02286	-1.69302	-1.62666	-0.533689	-1.19174	-0.469876	-1.96103	-2.01636	-3.14706	-1.69062	-2.41053	-1.96742	-0.937585	-2.65447	-1.48699	-1.29738	-2.09247	-1.49011	-1.68982
RER1	1	2391775	2405444	+	CDS	0.0131156	2.41e-08	0.0584709	0.114063	0.055592	6.36604	6.42451	6.31045	6.42639	6.30569	6.39391	6.45511	6.2992	6.30111	6.33102	6.45032	6.39	6.43884	6.32973	6.28121	6.30612	6.32744	6.4143	6.43998	6.52427	6.36878	6.47227	6.37831
PEX10	1	2403964	2413797	-	CDS	5.39e-21	0	0.40054	0.773711	0.373171	4.69934	5.09988	4.32617	4.66949	4.72918	5.03774	5.16202	4.35708	4.41374	4.20768	4.62046	4.70377	4.68424	4.85136	4.71531	4.62088	5.01516	5.01795	5.0801	5.17835	5.13206	5.17564	4.78492	Chr1:2412376-2413125	4.46585
PLCH2	1	2425980	2505530	+	CDS			-0.764627	-0.248843	0.515784	-2.86427	-3.6289	-3.38006	-2.18603	-3.54251	-3.56349	-3.6943	-3.92601	-3.60678	-2.60738	-2.20203	-2.01636	-2.33971	-3.15005	-5.1475	-2.32999	-5.08959	-2.65447	-2.94642	-3.41286	-5.2624	-2.40765	-3.27328
RP3-395M20.2	1	2492300	2493258	-	CDS			0.907623	1.29612	0.388499	-4.67785	-3.77023	-5.06635	-4.87741	-4.4783	-2.98451	-4.55596	-4.92601	-5.19174	-5.08131	-5.66147	-3.82371	-5.14706	-5.30205	-3.99549	-4.13734	-2.35262	-2.65447	-3.94642	-4.99782	-5.4144	-3.25565	-4.3925
RP3-395M20.3	1	2493437	2494479	-	CDS			0.423141	1.24247	0.819326	-4.24703	-3.82389	-5.06635	-4.01576	-4.4783	-4.09181	-3.55596	-4.92601	-5.19174	-5.08131	-3.0765	-3.82371	-5.14706	-3.15005	-5.1475	-5.13734	-3.35262	-4.9764	-3.94642	-2.99782	-3.67744	-3.99261	-4.24164
PANK4	1	2508533	2526600	-	CDS			-0.0619324	-0.0770092	-0.0150768	5.00433	4.9424	5.01941	4.98108	5.02758	4.94396	4.94083	5.00621	5.03587	5.01614	5.00209	4.95765	4.98351	5.10025	5.03103	4.95144	4.98723	4.84856	4.99609	4.98375	4.92248	4.91628	4.98257	Chr1:2526076-2526600	2.51422
HES5	1	2528745	2530245	-	CDS	0.00594568	9.59e-06	-0.459686	0.787267	1.24695	1.7197	1.26002	0.472752	1.59632	1.84309	1.33944	1.1806	0.395922	0.666238	0.356095	1.59592	1.50721	1.68583	1.83864	1.77269	1.91794	1.60157	1.17334	1.2434	1.13146	1.18054	1.22978	1.28644
RP3-395M20.12	1	2546465	2547460	+			0.00951947	-0.0238214	-0.63698	-0.613159	1.21093	1.18711	1.82409	1.07142	1.35044	1.21732	1.15689	1.89417	1.86354	1.71455	1.19652	1.18752	0.830217	1.25934	1.34436	1.44762	0.969306	1.38115	1.30151	1.35973	0.947054	1.16389	1.32403	Chr1:2546701-2547150	1.79536
RP3-395M20.8	1	2549920	2557031	-	CDS			0.20282	-0.0753477	-0.278168	-5.44586	-5.24304	-5.16769	-5.64541	-5.2463	-5.10547	-5.3806	-5.07801	-5.34375	-5.08131	-5.81347	-5.82371	-5.29907	-5.30205	-5.1475	-5.28935	-5.08959	-5.12841	-5.09842	-5.14982	-5.4144	-5.57758	-5.30909
TNFRSF14	1	2555639	2565382	+	CDS		0.00119842	-0.557124	-2.5315	-1.97437	-2.88463	-3.44176	-0.910258	-2.34164	-3.42763	-2.8227	-4.06081	-0.838544	-1.28485	-0.607379	-1.96103	-1.91682	-3.14706	-5.15005	-2.99549	-2.13734	-2.13023	-3.39144	-2.94642	-5.14982	-4.2624	-2.77022	-2.71261
RP3-395M20.7	1	2566410	2569888	+				0.177486	-0.151349	-0.328835	-5.44586	-5.26837	-5.11702	-5.64541	-5.2463	-5.10547	-5.43127	-5.07801	-5.19174	-5.08131	-5.66147	-5.97571	-5.29907	-5.30205	-5.1475	-5.28935	-5.08959	-5.12841	-5.09842	-5.14982	-5.4144	-5.72958	-5.30909
RP3-395M20.9	1	2581560	2584533	+				0.228154	-0.100682	-0.328835	-5.44586	-5.2177	-5.11702	-5.64541	-5.2463	-5.10547	-5.32993	-5.07801	-5.34375	-4.92931	-5.66147	-5.97571	-5.29907	-5.30205	-5.1475	-5.28935	-5.08959	-5.12841	-5.09842	-4.99782	-5.2624	-5.72958	-5.28883
FAM213B	1	2586491	2591469	+	CDS		0.046606	-0.231477	0.08523	0.316707	3.75935	3.52787	3.44264	3.79437	3.72432	3.4713	3.58444	3.46631	3.59616	3.26545	3.94216	3.81653	3.62443	3.71723	3.81829	3.63744	3.55026	3.51545	3.3482	3.77036	3.36331	3.61964	3.60342
MMEL1	1	2590639	2632990	-	CDS		0.0147672	-0.992222	-2.63895	-1.64673	-3.96132	-4.95354	-2.31459	-3.55165	-4.37099	-4.47582	-5.43127	-2.60408	-1.73231	-2.60738	-2.49154	-3.01635	-5.14706	-2.82812	-5.1475	-5.13734	-3.35262	-5.12841	-4.94642	-5.14982	-5.4144	-5.72958	-4.02886
RP13-436F16.1	1	2632568	2636620	+				0.20282	-0.100682	-0.303502	-5.47119	-5.26837	-5.16769	-5.69608	-5.2463	-5.10547	-5.43127	-5.07801	-5.34375	-5.08131	-5.81347	-5.97571	-5.29907	-5.30205	-5.1475	-5.28935	-5.08959	-5.12841	-5.09842	-5.14982	-5.4144	-5.72958	-5.32936
TTC34	1	2635976	2801721	-	CDS		3.24e-14	0.471393	-2.66698	-3.13838	-2.241	-1.76961	0.897377	-2.21832	-2.26368	-1.93867	-1.60054	1.11839	0.830625	0.743118	-1.49154	-2.01636	-3.14706	-1.56508	-2.67357	-2.55238	-1.93758	-1.51697	-2.36146	-1.09093	-1.94047	-1.77022	-1.42477	Chr1:2654176-2654400	3.9422
RP11-740P5.2	1	2811850	2812692	-				0.20282	-0.100682	-0.303502	-5.47119	-5.26837	-5.16769	-5.69608	-5.2463	-5.10547	-5.43127	-5.07801	-5.34375	-5.08131	-5.81347	-5.97571	-5.29907	-5.30205	-5.1475	-5.28935	-5.08959	-5.12841	-5.09842	-5.14982	-5.4144	-5.72958	-5.32936
RP11-740P5.3	1	2814432	2814998	-				0.20282	-0.100682	-0.303502	-5.47119	-5.26837	-5.16769	-5.69608	-5.2463	-5.10547	-5.43127	-5.07801	-5.34375	-5.08131	-5.81347	-5.97571	-5.29907	-5.30205	-5.1475	-5.28935	-5.08959	-5.12841	-5.09842	-5.14982	-5.4144	-5.72958	-5.32936
ACTRT2	1	3021483	3022903	+	CDS			0.20282	-0.100682	-0.303502	-5.47119	-5.26837	-5.16769	-5.69608	-5.2463	-5.10547	-5.43127	-5.07801	-5.34375	-5.08131	-5.81347	-5.97571	-5.29907	-5.30205	-5.1475	-5.28935	-5.08959	-5.12841	-5.09842	-5.14982	-5.4144	-5.72958	-5.32936
LINC00982	1	3059615	3068437	-			0.000103	0.334139	-1.04359	-1.37773	-0.275765	0.0583744	1.10196	-0.180543	-0.370986	-0.0231153	0.139864	1.02819	1.30011	0.977583	0.269272	-0.364278	-0.446623	-1.15005	0.174431	-0.137343	-0.0306939	-0.221515	0.182863	0.089643	0.322563	0.00738612	0.133436
PRDM16	1	3069168	3438621	+	CDS	1.76e-11	1.5e-16	-0.926645	-1.35815	-0.431507	2.82328	1.89663	3.25479	2.97067	2.67589	1.78439	2.00888	3.17203	3.33182	3.26052	2.7648	2.99966	3.14756	2.65085	2.74597	2.63084	1.66233	1.86909	1.82176	1.78354	2.34493	1.89816	2.53892
RP1-163G9.2	1	3132927	3133709	-	CDS			0.20282	-0.100682	-0.303502	-5.47119	-5.26837	-5.16769	-5.69608	-5.2463	-5.10547	-5.43127	-5.07801	-5.34375	-5.08131	-5.81347	-5.97571	-5.29907	-5.30205	-5.1475	-5.28935	-5.08959	-5.12841	-5.09842	-5.14982	-5.4144	-5.72958	-5.32936
RP11-193J6.1	1	3205988	3208664	+	CDS			0.394821	0.0406512	-0.354169	-5.42052	-5.0257	-5.06635	-5.64541	-5.19563	-4.6708	-5.3806	-4.92601	-5.34375	-4.92931	-5.81347	-5.82371	-5.29907	-5.30205	-5.1475	-5.13734	-4.93758	-5.12841	-3.94642	-5.14982	-5.2624	-5.72958	-5.19176
RP11-22L13.1	1	3306636	3310096	-	CDS			0.177486	-0.100682	-0.278168	-5.44586	-5.26837	-5.16769	-5.69608	-5.19563	-5.10547	-5.43127	-5.07801	-5.34375	-5.08131	-5.81347	-5.97571	-5.29907	-5.30205	-5.1475	-5.13734	-5.08959	-5.12841	-5.09842	-5.14982	-5.4144	-5.72958	-5.31923
ARHGEF16	1	3454426	3481113	+	CDS	4.04e-06	0.000324	-0.610383	-0.837142	-0.226759	2.47435	1.86397	2.70111	2.48782	2.46088	1.90628	1.82166	2.95051	2.34742	2.8054	2.47296	2.4937	2.49679	2.5642	2.49636	2.32209	2.08478	1.89396	1.74008	1.87254	2.10392	1.48851	2.27555	Chr1:3468301-3468600	4.4812
RP11-168F9.2	1	3487246	3487627	+				-0.112008	-0.0753477	0.0366604	-5.13103	-5.24304	-5.16769	-5.11709	-5.14496	-5.10547	-5.3806	-5.07801	-5.34375	-5.08131	-4.0765	-5.97571	-5.29907	-5.30205	-4.99549	-5.13734	-5.08959	-5.12841	-5.09842	-5.14982	-5.4144	-5.57758	-5.18316
MEGF6	1	3489920	3611495	-	CDS	9.11e-06	1.5e-29	-1.03268	-2.47576	-1.44309	0.985769	-0.0469069	2.42886	0.98361	0.987929	0.0988089	-0.192623	2.36861	2.3081	2.60985	1.23335	1.40511	0.312369	0.87232	0.785866	1.3056	0.419967	0.0679916	-0.191533	0.0465742	-0.404418	-0.220024	0.861316
RP11-46F15.2	1	3623190	3624743	-			0.000215	-0.065127	-2.17997	-2.11484	-2.69337	-2.7585	-0.578531	-2.68243	-2.70432	-2.48936	-3.02764	-0.402445	-0.491303	-0.841844	-2.66147	-2.23875	-3.14706	-3.56509	-2.99549	-1.55238	-2.93758	-2.16905	-2.36146	-3.41286	-3.67744	-1.99261	-2.29646	Chr1:3624601-3625050	1.88205
TPRG1L	1	3625002	3630127	+	CDS	0.00520859	2.13e-37	0.0982572	0.900383	0.802126	4.35733	4.45559	3.55521	4.37815	4.33651	4.38328	4.52789	3.5252	3.6817	3.45871	4.34836	4.37473	4.41136	4.41219	4.28759	4.30974	4.35704	4.30669	4.48612	4.55485	4.4415	4.58733	4.23621
WRAP73	1	3630767	3652761	-	CDS			-0.0252356	-0.0797149	-0.0544793	5.46725	5.44201	5.52172	5.50449	5.43	5.50964	5.37438	5.50235	5.56481	5.49801	5.54249	5.47149	5.4995	5.48022	5.42552	5.38426	5.49182	5.47275	5.56434	5.37069	5.37875	5.37371	5.46805
TP73	1	3652520	3736201	+	CDS		0.00844257	-0.187387	0.0930952	0.280482	3.7175	3.53011	3.43701	3.81681	3.61818	3.51532	3.5449	3.5252	3.39322	3.39262	3.82033	3.88537	3.74472	3.6115	3.66272	3.58033	3.48868	3.44145	3.61582	3.67461	3.41356	3.54655	3.58645
RP5-1092A11.5	1	3658938	3668772	-				0.228154	-0.0753477	-0.303502	-5.47119	-5.24304	-5.16769	-5.69608	-5.2463	-5.10547	-5.3806	-5.07801	-5.34375	-5.08131	-5.81347	-5.97571	-5.29907	-5.30205	-5.1475	-5.28935	-5.08959	-5.12841	-5.09842	-4.99782	-5.4144	-5.72958	-5.31923
RP5-1092A11.2	1	3712200	3714298	-	CDS			0.20282	-0.100682	-0.303502	-5.47119	-5.26837	-5.16769	-5.69608	-5.2463	-5.10547	-5.43127	-5.07801	-5.34375	-5.08131	-5.81347	-5.97571	-5.29907	-5.30205	-5.1475	-5.28935	-5.08959	-5.12841	-5.09842	-5.14982	-5.4144	-5.72958	-5.32936
TP73-AS1	1	3735601	3747336	-				-0.0718394	-0.12857	-0.0567311	5.79508	5.72324	5.85181	5.83993	5.75022	5.60661	5.83987	5.84135	5.89771	5.81637	5.88446	5.85313	5.7822	5.71723	5.74597	5.78747	5.58205	5.56856	5.66921	5.88482	5.81575	5.81903	5.77769
CCDC27	1	3752398	3771645	+	CDS			0.177486	-0.100682	-0.278168	-5.44586	-5.26837	-5.16769	-5.64541	-5.2463	-5.10547	-5.43127	-5.07801	-5.34375	-5.08131	-5.66147	-5.97571	-5.29907	-5.30205	-5.1475	-5.28935	-5.08959	-5.12841	-5.09842	-5.14982	-5.4144	-5.72958	-5.31923
SMIM1	1	3772788	3775982	+	CDS		0.0175276	0.117079	-1.11893	-1.23601	-1.20868	-1.0916	0.0273283	-1.42471	-0.992654	-1.01889	-1.16431	-0.402445	0.0561846	0.428245	-0.754575	-0.694427	-2.82513	-0.828119	-0.471932	-1.67791	-1.23714	-1.51697	-0.302564	-0.827895	-1.17494	-1.49011	-0.914649
LRRC47	1	3778558	3796504	-	CDS	5.86e-05	3.69e-18	0.103746	0.292029	0.188283	6.16068	6.26443	5.9724	6.19809	6.12328	6.2075	6.32136	5.99211	5.89439	6.03069	6.23487	6.18961	6.16978	6.15886	6.12733	6.08364	6.15715	6.20413	6.2612	6.3945	6.29698	6.27261	6.16452	Chr1:3796126-3796725	3.66348
RP1-286D6.5	1	3785008	3785538	+	CDS			-0.331258	0.141132	0.47239	-4.20996	-4.54122	-4.68235	-4.59475	-3.82518	-4.52648	-4.55596	-4.92601	-5.19174	-3.92931	-3.66147	-5.97571	-4.14706	-4.15005	-2.18814	-5.13734	-3.35262	-5.12841	-5.09842	-5.14982	-2.94047	-5.57758	-4.43694
CEP104	1	3812081	3857214	-	CDS		0.00312547	0.00319036	0.0263767	0.0231864	5.60166	5.60485	5.57848	5.65497	5.54836	5.53306	5.67664	5.61024	5.56064	5.56455	5.57992	5.73519	5.64979	5.54692	5.56484	5.53331	5.62084	5.54323	5.43512	5.75205	5.6918	5.58607	5.5983	Chr1:3856951-3857475	2.73674
DFFB	1	3857267	3885429	+	CDS			0.0801803	0.0312617	-0.0489186	4.10187	4.18205	4.15079	4.1458	4.05794	4.28967	4.07443	4.11291	4.09135	4.24811	4.21659	4.08017	4.14065	4.01486	4.00169	4.15728	4.43963	4.21342	4.21597	4.15193	4.05275	4.01861	4.14373
C1orf174	1	3889125	3900293	-	CDS	4.85e-11	1.16e-12	0.318202	0.408582	0.0903798	4.88844	5.20664	4.79806	4.88983	4.88705	5.26054	5.15274	4.66832	4.85265	4.87321	4.8912	4.9395	4.83878	4.77179	4.88715	5.00221	5.25347	5.27981	5.24834	5.157	5.13314	5.1681	4.99764	Chr1:3900001-3901200	4.77712
LINC01134	1	3900372	3917225	+		2.45e-16	3.67e-11	2.45623	1.99393	-0.462305	-1.17357	1.28266	-0.711264	-1.65151	-0.695632	0.943615	1.62171	-1.11865	-0.333762	-0.68138	-1.85411	-0.538308	-2.5621	-0.626486	-0.908031	-0.552381	0.762855	0.804957	1.26303	1.99086	1.64449	1.22978	-0.0986153
LINC01346	1	3940613	3955262	+				0.420154	0.116653	-0.303502	-5.47119	-5.05104	-5.16769	-5.69608	-5.2463	-5.10547	-4.9966	-5.07801	-5.34375	-5.08131	-5.81347	-5.97571	-5.29907	-5.30205	-5.1475	-5.28935	-5.08959	-5.12841	-5.09842	-5.14982	-4.2624	-5.57758	-5.24243
RP13-614K11.2	1	3947149	3948980	-				0.177486	-0.100682	-0.278168	-5.44586	-5.26837	-5.16769	-5.64541	-5.2463	-5.10547	-5.43127	-5.07801	-5.34375	-5.08131	-5.66147	-5.97571	-5.29907	-5.30205	-5.1475	-5.28935	-5.08959	-5.12841	-5.09842	-5.14982	-5.4144	-5.72958	-5.31923
RP5-1166F10.1	1	4412051	4424687	+				0.20282	-0.100682	-0.303502	-5.47119	-5.26837	-5.16769	-5.69608	-5.2463	-5.10547	-5.43127	-5.07801	-5.34375	-5.08131	-5.81347	-5.97571	-5.29907	-5.30205	-5.1475	-5.28935	-5.08959	-5.12841	-5.09842	-5.14982	-5.4144	-5.72958	-5.32936
RP1-37J18.1	1	4551735	4552145	-				0.20282	-0.100682	-0.303502	-5.47119	-5.26837	-5.16769	-5.69608	-5.2463	-5.10547	-5.43127	-5.07801	-5.34375	-5.08131	-5.81347	-5.97571	-5.29907	-5.30205	-5.1475	-5.28935	-5.08959	-5.12841	-5.09842	-5.14982	-5.4144	-5.72958	-5.32936
RP1-37J18.2	1	4571548	4583421	+				0.20282	-0.100682	-0.303502	-5.47119	-5.26837	-5.16769	-5.69608	-5.2463	-5.10547	-5.43127	-5.07801	-5.34375	-5.08131	-5.81347	-5.97571	-5.29907	-5.30205	-5.1475	-5.28935	-5.08959	-5.12841	-5.09842	-5.14982	-5.4144	-5.72958	-5.32936
AJAP1	1	4654732	4792534	+	CDS			0.20282	-0.100682	-0.303502	-5.47119	-5.26837	-5.16769	-5.69608	-5.2463	-5.10547	-5.43127	-5.07801	-5.34375	-5.08131	-5.81347	-5.97571	-5.29907	-5.30205	-5.1475	-5.28935	-5.08959	-5.12841	-5.09842	-5.14982	-5.4144	-5.72958	-5.32936
RP11-542C10.1	1	5086459	5090899	-				0.20282	-0.100682	-0.303502	-5.47119	-5.26837	-5.16769	-5.69608	-5.2463	-5.10547	-5.43127	-5.07801	-5.34375	-5.08131	-5.81347	-5.97571	-5.29907	-5.30205	-5.1475	-5.28935	-5.08959	-5.12841	-5.09842	-5.14982	-5.4144	-5.72958	-5.32936
RP1-58B11.1	1	5492978	5494674	+				0.20282	-0.100682	-0.303502	-5.47119	-5.26837	-5.16769	-5.69608	-5.2463	-5.10547	-5.43127	-5.07801	-5.34375	-5.08131	-5.81347	-5.97571	-5.29907	-5.30205	-5.1475	-5.28935	-5.08959	-5.12841	-5.09842	-5.14982	-5.4144	-5.72958	-5.32936
RP11-154H17.1	1	5587368	5668295	-				0.20282	-0.100682	-0.303502	-5.47119	-5.26837	-5.16769	-5.69608	-5.2463	-5.10547	-5.43127	-5.07801	-5.34375	-5.08131	-5.81347	-5.97571	-5.29907	-5.30205	-5.1475	-5.28935	-5.08959	-5.12841	-5.09842	-5.14982	-5.4144	-5.72958	-5.32936
NPHP4	1	5862810	5992473	-	CDS	0.0176547	2.43e-05	-0.211841	-0.500196	-0.288355	4.15961	3.94777	4.44797	4.19719	4.12204	3.87559	4.01996	4.38688	4.50696	4.45007	4.20581	4.16213	4.22362	4.15601	4.12345	4.08666	3.98426	3.77514	3.86736	4.06288	4.07076	3.92625	4.13255	Chr1:5992276-5992950	3.3272
KCNAB2	1	5991466	6101193	+	CDS	0.00525123	2.23e-14	-0.539463	-1.56233	-1.02287	2.52698	1.98752	3.54985	2.63515	2.41882	1.63848	2.33656	3.52108	3.5225	3.60597	2.55285	2.61092	2.74168	2.42738	2.62656	2.20251	1.72063	1.68181	1.51301	2.2968	2.30746	2.40542	2.51577
CHD5	1	6101793	6180123	-	CDS	0.0018199		-0.582009	-0.197462	0.384547	1.39243	0.810418	1.00788	1.52814	1.25671	0.923239	0.697597	1.18252	0.93754	0.903583	1.46782	1.57717	1.53944	1.1898	1.4139	1.16644	0.585977	1.00088	1.18286	0.428445	0.866884	0.797463	1.08271
RPL22	1	6181269	6209389	-	CDS	2.48e-15		0.287539	-0.15024	-0.43778	8.82884	9.11638	9.26662	8.83814	8.81954	9.16219	9.07057	9.26783	9.29911	9.23293	8.88958	8.78864	8.8362	8.79932	8.78402	8.87528	9.1483	9.16331	9.17495	9.04161	9.10433	9.06577	9.03141
RP1-120G22.11	1	6204840	6205780	-				1.07621	-1.58039	-2.65659	-4.38836	-3.31215	-1.73177	-4.34909	-4.42763	-3.80915	-2.81516	-1.34104	-2.38439	-1.46988	-4.0765	-4.82371	-4.14706	-3.15005	-4.99549	-5.13734	-3.35262	-5.12841	-2.94642	-2.19046	-3.2624	-2.99261	-3.42656
RNF207	1	6205475	6221299	+	CDS	8.67e-16	0	-0.732003	-1.7013	-0.969295	3.2011	2.4691	4.1704	3.18666	3.21554	2.43522	2.50297	4.19034	4.16801	4.15284	3.26631	3.1507	3.14296	3.2031	3.13379	3.30974	2.45473	2.24277	2.60817	2.51788	2.62024	2.37079	3.10216
ICMT	1	6221193	6235972	-	CDS	1.08e-17	0	0.248853	0.525575	0.276722	7.32651	7.57536	7.04979	7.3811	7.27191	7.52021	7.63051	7.07294	7.02167	7.05476	7.35499	7.4018	7.38651	7.29678	7.28644	7.23253	7.51156	7.56033	7.48873	7.5972	7.65199	7.64235	7.3707	Chr1:6235426-6236250	5.98608
LINC00337	1	6236240	6239444	+				0.259032	-0.965159	-1.22419	-0.588841	-0.329809	0.635349	-0.423946	-0.753737	-0.927864	0.268245	0.774433	0.738994	0.392621	0.221177	-0.869514	-0.623501	-0.75773	-0.536062	-0.967418	-0.937585	-1.06951	-0.776495	0.674605	-0.174936	0.305067	-0.24039
HES3	1	6244192	6245578	+	CDS			0.177486	-0.100682	-0.278168	-5.44586	-5.26837	-5.16769	-5.69608	-5.19563	-5.10547	-5.43127	-5.07801	-5.34375	-5.08131	-5.81347	-5.97571	-5.29907	-5.30205	-5.1475	-5.13734	-5.08959	-5.12841	-5.09842	-5.14982	-5.4144	-5.72958	-5.31923	Chr1:6245101-6245550	2.02633
GPR153	1	6247346	6260975	-	CDS	3.17e-05	2e-14	-0.742665	-1.7142	-0.971534	2.76818	2.02551	3.73971	2.71871	2.81764	2.31592	1.7351	3.76049	3.77692	3.68172	2.78562	2.85225	2.51827	2.88338	2.7527	2.81685	2.33854	2.33648	2.27275	1.34203	2.023	1.84028	2.66542
ACOT7	1	6264269	6394391	-	CDS	0.00478623	2.32e-12	0.071444	0.218156	0.146712	6.06146	6.13291	5.91475	6.10555	6.01737	6.14515	6.12067	5.9459	5.8924	5.90595	6.08295	6.06959	6.16412	6.02737	6.03862	5.98613	6.10749	6.13994	6.18801	6.06288	6.11806	6.18106	6.0607	Chr1:6393526-6394275	2.29552
RP1-202O8.3	1	6393555	6394391	+			0.00883654	0.420154	-2.32747	-2.74762	-4.60271	-4.18255	-1.85509	-4.53811	-4.66731	-3.56349	-4.80161	-1.22557	-2.86981	-1.46988	-5.81347	-4.23875	-3.5621	-5.30205	-5.1475	-3.55238	-3.35262	-3.39144	-3.94642	-5.14982	-5.2624	-3.99261	-3.88512
HES2	1	6412418	6424670	-	CDS		3.59e-08	-0.543381	-3.20669	-2.6633	-2.48361	-3.02699	0.179693	-2.35667	-2.61056	-3.70184	-2.35215	-0.225567	0.234522	0.530124	-1.26915	-1.65378	-4.14706	-2.82812	-2.18814	-2.81542	-5.08959	-3.39144	-2.62449	-2.67589	-1.80297	-2.57758	-2.1683
ESPN	1	6424788	6461370	+	CDS			0.276405	0.260427	-0.0159783	-4.09588	-3.81947	-4.0799	-3.38013	-4.81163	-4.17949	-3.45945	-2.11865	-5.19174	-4.92931	-3.0765	-4.23875	-2.82513	-4.15005	-4.99549	-5.28935	-4.93758	-4.9764	-2.62449	-3.99782	-4.2624	-2.11814	-3.98212
RP1-202O8.2	1	6443034	6447006	-	CDS			0.20282	-0.100682	-0.303502	-5.47119	-5.26837	-5.16769	-5.69608	-5.2463	-5.10547	-5.43127	-5.07801	-5.34375	-5.08131	-5.81347	-5.97571	-5.29907	-5.30205	-5.1475	-5.28935	-5.08959	-5.12841	-5.09842	-5.14982	-5.4144	-5.72958	-5.32936
TNFRSF25	1	6461151	6466195	-	CDS	0.0112211	7.07e-22	-0.477042	-1.72071	-1.24367	1.60476	1.12772	2.84842	1.56729	1.64223	1.04901	1.20642	2.86841	2.88507	2.79179	1.81427	1.48007	1.40753	1.53645	1.75939	1.63084	0.706272	0.977794	1.46297	1.08964	1.12992	1.3997	1.66268
PLEKHG5	1	6466092	6520061	-	CDS	5.01e-13	8.63e-28	-0.88084	-1.69203	-0.811186	2.77229	1.89145	3.58347	2.78447	2.7601	2.00786	1.77503	3.54567	3.60267	3.60207	2.61466	2.88019	2.85856	2.76284	2.76606	2.7514	1.88259	2.12163	2.01936	1.50997	1.74883	2.06628	2.58219	Chr1:6470926-6471300	3.07372
NOL9	1	6521347	6554535	-	CDS	6.78e-07	1.21e-06	-0.279183	0.129684	0.408867	6.15777	5.87858	5.7489	6.18872	6.12681	5.90523	5.85193	5.70061	5.8012	5.74488	6.19457	6.24137	6.13022	6.1668	6.09594	6.11768	5.93893	5.87457	5.9022	5.85237	5.85264	5.85078	5.96432	Chr1:6554101-6554775	1.76032
TAS1R1	1	6555181	6579757	+	CDS			-0.350835	-0.100682	0.250153	-4.86687	-5.2177	-5.11702	-5.06643	-4.66731	-5.00414	-5.43127	-5.07801	-5.19174	-5.08131	-4.0765	-5.82371	-5.29907	-5.30205	-5.1475	-3.55238	-4.93758	-5.12841	-4.94642	-5.14982	-5.4144	-5.72958	-5.05723
ZBTB48	1	6580001	6589280	+	CDS			0.0560726	-0.195895	-0.251967	4.65585	4.71192	4.90782	4.68293	4.62877	4.82338	4.60047	4.83721	4.95292	4.93333	4.79694	4.57396	4.6779	4.65085	4.56866	4.66679	4.80388	4.8628	4.80345	4.60023	4.61258	4.58859	4.72867
KLHL21	1	6590724	6614607	-	CDS	3.97e-11	0	-0.445095	0.725542	1.17064	6.39526	5.95017	5.22463	6.50292	6.2876	5.96229	5.93804	5.23513	5.16471	5.27404	6.52341	6.48406	6.5013	6.296	6.26484	6.30197	5.9768	5.99154	5.91854	6.01899	5.85849	5.93664	5.9831	Chr1:6602476-6603300	2.18872
PHF13	1	6613685	6624033	+	CDS	0.0152285	0.00370217	0.0588432	0.0226575	-0.0361857	5.35228	5.41112	5.38847	5.35408	5.35048	5.40429	5.41795	5.44141	5.31902	5.40497	5.33994	5.42125	5.30105	5.33276	5.32756	5.39111	5.40671	5.34214	5.46403	5.3498	5.37965	5.5244	5.38305
THAP3	1	6624866	6635586	+	CDS	2e-11	5.44e-05	0.386286	0.205408	-0.180878	3.66002	4.04631	3.8409	3.64658	3.67346	3.93526	4.15736	3.84218	3.69395	3.98657	3.66721	3.58356	3.68899	3.79832	3.52021	3.70186	3.942	3.91842	3.94536	4.07632	4.18054	4.21521	3.85071	Chr1:6624751-6625950	4.2481
DNAJC11	1	6634168	6701924	-	CDS		6.4e-37	-0.0764754	0.571039	0.647514	6.89548	6.819	6.24796	6.90484	6.88611	6.83593	6.80207	6.26937	6.23766	6.23686	6.91407	6.87673	6.92373	6.91873	6.9144	6.82519	6.84868	6.76042	6.89868	6.87447	6.76309	6.76866	6.73538	Chr1:6701701-6702150	1.77943
RP11-242F24.1	1	6724637	6730012	+				0.20282	-0.100682	-0.303502	-5.47119	-5.26837	-5.16769	-5.69608	-5.2463	-5.10547	-5.43127	-5.07801	-5.34375	-5.08131	-5.81347	-5.97571	-5.29907	-5.30205	-5.1475	-5.28935	-5.08959	-5.12841	-5.09842	-5.14982	-5.4144	-5.72958	-5.32936
RP11-312B8.1	1	6783892	6784843	-				0.236544	-0.229212	-0.465756	-2.75813	-2.52159	-2.29238	-3.0576	-2.45866	-2.45618	-2.58699	-1.34104	-4.19174	-1.34434	-2.66147	-2.36428	-4.14706	-2.56508	-2.67357	-2.13734	-3.93758	-1.65447	-1.7765	-2.67589	-2.09247	-2.99261	-2.57036	Chr1:6784651-6785550	2.14059
CAMTA1	1	6785324	7769706	+	CDS			-0.0179767	-0.213804	-0.195827	5.4081	5.39013	5.60393	5.40433	5.41188	5.53138	5.24888	5.58377	5.67554	5.55249	5.52589	5.3778	5.30929	5.49561	5.41284	5.3272	5.45795	5.58775	5.54844	5.25957	5.22544	5.26163	5.44008	Chr1:7667551-7667925	2.08671
RP11-334N17.1	1	7008376	7014279	-	CDS			0.20282	-0.100682	-0.303502	-5.47119	-5.26837	-5.16769	-5.69608	-5.2463	-5.10547	-5.43127	-5.07801	-5.34375	-5.08131	-5.81347	-5.97571	-5.29907	-5.30205	-5.1475	-5.28935	-5.08959	-5.12841	-5.09842	-5.14982	-5.4144	-5.72958	-5.32936
CAMTA1-IT1	1	7368942	7370270	+	CDS			0.177486	-0.126016	-0.303502	-5.42052	-5.24304	-5.11702	-5.64541	-5.19563	-5.0548	-5.43127	-5.07801	-5.19174	-5.08131	-5.66147	-5.97571	-5.29907	-5.15005	-5.1475	-5.28935	-5.08959	-4.9764	-5.09842	-5.14982	-5.4144	-5.72958	-5.28883
RP3-453P22.2	1	7382487	7389754	-	CDS			0.20282	-0.100682	-0.303502	-5.47119	-5.26837	-5.16769	-5.69608	-5.2463	-5.10547	-5.43127	-5.07801	-5.34375	-5.08131	-5.81347	-5.97571	-5.29907	-5.30205	-5.1475	-5.28935	-5.08959	-5.12841	-5.09842	-5.14982	-5.4144	-5.72958	-5.32936
RP4-549F15.1	1	7441096	7441554	-	CDS			0.20282	-0.100682	-0.303502	-5.47119	-5.26837	-5.16769	-5.69608	-5.2463	-5.10547	-5.43127	-5.07801	-5.34375	-5.08131	-5.81347	-5.97571	-5.29907	-5.30205	-5.1475	-5.28935	-5.08959	-5.12841	-5.09842	-5.14982	-5.4144	-5.72958	-5.32936
RP11-338N10.1	1	7693124	7694844	-	CDS		0.0229635	0.325648	-2.45663	-2.78228	-4.77236	-4.44671	-1.99008	-4.39976	-5.14496	-4.23016	-4.66327	-1.01912	-1.60678	-3.34434	-3.0765	-4.82371	-5.29907	-5.15005	-4.99549	-5.28935	-2.61566	-5.12841	-4.94642	-5.14982	-5.2624	-3.57758	-4.08565
RP11-338N10.2	1	7698303	7698872	-	CDS		0.0159378	-0.441555	-2.63746	-2.19591	-3.67183	-4.11338	-1.47592	-4.73309	-2.61056	-4.33747	-3.88929	-1.46657	-1.73231	-1.22887	-4.66147	-4.23875	-5.29907	-2.82812	-2.67357	-2.32999	-5.08959	-3.9764	-3.94642	-3.99782	-5.4144	-2.25565	-3.40927
RP11-338N10.3	1	7700704	7700970	-	CDS		0.0308528	-0.612008	-2.34831	-1.7363	-4.14953	-4.76154	-2.41323	-4.59475	-3.70432	-4.72147	-4.80161	-2.92601	-2.19174	-2.12195	-2.66147	-5.97571	-5.14706	-3.56509	-4.99549	-2.55238	-5.08959	-5.12841	-3.94642	-3.41286	-5.2624	-5.72958	-4.04708
VAMP3	1	7771269	7781432	+	CDS		1.76e-13	-0.0682358	0.206192	0.274428	6.3154	6.24716	6.04097	6.34349	6.28731	6.22485	6.26947	6.03182	6.08671	6.00438	6.3054	6.3075	6.41756	6.30785	6.26778	6.2863	6.28158	6.22695	6.16602	6.22316	6.33193	6.25333	6.23322	Chr1:7771051-7771500	2.87364
RP3-467L1.6	1	7776383	7776775	+	CDS			0.397808	-0.792057	-1.18986	-3.01056	-2.61275	-1.8207	-2.41331	-3.60782	-2.62771	-2.5978	-0.926006	-2.60678	-1.92931	-2.0765	-3.01635	-2.14706	-4.15005	-1.53606	-5.13734	-2.13023	-3.39144	-2.36146	-2.99782	-2.67744	-2.11814	-2.61347
PER3	1	7784320	7845177	+	CDS			-0.100329	-0.147424	-0.0470949	0.718096	0.617767	0.765191	0.66673	0.769463	0.373542	0.861992	0.688703	0.808257	0.798613	0.713574	0.761253	0.525362	0.87232	0.619216	0.816853	0.191699	0.415915	0.513012	1.04657	0.947054	0.592349	0.687384	Chr1:7783801-7784325	1.97235
RP3-467L1.4	1	7810242	7827342	-	CDS			0.20282	-0.100682	-0.303502	-5.47119	-5.26837	-5.16769	-5.69608	-5.2463	-5.10547	-5.43127	-5.07801	-5.34375	-5.08131	-5.81347	-5.97571	-5.29907	-5.30205	-5.1475	-5.28935	-5.08959	-5.12841	-5.09842	-5.14982	-5.4144	-5.72958	-5.32936
UTS2	1	7843083	7853512	-	CDS			0.691143	0.412976	-0.278168	-5.44586	-4.75471	-5.16769	-5.69608	-5.19563	-4.95347	-4.55596	-5.07801	-5.34375	-5.08131	-5.81347	-5.97571	-5.29907	-5.30205	-4.99549	-5.28935	-4.93758	-4.9764	-4.94642	-5.14982	-5.2624	-3.25565	-5.11377
TNFRSF9	1	7915894	7943165	-	CDS			0.186561	-0.865642	-1.0522	-2.8729	-2.68634	-1.8207	-2.37481	-3.37099	-3.61416	-1.75852	-1.34104	-2.19174	-1.92931	-2.85411	-2.12327	-2.14706	-3.15005	-3.41053	-3.55238	-2.35262	-5.12841	-3.36146	-1.41286	-2.45504	-1.40765	-2.58784
PARK7	1	7954291	7985505	+	CDS	1.99e-18	3.3e-29	0.247204	0.366783	0.119579	7.66586	7.91307	7.54628	7.68098	7.65075	7.92915	7.89699	7.53854	7.55414	7.54617	7.72978	7.65025	7.66291	7.62	7.65062	7.68164	7.88996	7.96336	7.93412	7.88635	7.89147	7.91315	7.74083	Chr1:7961401-7962000	1.63304
ERRFI1	1	8004404	8026308	-	CDS	2.41e-37	8.25e-13	-0.897646	0.551705	1.44935	5.62102	4.72337	4.17167	5.65042	5.59162	4.54722	4.89953	4.16939	4.07035	4.27526	5.66103	5.68408	5.60615	5.63704	5.56005	5.57776	4.52389	4.51345	4.60433	4.96941	4.8422	4.88697	4.97209
RP11-431K24.1	1	8026738	8122702	+				-0.26017	-1.013	-0.752834	-5.0082	-5.26837	-4.25537	-4.82077	-5.19563	-5.10547	-5.43127	-5.07801	-5.34375	-2.34434	-3.33954	-5.97571	-5.14706	-5.30205	-5.1475	-5.13734	-5.08959	-5.12841	-5.09842	-5.14982	-5.4144	-5.72958	-4.9617
RP11-431K24.3	1	8208672	8215210	+				0.20282	-0.100682	-0.303502	-5.47119	-5.26837	-5.16769	-5.69608	-5.2463	-5.10547	-5.43127	-5.07801	-5.34375	-5.08131	-5.81347	-5.97571	-5.29907	-5.30205	-5.1475	-5.28935	-5.08959	-5.12841	-5.09842	-5.14982	-5.4144	-5.72958	-5.32936
RP11-431K24.4	1	8218190	8220529	-				0.20282	-0.100682	-0.303502	-5.47119	-5.26837	-5.16769	-5.69608	-5.2463	-5.10547	-5.43127	-5.07801	-5.34375	-5.08131	-5.81347	-5.97571	-5.29907	-5.30205	-5.1475	-5.28935	-5.08959	-5.12841	-5.09842	-5.14982	-5.4144	-5.72958	-5.32936
SLC45A1	1	8317826	8344167	+	CDS			-1.04284	-0.510017	0.532819	-4.14953	-5.19237	-4.68235	-5.06643	-3.23264	-5.0548	-5.32993	-3.92601	-5.19174	-4.92931	-4.0765	-5.97571	-5.14706	-2.15005	-2.41053	-5.13734	-5.08959	-5.12841	-4.94642	-4.99782	-5.4144	-5.57758	-4.67323	Chr1:8317951-8318250	2.10891
RERE	1	8352397	8817643	-	CDS	1.38e-20	0.00840596	-0.463684	-0.337732	0.125952	5.86455	5.40086	5.7386	5.86958	5.85952	5.40709	5.39464	5.74199	5.74489	5.7289	5.84435	5.89952	5.86486	5.88062	5.86015	5.83779	5.32451	5.41377	5.48299	5.47893	5.36969	5.33531	5.65388
RP5-1115A15.1	1	8424645	8434838	+	CDS			0.152152	-0.151349	-0.303502	-5.42052	-5.26837	-5.11702	-5.59475	-5.2463	-5.10547	-5.43127	-5.07801	-5.19174	-5.08131	-5.66147	-5.97571	-5.14706	-5.30205	-5.1475	-5.28935	-5.08959	-5.12841	-5.09842	-5.14982	-5.4144	-5.72958	-5.29896
RP4-633I8.4	1	8805860	8807051	-				0.278822	-0.02468	-0.303502	-5.47119	-5.19237	-5.16769	-5.69608	-5.2463	-5.0548	-5.32993	-5.07801	-5.34375	-5.08131	-5.81347	-5.97571	-5.29907	-5.30205	-5.1475	-5.28935	-5.08959	-5.12841	-4.94642	-4.99782	-5.2624	-5.72958	-5.29896
ENO1	1	8861002	8879249	-	CDS		0	-0.103222	0.563644	0.666866	11.2665	11.1633	10.5996	11.3143	11.2187	11.161	11.1655	10.6225	10.5782	10.5982	11.2711	11.3417	11.3302	11.2659	11.2353	11.1547	11.1599	11.1845	11.1387	11.1636	11.1538	11.179	11.0918
ENO1-IT1	1	8875788	8878007	-				-0.281515	-0.818497	-0.536982	-1.56359	-1.84511	-1.02661	-1.39094	-1.73625	-1.92786	-1.76235	-1.11865	-0.732311	-1.22887	-1.66147	-1.36428	-1.14706	-2.34269	-1.53606	-1.32999	-1.76766	-2.39144	-1.62449	-1.67589	-1.94047	-1.67069	-1.5688
ENO1-AS1	1	8878835	8879894	+			0.000107	0.408993	-2.05126	-2.46025	-2.4515	-2.04251	0.00874937	-2.06034	-2.84267	-1.63637	-2.44865	0.161456	0.0936592	-0.228867	-2.33954	-2.01636	-1.82513	-3.56509	-2.41053	-2.55238	-2.35262	-1.06951	-1.48699	-1.99782	-2.09247	-3.25565	-1.79586
CA6	1	8945867	8975092	+	CDS			0.394821	0.091319	-0.303502	-5.47119	-5.07637	-5.16769	-5.69608	-5.2463	-4.72147	-5.43127	-5.07801	-5.34375	-5.08131	-5.81347	-5.97571	-5.29907	-5.30205	-5.1475	-5.28935	-3.93758	-5.12841	-5.09842	-5.14982	-5.4144	-5.72958	-5.25256
SLC2A7	1	9003300	9026345	-	CDS			0.20282	-0.818016	-1.02084	-5.47119	-5.26837	-4.45035	-5.69608	-5.2463	-5.10547	-5.43127	-5.07801	-3.19174	-5.08131	-5.81347	-5.97571	-5.29907	-5.30205	-5.1475	-5.28935	-5.08959	-5.12841	-5.09842	-5.14982	-5.4144	-5.72958	-5.1859
SLC2A5	1	9035107	9088478	-	CDS			-0.0398482	-0.151349	-0.111501	-5.22852	-5.26837	-5.11702	-5.26141	-5.19563	-5.10547	-5.43127	-5.07801	-5.34375	-4.92931	-5.66147	-4.82371	-5.29907	-5.30205	-4.99549	-5.28935	-5.08959	-5.12841	-5.09842	-5.14982	-5.4144	-5.72958	-5.22216	Chr1:9071551-9071850	3.48695
GPR157	1	9100305	9129170	-	CDS	1.44e-05		0.329902	-0.3606	-0.690501	3.01637	3.34628	3.70688	3.10184	2.93091	3.18533	3.50723	3.61315	3.81107	3.6964	3.18716	3.16213	2.95622	2.87232	2.97029	2.95012	3.1657	3.22817	3.1621	3.54907	3.50579	3.46682	3.28643	Chr1:9110851-9111225	2.83228
RP3-510D11.1	1	9182007	9202619	-				0.20282	-0.100682	-0.303502	-5.47119	-5.26837	-5.16769	-5.69608	-5.2463	-5.10547	-5.43127	-5.07801	-5.34375	-5.08131	-5.81347	-5.97571	-5.29907	-5.30205	-5.1475	-5.28935	-5.08959	-5.12841	-5.09842	-5.14982	-5.4144	-5.72958	-5.32936
RP3-510D11.2	1	9182204	9192089	+				0.177486	-0.100682	-0.278168	-5.44586	-5.26837	-5.16769	-5.64541	-5.2463	-5.10547	-5.43127	-5.07801	-5.34375	-5.08131	-5.66147	-5.97571	-5.29907	-5.30205	-5.1475	-5.28935	-5.08959	-5.12841	-5.09842	-5.14982	-5.4144	-5.72958	-5.31923
H6PD	1	9234775	9271337	+	CDS		0.000879	0.107565	-0.797634	-0.905199	3.98607	4.09364	4.89127	4.00737	3.96478	3.73515	4.45213	4.89736	4.7884	4.98806	4.04934	4.01392	3.95885	4.00224	4.03793	3.85418	3.75938	3.63093	3.81513	4.49002	4.38326	4.48312	4.21014
SPSB1	1	9292880	9369532	+	CDS		3.68e-06	-0.0864164	0.464299	0.550716	2.63211	2.54569	2.0814	2.61746	2.64676	2.4647	2.62669	2.07399	2.15699	2.01321	2.62394	2.59414	2.6343	2.88887	2.48832	2.5631	2.3662	2.53139	2.49652	2.77697	2.38146	2.72163	2.4874
RP13-392I16.1	1	9501092	9503471	-				0.20282	-0.100682	-0.303502	-5.47119	-5.26837	-5.16769	-5.69608	-5.2463	-5.10547	-5.43127	-5.07801	-5.34375	-5.08131	-5.81347	-5.97571	-5.29907	-5.30205	-5.1475	-5.28935	-5.08959	-5.12841	-5.09842	-5.14982	-5.4144	-5.72958	-5.32936
SLC25A33	1	9539482	9585179	+	CDS	1.43e-06	0	0.205221	0.947542	0.742321	5.21952	5.42474	4.4772	5.24559	5.19345	5.45047	5.39901	4.47701	4.40817	4.54643	5.24693	5.30041	5.18944	5.22064	5.28759	5.07211	5.51671	5.41699	5.41771	5.37287	5.35599	5.46818	5.15315	Chr1:9539176-9539625	1.49831
TMEM201	1	9588922	9614873	+	CDS		0	-0.0494258	0.70915	0.758576	5.81933	5.7699	5.06075	5.87992	5.75873	5.71313	5.82668	5.034	5.01283	5.13544	5.89696	5.94737	5.79545	5.75459	5.79322	5.72839	5.70537	5.67913	5.75489	5.86482	5.79085	5.82437	5.64784
PIK3CD	1	9651732	9729114	+	CDS	8.83e-07	8.74e-26	-0.899361	-2.06675	-1.16739	2.30809	1.40873	3.47548	2.42959	2.18659	1.4236	1.39386	3.53343	3.47359	3.41942	2.49841	2.23699	2.55338	2.22499	2.47211	1.86266	1.70627	0.881579	1.68294	1.231	1.75997	1.19061	2.18182
PIK3CD-AS1	1	9652610	9654586	-				0.20282	-0.100682	-0.303502	-5.47119	-5.26837	-5.16769	-5.69608	-5.2463	-5.10547	-5.43127	-5.07801	-5.34375	-5.08131	-5.81347	-5.97571	-5.29907	-5.30205	-5.1475	-5.28935	-5.08959	-5.12841	-5.09842	-5.14982	-5.4144	-5.72958	-5.32936
PIK3CD-AS2	1	9672426	9687555	-			9.33e-29	-0.299705	-1.72119	-1.42149	1.60874	1.30904	3.03023	1.79884	1.41864	1.40335	1.21472	3.05699	3.03226	3.00143	1.68726	1.89054	1.81872	1.5642	1.54367	1.14806	1.14988	1.54716	1.51301	1.17211	1.22945	1.2426	1.77316
CLSTN1	1	9729026	9824526	-	CDS			-0.0188387	-0.115086	-0.096247	7.06191	7.04307	7.15815	7.05953	7.06428	6.92466	7.16148	7.1112	7.16168	7.20158	7.03267	7.08262	7.0633	7.09729	7.05299	7.04257	6.92428	6.95692	6.89278	7.20583	7.124	7.15459	7.07362	Chr1:9823801-9824100	4.17453
AL357140.1	1	9827610	9828258	-	CDS			0.20282	-0.151349	-0.354169	-5.47119	-5.26837	-5.11702	-5.69608	-5.2463	-5.10547	-5.43127	-5.07801	-5.34375	-4.92931	-5.81347	-5.97571	-5.29907	-5.30205	-5.1475	-5.28935	-5.08959	-5.12841	-5.09842	-5.14982	-5.4144	-5.72958	-5.31923
CTNNBIP1	1	9848276	9910336	-	CDS		1.39e-11	0.027	-0.66721	-0.69421	3.6731	3.7001	4.36731	3.7169	3.6293	3.6893	3.7109	4.29558	4.37811	4.42824	3.67169	3.82195	3.65707	3.63786	3.61922	3.63084	3.78351	3.63462	3.64977	3.70262	3.74323	3.68687	3.82274	Chr1:9910576-9911025	1.79834
RP11-84A14.5	1	9848318	9850154	+				0.177486	-0.100682	-0.278168	-5.44586	-5.26837	-5.16769	-5.64541	-5.2463	-5.10547	-5.43127	-5.07801	-5.34375	-5.08131	-5.66147	-5.97571	-5.29907	-5.30205	-5.1475	-5.28935	-5.08959	-5.12841	-5.09842	-5.14982	-5.4144	-5.72958	-5.31923
LZIC	1	9922113	9943407	-	CDS	4.9e-25	2.48e-33	0.518197	0.688747	0.170551	4.40471	4.9229	4.23415	4.46506	4.34435	4.83602	5.00978	4.11291	4.30211	4.28744	4.3692	4.49709	4.52889	4.42927	4.28991	4.31387	4.79543	4.85332	4.85932	4.96363	5.06964	4.99607	4.57787	Chr1:9942826-9943650	4.02125
RP11-84A14.4	1	9942923	9949974	+				0.63066	0.635158	0.00449785	-4.14953	-3.51887	-4.15403	-3.82077	-4.4783	-3.2868	-3.75094	-3.92601	-5.19174	-3.34434	-5.66147	-2.65378	-3.14706	-5.15005	-2.99549	-5.28935	-2.93758	-3.9764	-2.94642	-4.99782	-2.2624	-3.99261	-3.89817
NMNAT1	1	9943428	9985501	+	CDS	1.42e-07		0.381719	-0.338374	-0.720093	3.35742	3.73914	4.07752	3.47696	3.23789	3.67563	3.80266	4.12384	3.98817	4.12054	3.56735	3.44073	3.42279	3.21627	3.23813	3.25926	3.5422	3.74811	3.73657	3.95638	3.7005	3.7511	3.65413
RP11-807G9.2	1	9983141	9984568	+	CDS	0.00980457		0.530595	-0.29501	-0.825605	0.0679457	0.598541	0.89355	0.267938	-0.132047	0.500604	0.696478	1.16146	0.615612	0.903583	0.269272	-0.151285	0.685827	-0.105653	-0.240606	-0.0498805	0.347818	0.778485	0.375508	0.287582	1.00439	0.797463	0.445305
RBP7	1	9997206	10016020	+	CDS			0.731141	0.503641	-0.2275	-5.39519	-4.66405	-5.16769	-5.59475	-5.19563	-4.47582	-4.85228	-5.07801	-5.34375	-5.08131	-5.66147	-5.82371	-5.29907	-5.30205	-4.99549	-5.28935	-4.93758	-5.12841	-3.36146	-5.14982	-5.4144	-3.99261	-5.05723
UBE4B	1	10032832	10181239	+	CDS	0.00818465		-0.231824	-0.327281	-0.0954572	6.28929	6.05746	6.38475	6.30054	6.27804	6.14163	5.9733	6.36286	6.41235	6.37903	6.23714	6.34903	6.31544	6.31399	6.26248	6.25766	6.10271	6.17652	6.14568	5.99653	5.98968	5.93368	6.21565	Chr1:10032526-10033050	1.39998
KIF1B	1	10210805	10381603	+	CDS	6.49e-13	6.45e-10	-0.413459	-0.535316	-0.121857	6.58518	6.17172	6.70704	6.62948	6.54088	6.09082	6.25262	6.71965	6.69052	6.71094	6.58052	6.67813	6.62978	6.4911	6.58853	6.54302	6.21026	6.09573	5.96647	6.25898	6.22393	6.27495	6.44417	Chr1:10210126-10210575	1.64526
PGD	1	10398592	10420144	+	CDS	1.56e-11	9.37e-08	0.253083	0.173683	-0.0794001	7.44798	7.70106	7.52738	7.48904	7.40691	7.74507	7.65705	7.59927	7.49563	7.48723	7.47889	7.46111	7.52713	7.44288	7.41734	7.36051	7.74782	7.76759	7.7198	7.62355	7.66704	7.68055	7.56509	Chr1:10398526-10399425	1.62588
RP4-736L20.3	1	10429881	10430677	-	CDS			0.679903	0.070943	-0.60896	-2.98902	-2.30911	-2.38006	-2.68117	-3.29686	-2.04872	-2.5695	-2.60408	-1.60678	-2.92931	-2.85411	-2.36428	-2.82513	-2.34269	-2.41053	-5.13734	-2.13023	-1.39144	-2.62449	-2.67589	-2.2624	-2.77022	-2.59526	Chr1:10430176-10430850	2.123
APITD1-CORT	1	10430102	10452153	+	CDS	1.66e-24	5.24e-37	0.581417	0.746759	0.165342	4.01091	4.59232	3.84556	4.02657	3.99524	4.50213	4.68252	3.84218	3.7941	3.90042	4.01977	4.1011	3.95885	4.09313	3.78914	4.10345	4.48658	4.46239	4.55741	4.62057	4.71917	4.70783	4.2104
APITD1	1	10430443	10442809	+	CDS	8.33e-33	7.57e-44	0.610562	0.742369	0.131806	4.30279	4.91335	4.17098	4.32917	4.27641	4.82504	5.00166	4.16675	4.14365	4.20255	4.35395	4.36488	4.26868	4.3398	4.10517	4.38426	4.81563	4.81964	4.83985	4.95346	4.98434	5.06718	4.52065
CORT	1	10449719	10451902	+	CDS		0.000205	0.604536	1.02809	0.423556	-0.449692	0.154844	-0.873248	0.0343114	-0.933695	-0.0573127	0.367001	-0.756081	-1.10428	-0.759382	-0.235201	0.0589331	0.279202	-0.449608	-1.53606	-0.815415	-0.414023	-0.169048	0.411132	0.250108	0.595582	0.255314	-0.292589
DFFA	1	10456522	10472526	-	CDS	1.99e-18	1.11e-30	0.475867	0.494338	0.0184708	7.86452	8.34039	7.84605	7.9774	7.75164	8.22671	8.45407	7.82616	7.84769	7.8643	7.93298	7.99147	8.00776	7.78733	7.75417	7.71343	8.28007	8.20102	8.19903	8.49466	8.46275	8.40479	8.05117
RP5-1113E3.3	1	10458555	10459338	+				0.20282	-0.0753477	-0.278168	-5.44586	-5.24304	-5.16769	-5.64541	-5.2463	-5.10547	-5.3806	-5.07801	-5.34375	-5.08131	-5.81347	-5.82371	-5.29907	-5.30205	-5.1475	-5.28935	-5.08959	-5.12841	-5.09842	-5.14982	-5.2624	-5.72958	-5.30909
PEX14	1	10472288	10630758	+	CDS	0.0194824	0.0370719	0.082849	0.0137201	-0.0691289	4.91264	4.99549	4.98177	4.94288	4.8824	5.04815	4.94283	5.08662	4.95036	4.90832	4.93099	4.93618	4.96146	4.92007	4.92783	4.79929	5.08755	5.04041	5.01648	4.93587	4.99852	4.8941	4.9596
CASZ1	1	10636604	10796650	-	CDS	2.33e-14	0.00385523	-0.612618	-0.461282	0.151336	3.60029	2.98767	3.44895	3.65466	3.54591	2.95075	3.02459	3.50445	3.27586	3.56655	3.61466	3.65405	3.69529	3.57105	3.68046	3.38622	3.0282	2.89396	2.9301	2.98517	3.07745	3.01114	3.32497
RP4-734G22.3	1	10639241	10654333	+	CDS			0.441647	-0.390176	-0.831822	-5.42052	-4.97888	-4.5887	-5.64541	-5.19563	-5.10547	-4.85228	-5.07801	-5.34375	-3.34434	-5.81347	-5.82371	-5.29907	-5.15005	-5.1475	-5.28935	-5.08959	-5.12841	-5.09842	-5.14982	-5.4144	-3.99261	-5.0775
C1orf127	1	10946471	10982037	-	CDS		0.0382269	-0.0613403	-1.73034	-1.669	-5.15636	-5.2177	-3.48736	-5.06643	-5.2463	-5.0548	-5.3806	-4.92601	-2.19174	-3.34434	-5.81347	-5.82371	-3.5621	-5.30205	-5.1475	-5.28935	-4.93758	-5.12841	-5.09842	-4.99782	-5.4144	-5.72958	-4.8471
TARDBP	1	11012344	11030528	+	CDS		0	-0.0155713	0.647448	0.663019	8.28773	8.27216	7.62471	8.27491	8.30055	8.28196	8.26236	7.65119	7.60247	7.62048	8.27029	8.29052	8.26392	8.28341	8.26675	8.3515	8.30678	8.26528	8.27381	8.24148	8.28329	8.26232	8.1489	Chr1:11012551-11013225	1.93763
MASP2	1	11026523	11047233	-	CDS		0.000147	-0.213144	1.38741	1.60056	0.373645	0.1605	-1.22691	0.397549	0.349741	0.377451	-0.0564512	-1.92601	-1.28485	-0.469876	0.586462	0.198658	0.407526	-0.243157	0.648362	0.644016	0.347818	0.271525	0.513012	-0.0436237	0.322563	-0.448294	-0.0317244
RP4-635E18.8	1	11029659	11030528	+	CDS		3.62e-05	-0.00297954	0.433957	0.436937	2.13063	2.12765	1.69369	2.10494	2.15633	2.09501	2.1603	1.48338	1.78554	1.81216	2.29273	2.07111	1.95097	2.35775	1.98179	2.12944	2.13923	2.17334	1.97244	2.14173	2.18881	2.15034	2.04205
SRM	1	11054584	11060024	-	CDS	3.86e-15	0	0.28365	0.805129	0.521479	7.74365	8.0273	7.22217	7.77624	7.71107	8.05222	8.00239	7.26289	7.20914	7.19449	7.76388	7.81178	7.75305	7.76003	7.75312	7.62005	8.05075	8.04249	8.06341	8.04862	7.93911	8.01943	7.75282	Chr1:11060026-11060400	2.61745
EXOSC10	1	11066618	11099881	-	CDS	0.00782047	1.15e-24	0.0480607	0.196075	0.148014	7.30706	7.35512	7.15904	7.36717	7.24694	7.3147	7.39553	7.13537	7.19493	7.14684	7.35569	7.34841	7.39742	7.29367	7.2008	7.24636	7.33154	7.31879	7.29378	7.39181	7.36377	7.43103	7.29668	Chr1:11099326-11100075	1.52207
RP4-635E18.7	1	11068471	11073097	+	CDS			-0.047408	-0.938973	-0.891565	-3.0025	-3.04991	-2.11094	-2.70815	-3.29686	-3.51283	-2.58699	-1.60408	-2.60678	-2.12195	-1.96103	-3.01635	-3.14706	-4.15005	-3.41053	-2.32999	-4.93758	-2.9764	-2.62449	-3.41286	-2.67744	-1.67069	-2.84315
RP4-635E18.6	1	11099675	11102100	+	CDS	2.09e-05	4.39e-08	0.900459	1.50468	0.604223	-0.104678	0.795781	-0.708901	-0.23	0.0206438	0.877764	0.713798	-0.678079	-0.606781	-0.841844	0.0934219	-0.0957895	-0.687631	-0.0207645	0.362058	-0.279362	0.48868	1.23305	0.911561	1.04657	0.229454	0.865367	0.134661
MTOR	1	11106535	11262507	-	CDS	0.000257		-0.224951	-0.118527	0.106424	7.16023	6.93528	7.05381	7.20079	7.11968	6.84822	7.02235	7.04518	7.06506	7.05119	7.11312	7.24775	7.24149	7.16085	7.11303	7.08515	6.87339	6.82652	6.84474	7.03216	7.05332	6.98156	7.04897	Chr1:11262301-11262975	1.86039
MTOR-AS1	1	11143898	11149537	+	CDS			0.20282	-0.151349	-0.354169	-5.47119	-5.26837	-5.11702	-5.69608	-5.2463	-5.10547	-5.43127	-5.07801	-5.19174	-5.08131	-5.81347	-5.97571	-5.29907	-5.30205	-5.1475	-5.28935	-5.08959	-5.12841	-5.09842	-5.14982	-5.4144	-5.72958	-5.31923
ANGPTL7	1	11189341	11195981	+	CDS			0.228154	-0.0753477	-0.303502	-5.47119	-5.24304	-5.16769	-5.69608	-5.2463	-5.0548	-5.43127	-5.07801	-5.34375	-5.08131	-5.81347	-5.97571	-5.29907	-5.30205	-5.1475	-5.28935	-5.08959	-4.9764	-5.09842	-5.14982	-5.4144	-5.72958	-5.31923
UBIAD1	1	11273206	11296049	+	CDS		0	-0.037439	1.02028	1.05772	5.7191	5.68166	4.66138	5.78986	5.64834	5.58954	5.77378	4.66645	4.614	4.70369	5.84484	5.78916	5.73558	5.686	5.6787	5.58033	5.54623	5.61231	5.61009	5.74617	5.76205	5.81313	5.49258
PTCHD2	1	11479166	11537584	+	CDS			-0.507765	-0.300107	0.207658	-1.59041	-2.09818	-1.79807	-1.58781	-1.59302	-2.48936	-1.70699	-2.60408	-2.38439	-0.405745	-1.574	-2.50178	-0.687631	-1.69062	-1.41053	-1.67791	-2.13023	-1.9764	-3.36146	-1.53839	-2.09247	-1.49011	-1.83505
RP1-69M21.2	1	11609531	11613355	+				-0.863252	1.64497	2.50823	-1.97914	-2.84239	-4.48736	-1.62578	-2.33249	-2.17949	-3.50529	-3.34104	-5.19174	-4.92931	-1.0765	-2.23875	-1.5621	-2.56508	-2.99549	-1.4369	-1.93758	-1.65447	-2.94642	-2.67589	-5.2624	-2.57758	-2.82608
FBXO2	1	11648367	11655785	-	CDS		2.9e-07	-0.468822	-1.60438	-1.13556	-0.166046	-0.634868	0.969516	-0.106523	-0.22557	-0.594531	-0.675206	1.02819	1.16581	0.714549	0.0109597	0.00918006	-0.339708	0.276217	-0.673566	-0.279362	-0.182697	-0.976403	-0.624492	-0.99782	-0.308203	-0.719596	-0.126463
FBXO44	1	11654375	11663327	+	CDS		8.02e-22	0.0426947	-1.16943	-1.21213	3.91874	3.96143	5.13087	3.90542	3.93206	4.06278	3.86009	5.17334	5.08787	5.13139	4.10506	3.74425	3.86696	3.90794	3.89629	3.99194	3.94811	4.14772	4.0925	4.00218	3.76551	3.81259	4.17824
FBXO6	1	11664124	11674354	+	CDS			-0.431739	-0.203133	0.228606	-3.32297	-3.75471	-3.55158	-3.68243	-2.96352	-4.23016	-3.27927	-3.34104	-5.19174	-2.12195	-3.66147	-3.23875	-4.14706	-3.15005	-3.41053	-2.32999	-5.08959	-4.9764	-2.62449	-3.99782	-3.2624	-2.57758	-3.54139
MAD2L2	1	11674480	11691650	-	CDS	0.00539554	1.01e-06	0.108365	0.114815	0.0064493	5.62397	5.73234	5.61753	5.71113	5.53682	5.72511	5.73957	5.63433	5.63877	5.57948	5.72655	5.65304	5.7538	5.55558	5.59509	5.45978	5.68447	5.67823	5.81264	5.80065	5.6947	5.72335	5.66603	Chr1:11681026-11681325	1.97049
DRAXIN	1	11691729	11725857	+	CDS			0.20282	-1.013	-1.21582	-5.42052	-5.2177	-4.2047	-5.64541	-5.19563	-5.0548	-5.3806	-5.07801	-4.19174	-3.34434	-5.81347	-5.97571	-5.14706	-5.30205	-4.99549	-5.28935	-4.93758	-5.12841	-5.09842	-5.14982	-5.4144	-5.57758	-5.09623
AGTRAP	1	11736084	11754802	+	CDS			0.0581849	-0.34112	-0.399304	4.406	4.46419	4.80531	4.40553	4.40647	4.62885	4.29952	4.75171	4.82367	4.84053	4.45618	4.48121	4.2792	4.41029	4.43077	4.37836	4.60157	4.67106	4.61391	4.36193	4.14699	4.38965	4.50914	Chr1:11735851-11736300	2.96527
C1orf167	1	11761787	11789585	+	CDS	0.00027	4.78e-13	-2.60221	-4.6438	-2.04159	-1.31916	-3.92138	0.722421	-1.29315	-1.34518	-4.62014	-3.22262	0.828881	0.808257	0.530124	-1.574	-0.965729	-1.33971	-1.69062	-1.29505	-1.04988	-4.93758	-4.9764	-3.94642	-1.8279	-5.2624	-2.57758	-1.95173	Chr1:11785126-11785575	1.96282
RP11-56N19.5	1	11777077	11779619	-	CDS			0.177486	-0.100682	-0.278168	-5.44586	-5.26837	-5.16769	-5.69608	-5.19563	-5.10547	-5.43127	-5.07801	-5.34375	-5.08131	-5.81347	-5.97571	-5.29907	-5.30205	-4.99549	-5.28935	-5.08959	-5.12841	-5.09842	-5.14982	-5.4144	-5.72958	-5.31923
MTHFR	1	11785723	11806920	-	CDS	0.000122	1.36e-09	-0.330123	-0.7093	-0.379177	4.16016	3.83004	4.53934	4.19399	4.12633	3.87314	3.78694	4.47914	4.62524	4.51364	4.10009	4.21109	4.27079	4.07636	4.1968	4.10583	3.99611	3.8115	3.8118	3.85393	3.80369	3.70319	4.10395	Chr1:11805676-11806500	1.79751
CLCN6	1	11806096	11843144	+	CDS	4.22e-14	4.81e-07	-0.585891	-0.62283	-0.0369387	4.45227	3.86638	4.48921	4.53043	4.37412	3.91917	3.8136	4.56985	4.41559	4.4822	4.59828	4.45358	4.53944	4.34381	4.39037	4.38818	3.8762	3.82773	4.05358	3.83823	3.77926	3.8233	4.22531
NPPA-AS1	1	11841017	11848079	+	CDS		0.00027	-0.172624	0.764134	0.936757	1.65131	1.47869	0.714555	1.82003	1.48259	1.65031	1.30707	0.688703	0.958004	0.496958	1.88543	1.791	1.78367	1.49381	1.44745	1.50651	2.10681	1.38115	1.46297	1.21163	1.51896	1.19061	1.39491
NPPA	1	11845709	11848345	-	CDS			0.20282	-0.100682	-0.303502	-5.47119	-5.26837	-5.16769	-5.69608	-5.2463	-5.10547	-5.43127	-5.07801	-5.34375	-5.08131	-5.81347	-5.97571	-5.29907	-5.30205	-5.1475	-5.28935	-5.08959	-5.12841	-5.09842	-5.14982	-5.4144	-5.72958	-5.32936
NPPB	1	11857464	11858931	-	CDS			0.434873	0.392545	-0.042328	-4.63103	-4.19616	-4.5887	-4.73309	-4.52896	-4.11902	-4.27329	-3.34104	-5.34375	-5.08131	-5.66147	-3.23875	-5.29907	-5.30205	-5.1475	-3.13734	-5.08959	-2.16905	-5.09842	-3.41286	-3.67744	-5.72958	-4.44861
KIAA2013	1	11919591	11926428	-	CDS	5.16e-19	0	0.320821	0.723436	0.402615	5.87357	6.19439	5.47096	5.90039	5.84675	6.20727	6.18152	5.46093	5.5182	5.43373	5.8936	5.92742	5.88015	5.92007	5.87641	5.74377	6.23046	6.20847	6.18286	6.19447	6.16072	6.18937	5.92138	Chr1:11926276-11926650	2.23147
PLOD1	1	11934205	11975538	+	CDS	0.000409	1.28e-18	0.146125	0.290283	0.144159	5.9283	6.07442	5.78414	6.02045	5.83615	6.01974	6.12911	5.78738	5.76898	5.79606	6.0545	5.99846	6.00839	5.87371	5.88944	5.7453	5.99167	6.07072	5.99683	6.14493	6.03738	6.20501	5.95792	Chr1:11939176-11939475	3.06647
MFN2	1	11980181	12013514	+	CDS		7.33e-28	-0.0952982	0.524127	0.619425	7.37855	7.28325	6.75912	7.42307	7.33403	7.15912	7.40738	6.79893	6.71252	6.76592	7.379	7.44132	7.44889	7.37841	7.30056	7.32311	7.10647	7.17905	7.19185	7.449	7.39179	7.38134	7.21654	Chr1:11980051-11980800	2.10124
MIIP	1	12019466	12032045	+	CDS	2.84e-11	3.49e-21	0.246579	0.431616	0.185037	4.752	4.99858	4.56697	4.74156	4.76245	4.9463	5.05087	4.61896	4.53958	4.54237	4.7627	4.72029	4.74168	4.78659	4.70147	4.79929	4.88419	4.94693	5.00778	5.09494	4.95313	5.10454	4.81363
TNFRSF8	1	12063377	12144207	+	CDS			0.739886	0.227794	-0.512092	-3.11817	-2.37829	-2.60608	-2.85181	-3.38453	-2.78952	-1.96705	-2.60408	-1.86981	-3.34434	-3.0765	-2.65378	-2.82513	-2.82812	-4.99549	-2.32999	-3.93758	-2.65447	-1.7765	-2.67589	-1.45504	-1.77022	-2.7198
TNFRSF1B	1	12167003	12209228	+	CDS			-1.21005	-2.08758	-0.877532	-2.72927	-3.93931	-1.85173	-2.76413	-2.6944	-4.52648	-3.35215	-1.92601	-1.86981	-1.75938	-2.49154	-2.23875	-3.5621	-3.56509	-2.18814	-2.32999	-5.08959	-5.12841	-3.36146	-2.67589	-5.2624	-2.11814	-3.03778
VPS13D	1	12230067	12512047	+	CDS	0.00466892		-0.271307	-0.291099	-0.0197923	5.26226	4.99095	5.28205	5.24828	5.27624	4.81467	5.16724	5.26135	5.30711	5.27771	5.22347	5.22341	5.29795	5.28874	5.28179	5.25819	4.7715	4.82288	4.84962	5.11201	5.18675	5.20296	5.1577	Chr1:12229801-12230250	2.4422
RP5-888M10.2	1	12527724	12528420	+				0.20282	-0.100682	-0.303502	-5.47119	-5.26837	-5.16769	-5.69608	-5.2463	-5.10547	-5.43127	-5.07801	-5.34375	-5.08131	-5.81347	-5.97571	-5.29907	-5.30205	-5.1475	-5.28935	-5.08959	-5.12841	-5.09842	-5.14982	-5.4144	-5.72958	-5.32936
DHRS3	1	12567910	12617731	-	CDS		2.48e-11	-0.383421	-1.25695	-0.873528	1.31688	0.933458	2.19041	1.4538	1.17996	0.87343	0.993486	2.14008	2.20057	2.23056	1.70486	1.59414	1.06239	0.958477	1.32643	1.25497	1.01661	0.906241	0.697436	1.26897	0.846125	0.865367	1.33822
RP11-474O21.5	1	12618900	12619244	-				-0.0398481	-0.705004	-0.665156	-5.20319	-5.24304	-4.53803	-5.59475	-4.81163	-5.0548	-5.43127	-3.34104	-5.19174	-5.08131	-5.66147	-5.82371	-5.29907	-4.15005	-5.1475	-5.13734	-4.93758	-5.12841	-5.09842	-5.14982	-5.4144	-5.72958	-5.0861
AADACL4	1	12644547	12667086	+	CDS			0.20282	-0.100682	-0.303502	-5.47119	-5.26837	-5.16769	-5.69608	-5.2463	-5.10547	-5.43127	-5.07801	-5.34375	-5.08131	-5.81347	-5.97571	-5.29907	-5.30205	-5.1475	-5.28935	-5.08959	-5.12841	-5.09842	-5.14982	-5.4144	-5.72958	-5.32936
AADACL3	1	12716115	12728759	+	CDS			0.20282	-0.100682	-0.303502	-5.47119	-5.26837	-5.16769	-5.69608	-5.2463	-5.10547	-5.43127	-5.07801	-5.34375	-5.08131	-5.81347	-5.97571	-5.29907	-5.30205	-5.1475	-5.28935	-5.08959	-5.12841	-5.09842	-5.14982	-5.4144	-5.72958	-5.32936
C1orf158	1	12746215	12763699	+	CDS			0.20282	-0.100682	-0.303502	-5.47119	-5.26837	-5.16769	-5.69608	-5.2463	-5.10547	-5.43127	-5.07801	-5.34375	-5.08131	-5.81347	-5.97571	-5.29907	-5.30205	-5.1475	-5.28935	-5.08959	-5.12841	-5.09842	-5.14982	-5.4144	-5.72958	-5.32936
PRAMEF12	1	12774841	12777906	+	CDS			0.416313	0.188813	-0.2275	-5.39519	-4.97888	-5.16769	-5.69608	-5.0943	-5.10547	-4.85228	-5.07801	-5.34375	-5.08131	-5.81347	-5.97571	-5.29907	-5.15005	-4.99549	-5.13734	-5.08959	-5.12841	-5.09842	-5.14982	-5.4144	-3.99261	-5.18316
PRAMEF1	1	12791397	12796628	+	CDS			0.177486	-0.100682	-0.278168	-5.44586	-5.26837	-5.16769	-5.69608	-5.19563	-5.10547	-5.43127	-5.07801	-5.34375	-5.08131	-5.81347	-5.97571	-5.29907	-5.30205	-5.1475	-5.13734	-5.08959	-5.12841	-5.09842	-5.14982	-5.4144	-5.72958	-5.31923
RP5-845O24.8	1	12822686	12823159	-				0.20282	-0.100682	-0.303502	-5.47119	-5.26837	-5.16769	-5.69608	-5.2463	-5.10547	-5.43127	-5.07801	-5.34375	-5.08131	-5.81347	-5.97571	-5.29907	-5.30205	-5.1475	-5.28935	-5.08959	-5.12841	-5.09842	-5.14982	-5.4144	-5.72958	-5.32936
PRAMEF11	1	12824605	12831410	-	CDS			0.20282	-0.100682	-0.303502	-5.47119	-5.26837	-5.16769	-5.69608	-5.2463	-5.10547	-5.43127	-5.07801	-5.34375	-5.08131	-5.81347	-5.97571	-5.29907	-5.30205	-5.1475	-5.28935	-5.08959	-5.12841	-5.09842	-5.14982	-5.4144	-5.72958	-5.32936
PRAMEF6	1	12824942	12828663	-	CDS			0.20282	-0.100682	-0.303502	-5.47119	-5.26837	-5.16769	-5.69608	-5.2463	-5.10547	-5.43127	-5.07801	-5.34375	-5.08131	-5.81347	-5.97571	-5.29907	-5.30205	-5.1475	-5.28935	-5.08959	-5.12841	-5.09842	-5.14982	-5.4144	-5.72958	-5.32936
HNRNPCL1	1	12847377	12947578	-	CDS			0.177486	-0.100682	-0.278168	-5.44586	-5.26837	-5.16769	-5.64541	-5.2463	-5.10547	-5.43127	-5.07801	-5.34375	-5.08131	-5.81347	-5.97571	-5.14706	-5.30205	-5.1475	-5.28935	-5.08959	-5.12841	-5.09842	-5.14982	-5.4144	-5.72958	-5.31923
PRAMEF2	1	12857086	12861909	+	CDS			0.177486	-0.100682	-0.278168	-5.44586	-5.26837	-5.16769	-5.69608	-5.19563	-5.10547	-5.43127	-5.07801	-5.34375	-5.08131	-5.81347	-5.97571	-5.29907	-5.30205	-4.99549	-5.28935	-5.08959	-5.12841	-5.09842	-5.14982	-5.4144	-5.72958	-5.31923
PRAMEF4	1	12879224	12886201	-	CDS			0.228154	-0.126015	-0.354169	-5.47119	-5.24304	-5.11702	-5.69608	-5.2463	-5.0548	-5.43127	-5.07801	-5.34375	-4.92931	-5.81347	-5.97571	-5.29907	-5.30205	-5.1475	-5.28935	-4.93758	-5.12841	-5.09842	-5.14982	-5.4144	-5.72958	-5.30909
PRAMEF10	1	12892896	12898270	-	CDS			0.177486	-0.100682	-0.278168	-5.44586	-5.26837	-5.16769	-5.69608	-5.19563	-5.10547	-5.43127	-5.07801	-5.34375	-5.08131	-5.81347	-5.97571	-5.29907	-5.30205	-4.99549	-5.28935	-5.08959	-5.12841	-5.09842	-5.14982	-5.4144	-5.72958	-5.31923
PRAMEF7	1	12916610	12920482	+	CDS			0.152152	-0.100682	-0.252834	-5.42052	-5.26837	-5.16769	-5.64541	-5.19563	-5.10547	-5.43127	-5.07801	-5.34375	-5.08131	-5.81347	-5.97571	-5.14706	-5.30205	-4.99549	-5.28935	-5.08959	-5.12841	-5.09842	-5.14982	-5.4144	-5.72958	-5.30909
PRAMEF6	1	12938472	13056491	-	CDS			0.228154	-0.0753477	-0.303502	-5.47119	-5.24304	-5.16769	-5.69608	-5.2463	-5.0548	-5.43127	-5.07801	-5.34375	-5.08131	-5.81347	-5.97571	-5.29907	-5.30205	-5.1475	-5.28935	-5.08959	-5.12841	-4.94642	-5.14982	-5.4144	-5.72958	-5.31923
WI2-3308P17.2	1	13049476	13155947	-	CDS			0.228154	-0.0753477	-0.303502	-5.47119	-5.24304	-5.16769	-5.69608	-5.2463	-5.0548	-5.43127	-5.07801	-5.34375	-5.08131	-5.81347	-5.97571	-5.29907	-5.30205	-5.1475	-5.28935	-5.08959	-5.12841	-4.94642	-5.14982	-5.4144	-5.72958	-5.31923
RP13-221M14.1	1	13049476	13158092	-	CDS			0.20282	-0.100682	-0.303502	-5.47119	-5.26837	-5.16769	-5.69608	-5.2463	-5.10547	-5.43127	-5.07801	-5.34375	-5.08131	-5.81347	-5.97571	-5.29907	-5.30205	-5.1475	-5.28935	-5.08959	-5.12841	-5.09842	-5.14982	-5.4144	-5.72958	-5.32936
PRAMEF26	1	13060853	13077884	+	CDS			0.20282	-0.100682	-0.303502	-5.47119	-5.26837	-5.16769	-5.69608	-5.2463	-5.10547	-5.43127	-5.07801	-5.34375	-5.08131	-5.81347	-5.97571	-5.29907	-5.30205	-5.1475	-5.28935	-5.08959	-5.12841	-5.09842	-5.14982	-5.4144	-5.72958	-5.32936
HNRNPCL3	1	13060869	13062229	+	CDS			0.20282	-0.100682	-0.303502	-5.47119	-5.26837	-5.16769	-5.69608	-5.2463	-5.10547	-5.43127	-5.07801	-5.34375	-5.08131	-5.81347	-5.97571	-5.29907	-5.30205	-5.1475	-5.28935	-5.08959	-5.12841	-5.09842	-5.14982	-5.4144	-5.72958	-5.32936
HNRNPCL2	1	13115496	13116854	-	CDS			0.20282	-0.100682	-0.303502	-5.47119	-5.26837	-5.16769	-5.69608	-5.2463	-5.10547	-5.43127	-5.07801	-5.34375	-5.08131	-5.81347	-5.97571	-5.29907	-5.30205	-5.1475	-5.28935	-5.08959	-5.12841	-5.09842	-5.14982	-5.4144	-5.72958	-5.32936
RP13-221M14.2	1	13146981	13147460	-	CDS			0.20282	-0.100682	-0.303502	-5.47119	-5.26837	-5.16769	-5.69608	-5.2463	-5.10547	-5.43127	-5.07801	-5.34375	-5.08131	-5.81347	-5.97571	-5.29907	-5.30205	-5.1475	-5.28935	-5.08959	-5.12841	-5.09842	-5.14982	-5.4144	-5.72958	-5.32936
HNRNPCL4	1	13164586	13165467	-	CDS			0.20282	-0.100682	-0.303502	-5.47119	-5.26837	-5.16769	-5.69608	-5.2463	-5.10547	-5.43127	-5.07801	-5.34375	-5.08131	-5.81347	-5.97571	-5.29907	-5.30205	-5.1475	-5.28935	-5.08959	-5.12841	-5.09842	-5.14982	-5.4144	-5.72958	-5.32936
PRAMEF25	1	13172455	13179464	+	CDS			0.228154	-0.0753477	-0.303502	-5.47119	-5.24304	-5.16769	-5.69608	-5.2463	-5.0548	-5.43127	-5.07801	-5.34375	-5.08131	-5.81347	-5.97571	-5.29907	-5.30205	-5.1475	-5.28935	-5.08959	-5.12841	-4.94642	-5.14982	-5.4144	-5.72958	-5.31923
PRAMEF18	1	13222695	13226133	-	CDS			0.20282	-0.100682	-0.303502	-5.47119	-5.26837	-5.16769	-5.69608	-5.2463	-5.10547	-5.43127	-5.07801	-5.34375	-5.08131	-5.81347	-5.97571	-5.29907	-5.30205	-5.1475	-5.28935	-5.08959	-5.12841	-5.09842	-5.14982	-5.4144	-5.72958	-5.32936
PRAMEF5	1	13254198	13263435	+	CDS			0.20282	-0.100682	-0.303502	-5.47119	-5.26837	-5.16769	-5.69608	-5.2463	-5.10547	-5.43127	-5.07801	-5.34375	-5.08131	-5.81347	-5.97571	-5.29907	-5.30205	-5.1475	-5.28935	-5.08959	-5.12841	-5.09842	-5.14982	-5.4144	-5.72958	-5.32936
PRAMEF8	1	13281035	13285174	-	CDS			0.228154	-0.0753477	-0.303502	-5.47119	-5.24304	-5.16769	-5.69608	-5.2463	-5.0548	-5.43127	-5.07801	-5.34375	-5.08131	-5.81347	-5.97571	-5.29907	-5.30205	-5.1475	-5.28935	-4.93758	-5.12841	-5.09842	-5.14982	-5.4144	-5.72958	-5.31923
PRAMEF9	1	13303509	13322598	+	CDS			0.177486	-0.100682	-0.278168	-5.44586	-5.26837	-5.16769	-5.64541	-5.2463	-5.10547	-5.43127	-5.07801	-5.34375	-5.08131	-5.66147	-5.97571	-5.29907	-5.30205	-5.1475	-5.28935	-5.08959	-5.12841	-5.09842	-5.14982	-5.4144	-5.72958	-5.31923
RP11-219C24.10	1	13324039	13324518	+				0.20282	-0.100682	-0.303502	-5.47119	-5.26837	-5.16769	-5.69608	-5.2463	-5.10547	-5.43127	-5.07801	-5.34375	-5.08131	-5.81347	-5.97571	-5.29907	-5.30205	-5.1475	-5.28935	-5.08959	-5.12841	-5.09842	-5.14982	-5.4144	-5.72958	-5.32936
PRAMEF14	1	13342034	13347134	-	CDS			0.20282	-0.100682	-0.303502	-5.47119	-5.26837	-5.16769	-5.69608	-5.2463	-5.10547	-5.43127	-5.07801	-5.34375	-5.08131	-5.81347	-5.97571	-5.29907	-5.30205	-5.1475	-5.28935	-5.08959	-5.12841	-5.09842	-5.14982	-5.4144	-5.72958	-5.32936
PRAMEF19	1	13369067	13371693	-	CDS			0.177486	-0.100682	-0.278168	-5.44586	-5.26837	-5.16769	-5.64541	-5.2463	-5.10547	-5.43127	-5.07801	-5.34375	-5.08131	-5.66147	-5.97571	-5.29907	-5.30205	-5.1475	-5.28935	-5.08959	-5.12841	-5.09842	-5.14982	-5.4144	-5.72958	-5.31923
PRAMEF17	1	13389632	13392629	+	CDS			0.20282	-0.100682	-0.303502	-5.47119	-5.26837	-5.16769	-5.69608	-5.2463	-5.10547	-5.43127	-5.07801	-5.34375	-5.08131	-5.81347	-5.97571	-5.29907	-5.30205	-5.1475	-5.28935	-5.08959	-5.12841	-5.09842	-5.14982	-5.4144	-5.72958	-5.32936
PRAMEF20	1	13410450	13421328	+	CDS			0.228154	-0.0753477	-0.303502	-5.47119	-5.24304	-5.16769	-5.69608	-5.2463	-5.10547	-5.3806	-5.07801	-5.34375	-5.08131	-5.81347	-5.97571	-5.29907	-5.30205	-5.1475	-5.28935	-5.08959	-5.12841	-5.09842	-5.14982	-5.4144	-5.57758	-5.31923
LRRC38	1	13474977	13514048	-	CDS			-0.0145144	-0.100682	-0.0861671	-5.25386	-5.26837	-5.16769	-5.64541	-4.8623	-5.10547	-5.43127	-5.07801	-5.34375	-5.08131	-5.66147	-5.97571	-5.29907	-5.30205	-3.99549	-5.28935	-5.08959	-5.12841	-5.09842	-5.14982	-5.4144	-5.72958	-5.24243
RP4-597A16.2	1	13513220	13516270	+	CDS			0.20282	-0.151349	-0.354169	-5.47119	-5.26837	-5.11702	-5.69608	-5.2463	-5.10547	-5.43127	-4.92601	-5.34375	-5.08131	-5.81347	-5.97571	-5.29907	-5.30205	-5.1475	-5.28935	-5.08959	-5.12841	-5.09842	-5.14982	-5.4144	-5.72958	-5.31923
PDPN	1	13583465	13617957	+	CDS		0.00693717	-0.0798411	-0.381294	-0.301453	4.3232	4.24336	4.62465	4.37131	4.27508	4.28697	4.19975	4.63433	4.66313	4.5765	4.31867	4.40511	4.39016	4.30116	4.35765	4.16644	4.34782	4.24034	4.27275	4.22859	4.17014	4.2005	4.35155
CTA-520D8.2	1	13657311	13659910	-				0.20282	-0.100682	-0.303502	-5.47119	-5.26837	-5.16769	-5.69608	-5.2463	-5.10547	-5.43127	-5.07801	-5.34375	-5.08131	-5.81347	-5.97571	-5.29907	-5.30205	-5.1475	-5.28935	-5.08959	-5.12841	-5.09842	-5.14982	-5.4144	-5.72958	-5.32936
PRDM2	1	13700198	13825079	+	CDS	1.09e-23		-0.491358	-0.0516385	0.439719	5.5978	5.10644	5.15808	5.65082	5.54478	5.04244	5.17044	5.16543	5.20057	5.10824	5.65651	5.63726	5.65868	5.56677	5.50535	5.56223	5.09996	4.98794	5.03942	5.20308	5.17847	5.12978	5.31331	Chr1:13749076-13749450	1.76502
RP11-344F13.1	1	14221891	14223118	-				0.20282	-0.100682	-0.303502	-5.47119	-5.26837	-5.16769	-5.69608	-5.2463	-5.10547	-5.43127	-5.07801	-5.34375	-5.08131	-5.81347	-5.97571	-5.29907	-5.30205	-5.1475	-5.28935	-5.08959	-5.12841	-5.09842	-5.14982	-5.4144	-5.72958	-5.32936
RP4-704D23.1	1	14348955	14351023	-				0.20282	-0.100682	-0.303502	-5.47119	-5.26837	-5.16769	-5.69608	-5.2463	-5.10547	-5.43127	-5.07801	-5.34375	-5.08131	-5.81347	-5.97571	-5.29907	-5.30205	-5.1475	-5.28935	-5.08959	-5.12841	-5.09842	-5.14982	-5.4144	-5.72958	-5.32936
KAZN	1	14598704	15118043	+	CDS	9.45e-10		-0.503152	-0.255061	0.248091	4.33542	3.83227	4.08733	4.4615	4.20934	3.77058	3.89396	4.07399	4.02984	4.15816	4.45488	4.39546	4.53418	4.16057	4.16185	4.3056	3.80725	3.69602	3.80847	3.93587	3.85394	3.89207	4.08454
TMEM51-AS1	1	15111815	15152464	-	CDS			-0.42442	-2.17788	-1.75346	-3.62357	-4.04799	-1.87012	-3.45515	-3.792	-5.0548	-3.04118	-1.75608	-2.38439	-1.46988	-2.85411	-2.36428	-5.14706	-5.15005	-2.67357	-3.55238	-4.93758	-5.12841	-5.09842	-3.41286	-2.45504	-3.25565	-3.44265
TMEM51	1	15152532	15220480	+	CDS	0.00301002	0.00758572	0.292144	0.18468	-0.107464	2.17156	2.46371	2.27903	2.17151	2.17161	2.4709	2.45651	2.22374	2.27586	2.33748	1.93845	2.1011	2.47499	1.97924	2.28063	2.25497	2.31034	2.63093	2.47143	2.37722	2.41003	2.58229	2.30991
C1orf195	1	15164344	15171317	-	CDS			0.228154	-0.151349	-0.379503	-5.44586	-5.2177	-5.06635	-5.69608	-5.19563	-5.0548	-5.3806	-4.92601	-5.34375	-4.92931	-5.81347	-5.97571	-5.29907	-5.30205	-4.99549	-5.28935	-5.08959	-5.12841	-4.94642	-4.99782	-5.4144	-5.72958	-5.27869
FHAD1	1	15247272	15400283	+	CDS		9.88e-05	-0.911095	-1.99755	-1.08646	-0.672738	-1.58383	0.41372	-0.342253	-1.00322	-2.14611	-1.02155	0.359396	0.563144	0.31862	-0.303914	-0.575782	-0.147063	-0.690616	-1.0886	-1.23045	-2.13023	-2.16905	-2.13907	-0.353964	-0.940471	-1.77022	-0.819885
RP3-467K16.2	1	15326680	15343876	-	CDS			0.20282	-0.151349	-0.354169	-5.47119	-5.26837	-5.11702	-5.69608	-5.2463	-5.10547	-5.43127	-4.92601	-5.34375	-5.08131	-5.81347	-5.97571	-5.29907	-5.30205	-5.1475	-5.28935	-5.08959	-5.12841	-5.09842	-5.14982	-5.4144	-5.72958	-5.31923
RP3-467K16.7	1	15334166	15335464	-	CDS			0.20282	-0.100682	-0.303502	-5.47119	-5.26837	-5.16769	-5.69608	-5.2463	-5.10547	-5.43127	-5.07801	-5.34375	-5.08131	-5.81347	-5.97571	-5.29907	-5.30205	-5.1475	-5.28935	-5.08959	-5.12841	-5.09842	-5.14982	-5.4144	-5.72958	-5.32936
RP3-467K16.4	1	15402979	15409433	-			0.000413	-0.426836	-3.26931	-2.84247	-4.52671	-4.95354	-1.68423	-4.43677	-4.61664	-5.0548	-4.85228	-0.838544	-2.86981	-1.34434	-3.33954	-4.82371	-5.14706	-5.30205	-4.99549	-3.55238	-5.08959	-5.12841	-4.94642	-5.14982	-5.4144	-3.99261	-4.12895
EFHD2	1	15409895	15430343	+	CDS	0.0393418		-0.30794	-0.00222039	0.30572	5.84492	5.53698	5.5392	5.92235	5.7675	5.74473	5.32924	5.55882	5.49125	5.56755	5.94725	5.95355	5.86626	5.77254	5.77021	5.75975	5.81897	5.7223	5.69292	5.35533	5.3235	5.30888	5.6606
CTRC	1	15438439	15449242	+	CDS			-0.768059	-0.273322	0.494737	-3.84831	-4.61637	-4.34304	-3.21832	-4.4783	-4.2868	-4.94593	-5.07801	-2.86981	-5.08131	-2.49154	-2.01636	-5.14706	-3.15005	-5.1475	-5.13734	-4.93758	-4.9764	-2.94642	-4.99782	-5.2624	-4.57758	-4.25448
CELA2A	1	15456728	15472091	+	CDS			0.228154	-0.0753477	-0.303502	-5.47119	-5.24304	-5.16769	-5.69608	-5.2463	-5.10547	-5.3806	-5.07801	-5.34375	-5.08131	-5.81347	-5.97571	-5.29907	-5.30205	-5.1475	-5.28935	-5.08959	-5.12841	-5.09842	-5.14982	-5.2624	-5.72958	-5.31923
CELA2B	1	15465909	15491400	+	CDS			0.253488	-0.0500139	-0.303502	-5.47119	-5.2177	-5.16769	-5.69608	-5.2463	-5.10547	-5.32993	-5.07801	-5.34375	-5.08131	-5.81347	-5.97571	-5.29907	-5.30205	-5.1475	-5.28935	-5.08959	-5.12841	-5.09842	-4.99782	-5.2624	-5.72958	-5.30909
CASP9	1	15490832	15526534	-	CDS		0.012434	-0.229748	-0.454035	-0.224287	3.51479	3.28504	3.73908	3.61815	3.41143	3.35199	3.21809	3.77096	3.87972	3.56655	3.67838	3.61923	3.55684	3.47931	3.2666	3.48837	3.25717	3.44145	3.35736	3.2165	3.28063	3.15713	3.46775	Chr1:15525076-15525525	2.78984
DNAJC16	1	15526813	15592379	+	CDS			-0.140402	-0.199462	-0.0590599	4.12805	3.98765	4.18711	4.17487	4.08124	3.98391	3.99139	4.16411	4.24705	4.15018	4.20272	4.14927	4.17261	4.18311	3.9382	4.1224	4.03683	3.94246	3.97244	4.11852	3.99027	3.86537	4.0837
RP4-680D5.8	1	15565611	15565956	-	CDS			1.28181	0.644974	-0.636835	-5.42052	-4.13871	-4.78369	-5.64541	-5.19563	-3.61416	-4.66327	-5.07801	-5.34375	-3.92931	-5.81347	-5.97571	-5.14706	-5.30205	-4.99549	-5.28935	-2.35262	-3.39144	-5.09842	-3.99782	-4.2624	-5.72958	-4.78043
AGMAT	1	15572353	15585110	-	CDS		0.000155	0.122403	0.921057	0.798653	1.15934	1.28175	0.360688	1.32288	0.995804	1.04371	1.51978	0.0281899	0.89572	0.158156	1.40462	1.18752	1.3765	0.87232	1.25243	0.862657	0.734841	1.15288	1.2434	1.86016	1.27676	1.42242	1.04857
RP4-680D5.2	1	15586136	15603626	-				0.341166	-1.22954	-1.5707	-4.34831	-4.00714	-2.7776	-4.65896	-4.03765	-3.62014	-4.39415	-2.60408	-3.60678	-2.12195	-2.85411	-5.82371	-5.29907	-4.15005	-5.1475	-2.81542	-3.93758	-3.9764	-2.94642	-5.14982	-5.2624	-2.77022	-3.8977
DDI2	1	15617500	15669044	+	CDS		9.2e-15	-0.121438	0.549036	0.670474	6.52194	6.40051	5.85147	6.56956	6.47433	6.22185	6.57917	5.80361	5.85197	5.89883	6.57574	6.5761	6.55684	6.39008	6.50136	6.53154	6.21216	6.25961	6.19377	6.58714	6.67129	6.47906	6.33927
RSC1A1	1	15659869	15661722	+	CDS	0.00158077	0.000294	-0.449749	0.389236	0.838985	3.84925	3.3995	3.01027	3.9253	3.7732	3.12026	3.67875	2.96274	3.00301	3.06505	3.91218	3.86104	4.00268	3.77477	3.7426	3.80224	3.03396	3.262	3.06481	3.6132	3.74323	3.67981	3.50155
RP4-680D5.9	1	15682873	15683128	-				0.20282	-0.100682	-0.303502	-5.47119	-5.26837	-5.16769	-5.69608	-5.2463	-5.10547	-5.43127	-5.07801	-5.34375	-5.08131	-5.81347	-5.97571	-5.29907	-5.30205	-5.1475	-5.28935	-5.08959	-5.12841	-5.09842	-5.14982	-5.4144	-5.72958	-5.32936
PLEKHM2	1	15684332	15734769	+	CDS		3.82e-11	-0.034711	0.22761	0.262321	6.13889	6.10418	5.87657	6.1708	6.10697	5.99689	6.21146	5.91162	5.81528	5.90279	6.10299	6.26243	6.14698	6.15943	6.18379	5.9777	5.98053	5.98143	6.02871	6.24058	6.16282	6.23099	6.07254
RP11-288I21.1	1	15720312	15736896	-	CDS			0.0108196	-0.0753477	-0.0861672	-5.25386	-5.24304	-5.16769	-5.69608	-4.81163	-5.10547	-5.3806	-5.07801	-5.34375	-5.08131	-5.81347	-5.97571	-5.29907	-5.30205	-3.99549	-5.13734	-5.08959	-5.12841	-5.09842	-4.99782	-5.4144	-5.72958	-5.23229
SLC25A34	1	15736405	15741396	+	CDS			-0.0824082	-0.358215	-0.275807	-0.795713	-0.878122	-0.519906	-0.935892	-0.655534	-0.436073	-1.32017	-0.466575	-0.333762	-0.759382	-0.707269	-0.538308	-1.5621	-0.828119	-0.0886032	-1.04988	-0.237145	-0.516971	-0.554103	-1.53839	-1.09247	-1.32965	-0.773515
RP11-169K16.4	1	15740051	15749896	-	CDS			0.0361534	-0.0753477	-0.111501	-5.27919	-5.24304	-5.16769	-5.31208	-5.2463	-5.10547	-5.3806	-5.07801	-5.34375	-5.08131	-5.81347	-5.97571	-4.14706	-5.30205	-5.1475	-5.28935	-5.08959	-5.12841	-5.09842	-4.99782	-5.4144	-5.72958	-5.24243
TMEM82	1	15742422	15747982	+	CDS			0.20282	-0.100682	-0.303502	-5.47119	-5.26837	-5.16769	-5.69608	-5.2463	-5.10547	-5.43127	-5.07801	-5.34375	-5.08131	-5.81347	-5.97571	-5.29907	-5.30205	-5.1475	-5.28935	-5.08959	-5.12841	-5.09842	-5.14982	-5.4144	-5.72958	-5.32936
FBLIM1	1	15756607	15786594	+	CDS	7.39e-05		-0.401016	-0.234757	0.166259	3.63107	3.23005	3.46481	3.56789	3.69425	3.07752	3.38259	3.42272	3.5087	3.46301	3.58646	3.5228	3.5944	3.61482	3.76606	3.70186	3.0511	3.11106	3.07039	3.30596	3.35599	3.48582	3.43741
UQCRHL	1	15807169	15809348	-	CDS			0.126743	-0.143745	-0.270488	1.05937	1.18611	1.32986	1.16605	0.952682	1.19618	1.17604	1.11839	1.40817	1.46301	1.3609	0.944474	1.19279	1.05941	0.958703	0.839937	1.21216	1.15288	1.2235	1.17211	1.41003	0.945985	1.16416
FLJ37453	1	15834479	15848147	-	CDS	0.000149	0.00679161	0.323373	-0.482573	-0.805945	2.24456	2.56793	3.05051	2.29026	2.19886	2.5372	2.59867	2.9132	3.17894	3.05938	2.33289	2.1931	2.34479	1.9997	2.16438	2.43251	2.69177	2.39864	2.52119	2.55677	2.56415	2.67509	2.5351	Chr1:15834676-15835200	1.92116
SPEN	1	15847864	15940460	+	CDS	0	4.08e-21	-0.661301	0.247692	0.908993	8.03016	7.36885	7.12116	8.07179	7.98852	7.2876	7.45011	7.0915	7.12849	7.1435	8.11733	8.04665	8.05138	7.98518	7.99426	7.98613	7.23952	7.30379	7.31949	7.43002	7.46722	7.45309	7.58384
ZBTB17	1	15941869	15976132	-	CDS	0	0	1.38478	1.02247	-0.362304	4.30988	5.69466	4.67218	4.27486	4.3449	5.70976	5.67955	4.56183	4.6043	4.85041	4.31008	4.22068	4.29381	4.32973	4.42867	4.27628	5.67528	5.66655	5.78744	5.75289	5.65572	5.63005	4.93625	Chr1:15975301-15976350	4.56822
C1orf64	1	16004236	16008807	+	CDS			0.228154	-0.0753477	-0.303502	-5.47119	-5.24304	-5.16769	-5.69608	-5.2463	-5.0548	-5.43127	-5.07801	-5.34375	-5.08131	-5.81347	-5.97571	-5.29907	-5.30205	-5.1475	-5.28935	-5.08959	-4.9764	-5.09842	-5.14982	-5.4144	-5.72958	-5.31923
RP11-5P18.5	1	16006160	16006671	-	CDS			0.20282	-0.100682	-0.303502	-5.47119	-5.26837	-5.16769	-5.69608	-5.2463	-5.10547	-5.43127	-5.07801	-5.34375	-5.08131	-5.81347	-5.97571	-5.29907	-5.30205	-5.1475	-5.28935	-5.08959	-5.12841	-5.09842	-5.14982	-5.4144	-5.72958	-5.32936
HSPB7	1	16014028	16019594	-	CDS			0.828064	1.05047	0.222403	-4.84395	-4.01589	-5.06635	-5.69608	-3.99182	-5.00414	-3.02764	-4.92601	-5.34375	-4.92931	-5.81347	-5.97571	-5.29907	-5.30205	-4.99549	-1.67791	-5.08959	-4.9764	-4.94642	-3.41286	-3.67744	-1.99261	-4.55721
CLCNKA	1	16018875	16034050	+	CDS			-0.681181	-1.28399	-0.602811	-4.56186	-5.24304	-3.95904	-4.26141	-4.8623	-5.10547	-5.3806	-5.07801	-4.19174	-2.60738	-5.81347	-3.82371	-3.14706	-4.15005	-5.1475	-5.28935	-5.08959	-5.12841	-5.09842	-5.14982	-5.4144	-5.57758	-4.71377	Chr1:16032751-16033200	1.32497
CLCNKB	1	16043736	16057308	+	CDS		2.53e-05	-0.682435	-1.94928	-1.26685	-1.17009	-1.85252	0.0967621	-1.32215	-1.01802	-1.80307	-1.90198	0.597555	0.452113	-0.759382	-1.41354	-1.65378	-0.899135	-1.15005	-0.673566	-1.23045	-2.13023	-1.65447	-1.62449	-1.53839	-2.67744	-1.49011	-1.18969
FAM131C	1	16057769	16073632	-	CDS		1.42e-05	-0.449271	-1.483	-1.03373	0.385541	-0.0637302	1.41927	0.666957	0.104124	-0.256296	0.128836	1.62858	0.830625	1.79861	0.467817	0.635722	0.897331	0.657307	-0.295054	-0.0498805	-0.414023	0.0679916	-0.422858	-0.139839	0.644492	-0.118145	0.412579	Chr1:16073401-16073775	3.19768
EPHA2	1	16124337	16156087	-	CDS	7.6e-32		-1.4114	-0.0794356	1.33196	5.36066	3.94926	4.02869	5.57059	5.15073	3.71472	4.18379	4.19034	3.9272	3.96854	5.64858	5.55024	5.51293	5.22282	5.17318	5.05618	3.78351	3.55887	3.80177	4.17711	4.11264	4.26163	4.5297
RP11-276H7.2	1	16155211	16157329	+	CDS			1.33248	1.2493	-0.0831802	-4.28788	-2.9554	-4.2047	-3.90845	-4.66731	-3.51283	-2.39798	-3.34104	-4.19174	-5.08131	-2.33954	-4.23875	-5.14706	-5.30205	-3.41053	-5.28935	-4.93758	-2.9764	-2.62449	-2.67589	-1.2624	-3.25565	-3.73825
RP11-276H7.3	1	16159266	16161883	+				0.177486	-0.126015	-0.303502	-4.70319	-4.5257	-4.39969	-4.92808	-4.4783	-3.6708	-5.3806	-2.92601	-5.34375	-4.92931	-4.66147	-4.82371	-5.29907	-3.15005	-5.1475	-5.13734	-5.08959	-1.9764	-3.94642	-5.14982	-5.4144	-5.57758	-4.57149
ARHGEF19-AS1	1	16197854	16198357	+				0.20282	-0.100682	-0.303502	-5.47119	-5.26837	-5.16769	-5.69608	-5.2463	-5.10547	-5.43127	-5.07801	-5.34375	-5.08131	-5.81347	-5.97571	-5.29907	-5.30205	-5.1475	-5.28935	-5.08959	-5.12841	-5.09842	-5.14982	-5.4144	-5.72958	-5.32936
ARHGEF19	1	16197854	16212609	-	CDS			-0.178951	0.182644	0.361595	1.01246	0.833508	0.650864	0.956201	1.06872	0.825541	0.841474	1.05127	0.130185	0.771133	1.14589	0.761253	0.961462	1.03978	0.911397	1.25497	0.454733	0.778485	1.2434	1.32411	0.438041	0.762274	0.868559	Chr1:16206676-16207275	1.77326
RSG1	1	16231700	16237162	-	CDS			0.132094	-0.467052	-0.599146	1.17222	1.30431	1.77137	1.20558	1.13886	1.05661	1.55202	1.51694	1.90629	1.89087	1.38293	1.05893	1.17487	1.27622	1.0489	1.09148	0.521847	1.309	1.33898	1.64604	1.47907	1.53095	1.34489	Chr1:16236526-16237350	2.99736
FBXO42	1	16246839	16352454	-	CDS		0.000341	-0.113233	0.131819	0.245051	4.92698	4.81375	4.68193	4.90668	4.94728	4.72129	4.9062	4.71605	4.79552	4.53422	4.89312	4.90251	4.9244	4.97795	4.97749	4.88641	4.67896	4.73784	4.74707	4.81436	4.99499	4.90926	4.83268	Chr1:16352176-16352775	1.59118
SZRD1	1	16352575	16398145	+	CDS	1.16e-11	0	0.281092	1.15916	0.87807	7.63927	7.92037	6.7612	7.65455	7.624	7.77728	8.06346	6.77876	6.76971	6.73514	7.65184	7.68285	7.62896	7.59395	7.6714	7.60665	7.77365	7.77179	7.78638	8.08133	8.04095	8.06808	7.5761	Chr1:16366576-16367850	3.82528
SPATA21	1	16387117	16437424	-	CDS			0.191088	-0.304414	-0.495502	-3.71375	-3.52266	-3.21825	-3.74664	-3.68086	-3.23016	-3.81516	-3.34104	-4.19174	-2.12195	-5.66147	-2.01636	-3.5621	-2.34269	-5.1475	-3.55238	-3.35262	-3.39144	-2.94642	-2.19046	-5.2624	-3.99261	-3.53821
NECAP2	1	16440672	16460078	+	CDS	7.6e-06	1.23e-18	0.212757	0.634689	0.421932	5.22731	5.44007	4.80538	5.24488	5.20974	5.28133	5.59881	4.87165	4.88507	4.65941	5.30071	5.21795	5.21598	5.25722	5.18068	5.19133	5.28642	5.262	5.29556	5.5862	5.64824	5.56198	5.22803	Chr1:16440376-16441125	1.97049
RP4-798A10.2	1	16460948	16468481	+				0.181677	0.627832	0.446155	-1.29296	-1.11128	-1.73911	-1.53685	-1.04906	-0.961042	-1.26152	-2.11865	-1.86981	-1.22887	-2.20203	-1.06882	-1.33971	-0.506191	-1.67357	-0.967418	-0.937585	-1.39144	-0.554103	-1.67589	-0.618543	-1.49011	-1.30952
RP4-798A10.7	1	16514645	16515754	+				-0.514514	-2.06666	-1.55214	-3.40388	-3.91839	-1.85173	-3.68243	-3.12533	-3.9475	-3.88929	-2.34104	-1.60678	-1.60738	-3.0765	-3.82371	-4.14706	-3.56509	-2.99549	-2.81542	-5.08959	-5.12841	-1.62449	-3.41286	-5.2624	-2.99261	-3.29926
RP4-798A10.4	1	16520694	16521796	+				0.20282	-0.151349	-0.354169	-5.47119	-5.26837	-5.11702	-5.69608	-5.2463	-5.10547	-5.43127	-5.07801	-5.19174	-5.08131	-5.81347	-5.97571	-5.29907	-5.30205	-5.1475	-5.28935	-5.08959	-5.12841	-5.09842	-5.14982	-5.4144	-5.72958	-5.31923
RP5-875O13.1	1	16533886	16536172	-				-0.976704	-1.03834	-0.0616331	-2.97001	-3.94671	-2.90838	-3.22215	-2.71787	-3.80915	-4.08428	-1.92601	-4.19174	-2.60738	-3.33954	-3.50178	-2.82513	-3.15005	-2.67357	-2.32999	-2.93758	-5.12841	-3.36146	-3.99782	-2.67744	-5.57758	-3.34836
FAM231C	1	16539066	16539575	+	CDS			0.177486	-0.100682	-0.278168	-5.44586	-5.26837	-5.16769	-5.64541	-5.2463	-5.10547	-5.43127	-5.07801	-5.34375	-5.08131	-5.81347	-5.82371	-5.29907	-5.30205	-5.1475	-5.28935	-5.08959	-5.12841	-5.09842	-5.14982	-5.4144	-5.72958	-5.31923
NBPF1	1	16562319	16613562	-	CDS	0.00251536		0.212977	-0.0209427	-0.23392	4.36728	4.58026	4.6012	4.37899	4.35557	4.33958	4.82093	4.57185	4.63162	4.60012	4.43261	4.41469	4.28965	4.32973	4.3488	4.38818	4.36848	4.22817	4.42209	4.84138	4.77377	4.84764	4.49925	Chr1:16612576-16614075	1.3358
RP5-1182A14.5	1	16617391	16617729	+				0.20282	-0.100682	-0.303502	-5.47119	-5.26837	-5.16769	-5.69608	-5.2463	-5.10547	-5.43127	-5.07801	-5.34375	-5.08131	-5.81347	-5.97571	-5.29907	-5.30205	-5.1475	-5.28935	-5.08959	-5.12841	-5.09842	-5.14982	-5.4144	-5.72958	-5.32936
CROCCP2	1	16618262	16644683	-		0.000236	3.66e-05	-0.36746	-0.625487	-0.258026	5.32257	4.95511	5.58059	5.32712	5.31801	5.08801	4.8222	5.62858	5.51992	5.59327	5.41201	5.21658	5.35278	5.28145	5.33318	5.3394	5.12446	5.03343	5.10615	4.86946	4.74323	4.85392	5.22719	Chr1:16624126-16624650	2.53939
FAM231A	1	16673003	16673512	+	CDS			0.20282	-0.100682	-0.303502	-5.47119	-5.26837	-5.16769	-5.69608	-5.2463	-5.10547	-5.43127	-5.07801	-5.34375	-5.08131	-5.81347	-5.97571	-5.29907	-5.30205	-5.1475	-5.28935	-5.08959	-5.12841	-5.09842	-5.14982	-5.4144	-5.72958	-5.32936
RP1-163M9.7	1	16701546	16705594	+				0.20282	-0.100682	-0.303502	-5.47119	-5.26837	-5.16769	-5.69608	-5.2463	-5.10547	-5.43127	-5.07801	-5.34375	-5.08131	-5.81347	-5.97571	-5.29907	-5.30205	-5.1475	-5.28935	-5.08959	-5.12841	-5.09842	-5.14982	-5.4144	-5.72958	-5.32936
FAM231A	1	16733951	16734461	-	CDS			0.20282	-0.100682	-0.303502	-5.47119	-5.26837	-5.16769	-5.69608	-5.2463	-5.10547	-5.43127	-5.07801	-5.34375	-5.08131	-5.81347	-5.97571	-5.29907	-5.30205	-5.1475	-5.28935	-5.08959	-5.12841	-5.09842	-5.14982	-5.4144	-5.72958	-5.32936
CROCC	1	16740273	16972979	+	CDS	4.33e-06	6.83e-09	0.214751	-0.567246	-0.781997	4.13745	4.3522	4.91945	4.104	4.17089	4.31689	4.38751	4.97938	4.84718	4.93178	4.06475	4.11587	4.13139	4.05697	4.17943	4.27628	4.3753	4.27863	4.29675	4.50997	4.33379	4.31876	4.37975	Chr1:16960726-16961250	3.23468
RP11-108M9.1	1	16851257	16853129	-				0.20282	-0.100682	-0.303502	-5.47119	-5.26837	-5.16769	-5.69608	-5.2463	-5.10547	-5.43127	-5.07801	-5.34375	-5.08131	-5.81347	-5.97571	-5.29907	-5.30205	-5.1475	-5.28935	-5.08959	-5.12841	-5.09842	-5.14982	-5.4144	-5.72958	-5.32936
RP11-108M9.2	1	16855407	16859284	+				0.177486	-0.100682	-0.278168	-5.44586	-5.26837	-5.16769	-5.69608	-5.19563	-5.10547	-5.43127	-5.07801	-5.34375	-5.08131	-5.81347	-5.97571	-5.29907	-5.15005	-5.1475	-5.28935	-5.08959	-5.12841	-5.09842	-5.14982	-5.4144	-5.72958	-5.31923
RP11-108M9.3	1	16870945	16874092	+				1.06069	1.31828	0.257588	-3.27162	-2.21093	-3.52921	-2.44895	-4.09429	-2.36851	-2.05336	-1.46657	-4.19174	-4.92931	-1.96103	-2.82371	-2.5621	-5.15005	-2.99549	-4.13734	-1.76766	-1.39144	-3.94642	-1.8279	-2.45504	-1.87714	-2.89886
RP11-108M9.4	1	16888538	16889649	-				0.278822	-0.02468	-0.303502	-5.47119	-5.19237	-5.16769	-5.69608	-5.2463	-5.00414	-5.3806	-5.07801	-5.34375	-5.08131	-5.81347	-5.97571	-5.29907	-5.30205	-5.1475	-5.28935	-4.93758	-4.9764	-5.09842	-4.99782	-5.4144	-5.72958	-5.29896
RP11-108M9.6	1	16904339	16904776	-				0.46698	0.112811	-0.354169	-5.42052	-4.95354	-5.06635	-5.64541	-5.19563	-5.0548	-4.85228	-5.07801	-5.19174	-4.92931	-5.81347	-5.82371	-5.29907	-5.30205	-5.1475	-5.13734	-4.93758	-5.12841	-5.09842	-5.14982	-5.4144	-3.99261	-5.1629
MFAP2	1	16974502	16980835	-	CDS			0.177486	-0.100682	-0.278168	-5.44586	-5.26837	-5.16769	-5.64541	-5.2463	-5.10547	-5.43127	-5.07801	-5.34375	-5.08131	-5.66147	-5.97571	-5.29907	-5.30205	-5.1475	-5.28935	-5.08959	-5.12841	-5.09842	-5.14982	-5.4144	-5.72958	-5.31923
RP1-37C10.3	1	16978926	17005091	+	CDS			0.20282	-0.100682	-0.303502	-5.47119	-5.26837	-5.16769	-5.69608	-5.2463	-5.10547	-5.43127	-5.07801	-5.34375	-5.08131	-5.81347	-5.97571	-5.29907	-5.30205	-5.1475	-5.28935	-5.08959	-5.12841	-5.09842	-5.14982	-5.4144	-5.72958	-5.32936
ATP13A2	1	16985958	17011928	-	CDS		8.32e-12	-0.0419386	0.175295	0.217233	5.967	5.92506	5.74977	6.01341	5.92059	5.9172	5.93292	5.80531	5.71063	5.73336	5.9738	6.01076	6.05567	6.05085	5.95725	5.75368	5.89055	5.95729	5.90377	5.89472	5.96642	5.93763	5.90678	Chr1:17011801-17012175	2.11054
SDHB	1	17018722	17054170	-	CDS	0.00971599	0.00353474	0.0784397	-0.0146237	-0.0930634	6.57329	6.65173	6.66635	6.63271	6.51386	6.65862	6.64483	6.69513	6.67051	6.63341	6.70568	6.62827	6.56417	6.50235	6.60721	6.43204	6.61604	6.71097	6.64884	6.6132	6.65124	6.67005	6.62327
PADI2	1	17066761	17119435	-	CDS	0.00837156	3.5e-28	-0.814891	-2.82174	-2.00685	0.3631	-0.451791	2.36995	0.404915	0.321285	-0.766055	-0.137527	2.36861	2.33964	2.40161	0.0934219	0.385743	0.73558	0.0198774	0.589469	0.35451	-0.13023	-0.806477	-1.36146	-0.353964	0.197033	-0.255648	0.438515
RP11-380J14.1	1	17189783	17197617	+				0.20282	-0.730338	-0.933158	-5.47119	-5.26837	-4.53803	-5.69608	-5.2463	-5.10547	-5.43127	-4.92601	-3.60678	-5.08131	-5.81347	-5.97571	-5.29907	-5.30205	-5.1475	-5.28935	-5.08959	-5.12841	-5.09842	-5.14982	-5.4144	-5.72958	-5.20343
PADI1	1	17205126	17246005	+	CDS			-0.0145144	0.297983	0.312497	-3.92921	-3.94373	-4.24171	-3.95912	-3.89931	-4.52648	-3.36097	-4.92601	-5.19174	-2.60738	-3.33954	-3.23875	-5.29907	-3.15005	-3.41053	-5.13734	-5.08959	-5.12841	-3.36146	-3.41286	-3.67744	-2.99261	-3.99752	Chr1:17237176-17237400	2.78123
PADI3	1	17249098	17284233	+	CDS			-0.674407	-2.06865	-1.39425	-3.53348	-4.20789	-2.13923	-3.68243	-3.38453	-4.52648	-3.88929	-1.46657	-1.60678	-3.34434	-4.0765	-2.82371	-4.14706	-5.15005	-2.18814	-2.81542	-5.08959	-3.39144	-5.09842	-5.14982	-2.94047	-3.57758	-3.52439
PADI4	1	17308195	17364004	+	CDS			0.517648	0.214147	-0.303502	-5.47119	-4.95354	-5.16769	-5.69608	-5.2463	-4.52648	-5.3806	-5.07801	-5.34375	-5.08131	-5.81347	-5.97571	-5.29907	-5.30205	-5.1475	-5.28935	-5.08959	-3.39144	-5.09842	-4.99782	-5.4144	-5.72958	-5.20343
AC004824.2	1	17329012	17331796	-	CDS			0.20282	-0.100682	-0.303502	-5.47119	-5.26837	-5.16769	-5.69608	-5.2463	-5.10547	-5.43127	-5.07801	-5.34375	-5.08131	-5.81347	-5.97571	-5.29907	-5.30205	-5.1475	-5.28935	-5.08959	-5.12841	-5.09842	-5.14982	-5.4144	-5.72958	-5.32936
PADI6	1	17372196	17401699	+	CDS			0.177486	-0.100682	-0.278168	-5.44586	-5.26837	-5.16769	-5.69608	-5.19563	-5.10547	-5.43127	-5.07801	-5.34375	-5.08131	-5.81347	-5.97571	-5.29907	-5.15005	-5.1475	-5.28935	-5.08959	-5.12841	-5.09842	-5.14982	-5.4144	-5.72958	-5.31923
RP1-20B21.4	1	17406760	17407382	+				-0.0330195	0.887642	0.920661	-4.24703	-4.28005	-5.16769	-4.06643	-4.42763	-4.09181	-4.46828	-5.07801	-5.34375	-5.08131	-3.0765	-3.82371	-5.29907	-5.15005	-4.99549	-3.13734	-3.35262	-3.9764	-4.94642	-4.99782	-5.4144	-2.99261	-4.44437	Chr1:17406151-17406450	1.68753
RCC2	1	17406760	17439724	-	CDS		8.92e-23	0.00488186	0.300693	0.295811	8.28533	8.29021	7.98952	8.32736	8.2433	8.29266	8.28776	7.97976	7.98552	8.00328	8.33704	8.29637	8.34867	8.24187	8.23992	8.24811	8.27946	8.25377	8.34475	8.35959	8.25342	8.25026	8.22812
ARHGEF10L	1	17539835	17697874	+	CDS		0.0019385	-0.334994	-0.742102	-0.407107	2.6432	2.3082	3.05031	2.55032	2.73608	2.05402	2.56238	2.9132	3.1614	3.07632	2.2869	2.70377	2.66029	2.472	3.05979	2.67644	1.8173	1.94246	2.40231	2.59464	2.46552	2.62699	2.59062
RP11-473A10.2	1	17717687	17749978	+				0.20282	-0.100682	-0.303502	-5.47119	-5.26837	-5.16769	-5.69608	-5.2463	-5.10547	-5.43127	-5.07801	-5.34375	-5.08131	-5.81347	-5.97571	-5.29907	-5.30205	-5.1475	-5.28935	-5.08959	-5.12841	-5.09842	-5.14982	-5.4144	-5.72958	-5.32936
ACTL8	1	17755313	17827063	+	CDS			0.195421	0.523335	0.327914	-1.899	-1.70358	-2.22691	-2.15914	-1.63885	-1.56853	-1.83862	-2.60408	-2.60678	-1.46988	-1.33954	-1.57578	-3.5621	-1.56508	-1.67357	-1.67791	-1.61566	-2.39144	-0.698492	-1.99782	-1.2624	-2.25565	-1.88641
RP11-174G17.2	1	18065657	18074412	+				0.20282	-0.100682	-0.303502	-5.47119	-5.26837	-5.16769	-5.69608	-5.2463	-5.10547	-5.43127	-5.07801	-5.34375	-5.08131	-5.81347	-5.97571	-5.29907	-5.30205	-5.1475	-5.28935	-5.08959	-5.12841	-5.09842	-5.14982	-5.4144	-5.72958	-5.32936
IGSF21	1	18107746	18378483	+	CDS		0.00256317	-0.78849	-2.80014	-2.01165	-4.40388	-5.19237	-2.39223	-4.7701	-4.03765	-5.10547	-5.27927	-3.34104	-2.60678	-1.22887	-3.33954	-5.82371	-5.14706	-5.15005	-3.41053	-3.55238	-5.08959	-5.12841	-5.09842	-4.99782	-5.2624	-5.57758	-4.31694
RP11-174G17.3	1	18109389	18115861	+	CDS			0.20282	-0.0753477	-0.278168	-5.44586	-5.24304	-5.16769	-5.69608	-5.19563	-5.0548	-5.43127	-5.07801	-5.34375	-5.08131	-5.81347	-5.97571	-5.29907	-5.15005	-5.1475	-5.28935	-5.08959	-4.9764	-5.09842	-5.14982	-5.4144	-5.72958	-5.30909
RP11-174G17	1	18166929	18179346	-	CDS			0.20282	-0.100682	-0.303502	-5.47119	-5.26837	-5.16769	-5.69608	-5.2463	-5.10547	-5.43127	-5.07801	-5.34375	-5.08131	-5.81347	-5.97571	-5.29907	-5.30205	-5.1475	-5.28935	-5.08959	-5.12841	-5.09842	-5.14982	-5.4144	-5.72958	-5.32936
RP11-422P22.1	1	18385829	18388514	+				0.20282	-0.100682	-0.303502	-5.47119	-5.26837	-5.16769	-5.69608	-5.2463	-5.10547	-5.43127	-5.07801	-5.34375	-5.08131	-5.81347	-5.97571	-5.29907	-5.30205	-5.1475	-5.28935	-5.08959	-5.12841	-5.09842	-5.14982	-5.4144	-5.72958	-5.32936
KLHDC7A	1	18480982	18486126	+	CDS			0.177486	-0.0500139	-0.2275	-5.39519	-5.2177	-5.16769	-5.59475	-5.19563	-5.0548	-5.3806	-5.07801	-5.34375	-5.08131	-5.66147	-5.82371	-5.29907	-5.15005	-5.1475	-5.28935	-4.93758	-5.12841	-5.09842	-5.14982	-5.4144	-5.57758	-5.27869
PAX7	1	18631006	18748866	+	CDS	0.00414907		-1.73546	-1.00133	0.734134	-3.50758	-5.24304	-4.24171	-3.91328	-3.10187	-5.0548	-5.43127	-2.60408	-5.19174	-4.92931	-4.0765	-2.36428	-5.29907	-2.34269	-3.41053	-3.55238	-5.08959	-5.12841	-4.94642	-5.14982	-5.4144	-5.72958	-4.34859
TAS1R2	1	18839599	18859682	-	CDS			0.228154	-0.0753477	-0.303502	-5.47119	-5.24304	-5.16769	-5.69608	-5.2463	-5.10547	-5.3806	-5.07801	-5.34375	-5.08131	-5.81347	-5.97571	-5.29907	-5.30205	-5.1475	-5.28935	-5.08959	-5.12841	-5.09842	-4.99782	-5.4144	-5.72958	-5.31923	Chr1:18854626-18854925	4.77671
RP13-279N23.2	1	18849273	18921121	-	CDS	0.0108384		-0.380528	-0.346484	0.0340437	3.28451	2.90398	3.25047	3.39386	3.17516	2.70682	3.10114	3.29316	3.24289	3.21535	3.58171	3.30815	3.29173	3.22933	2.99886	3.29728	2.74892	2.90011	2.47143	3.14173	3.18468	2.97701	3.12549
ALDH4A1	1	18871430	18902781	-	CDS		8.88e-05	-0.209407	-0.597353	-0.387946	3.70124	3.49184	4.08919	3.73035	3.67213	3.578	3.40567	4.07962	3.99313	4.19481	3.98599	3.66212	3.54294	3.76583	3.50833	3.74224	3.51363	3.61605	3.60433	3.50601	3.26898	3.44201	3.69507
IFFO2	1	18904281	18956686	-	CDS		9.21e-11	0.107385	0.626241	0.518856	4.27526	4.38265	3.75641	4.40762	4.1429	4.15376	4.61153	3.73577	3.8334	3.70005	4.48574	4.30299	4.43414	4.12142	4.19433	4.11296	4.12311	4.16826	4.16992	4.58338	4.6918	4.55941	4.21444
RP5-1126H10.2	1	19072110	19075511	-	CDS	6.39e-06		0.329487	-0.136285	-0.465772	2.91762	3.24711	3.3834	2.96001	2.87524	3.31777	3.17645	3.31717	3.37431	3.45871	3.03202	2.90761	2.9404	2.8215	2.95287	2.85134	3.31034	3.42448	3.21849	3.26428	3.15967	3.10542	3.14257
UBR4	1	19074506	19210276	-	CDS	1.39e-32	0	-0.544799	-0.851375	-0.306577	7.26107	6.71628	7.56765	7.32001	7.20214	6.6428	6.78975	7.54846	7.56294	7.59156	7.27922	7.33553	7.34529	7.2511	7.19803	7.15728	6.59769	6.66565	6.66507	6.79212	6.77343	6.8037	7.10447	Chr1:19209676-19210650	1.68491
RP1-43E13.2	1	19210501	19240704	+	CDS			-0.115351	-0.550093	-0.434742	-1.8	-1.91535	-1.36526	-1.63648	-1.96352	-1.96104	-1.86966	-1.34104	-1.28485	-1.46988	-1.33954	-2.12327	-1.44662	-1.34269	-2.41053	-2.13734	-1.35262	-3.39144	-1.13907	-2.67589	-1.67744	-1.25565	-1.75919
EMC1	1	19215664	19251552	-	CDS			-0.111741	-0.20569	-0.0939491	6.27036	6.15862	6.36431	6.3101	6.23063	6.0478	6.26944	6.36631	6.36763	6.35898	6.23184	6.31999	6.37846	6.22554	6.2103	6.25605	6.06242	6.00088	6.0801	6.27656	6.27093	6.26084	6.24445
MRTO4	1	19251539	19260128	+	CDS	2.48e-05	0	0.158832	1.28539	1.12656	7.27125	7.43008	6.14469	7.3236	7.2189	7.48063	7.37953	6.11428	6.19789	6.1219	7.37144	7.30606	7.29329	7.24146	7.16564	7.2496	7.50225	7.45979	7.47984	7.40092	7.40049	7.33718	7.10947
AKR7A3	1	19282558	19289250	-	CDS			-0.162427	-0.18309	-0.0206628	0.0467636	-0.115663	0.0674264	0.223104	-0.129577	-0.0351732	-0.196153	-0.678079	0.452113	0.428245	0.221177	0.385743	0.0623906	-0.0207645	-0.0886032	-0.279362	0.0624154	0.193523	-0.361458	-0.353964	0.095153	-0.329649	-0.0140746
AKR7A2	1	19303965	19312146	-	CDS		1.55e-36	-0.12826	-0.978969	-0.850709	4.97212	4.84386	5.82283	5.03989	4.90435	4.86907	4.81866	5.81967	5.79268	5.85615	5.10258	4.97557	5.04153	4.89298	4.96306	4.85701	4.79713	4.87691	4.93316	4.84924	4.73619	4.87054	5.09096	Chr1:19311901-19312575	2.35136
PQLC2	1	19312326	19329300	+	CDS		0.0277662	-0.0273683	0.0613559	0.0887242	3.95082	3.92345	3.8621	4.02901	3.87263	3.94565	3.90125	3.88457	3.78554	3.91618	4.03202	4.0574	3.9976	3.8998	3.88102	3.83707	4.04541	3.96318	3.82837	4.0411	3.72059	3.94206	3.92213
CAPZB	1	19338776	19485539	-	CDS	0.00670324	1.4e-10	0.0889721	0.305248	0.216275	6.94629	7.03527	6.73002	6.94332	6.94927	7.09819	6.97234	6.70971	6.73899	6.74135	6.96356	6.95108	6.91532	6.89844	6.95068	6.99869	7.1109	7.02254	7.16112	6.91207	6.99499	7.00997	6.93863	Chr1:19485226-19485525	2.39243
RP5-1056L3.1	1	19591802	19596832	-				0.177486	-0.100682	-0.278168	-5.44586	-5.26837	-5.16769	-5.64541	-5.2463	-5.10547	-5.43127	-5.07801	-5.34375	-5.08131	-5.66147	-5.97571	-5.29907	-5.30205	-5.1475	-5.28935	-5.08959	-5.12841	-5.09842	-5.14982	-5.4144	-5.72958	-5.31923
MINOS1	1	19596977	19629821	+	CDS			0.051775	-0.258513	-0.310288	6.42696	6.47873	6.73725	6.47842	6.3755	6.69033	6.26713	6.79253	6.71552	6.70369	6.46524	6.46602	6.50399	6.38133	6.27888	6.46628	6.74013	6.64656	6.6843	6.2316	6.33239	6.23741	6.50973
MINOS1-NBL1	1	19596979	19658056	+	CDS			0.0160071	-0.248835	-0.264842	6.44766	6.46367	6.71251	6.49511	6.40022	6.66152	6.26582	6.76006	6.71665	6.66081	6.49114	6.47636	6.51783	6.40694	6.28586	6.50786	6.70807	6.61512	6.66137	6.22919	6.3027	6.26556	6.50703
NBL1	1	19640554	19658456	+	CDS			-0.0204692	-0.0688045	-0.0483353	4.05384	4.03337	4.10217	4.1001	4.00757	4.13414	3.93259	4.04266	4.25947	4.00438	4.1362	4.03738	4.12673	3.95061	3.92635	4.14574	4.23734	4.03203	4.13306	3.8787	3.87459	4.04448	4.05531
HTR6	1	19665287	19679562	+	CDS	0.0051159	2.12e-05	-1.01112	-1.7877	-0.776575	-0.164132	-1.17526	0.612443	0.07043	-0.398695	-1.23016	-1.12035	0.359396	0.852651	0.625282	0.567353	-0.209	-0.147063	-0.292067	-0.351638	-0.552381	-1.76766	-0.976403	-0.94642	-0.353964	-1.01447	-1.99261	-0.413267
TMCO4	1	19682213	19799945	-	CDS			0.161609	0.116932	-0.0446767	2.42595	2.58756	2.47063	2.56925	2.28266	2.28782	2.88731	2.35012	2.55645	2.50532	2.70486	2.52059	2.48229	2.2929	2.31739	2.2377	2.54623	2.03482	2.2824	2.7966	2.97122	2.8941	2.49953
RNF186	1	19814029	19815278	-	CDS			0.20282	-0.100682	-0.303502	-5.47119	-5.26837	-5.16769	-5.69608	-5.2463	-5.10547	-5.43127	-5.07801	-5.34375	-5.08131	-5.81347	-5.97571	-5.29907	-5.30205	-5.1475	-5.28935	-5.08959	-5.12841	-5.09842	-5.14982	-5.4144	-5.72958	-5.32936
RP11-91K11.2	1	19814367	19819502	+	CDS			0.177486	-0.100682	-0.278168	-5.44586	-5.26837	-5.16769	-5.64541	-5.2463	-5.10547	-5.43127	-5.07801	-5.34375	-5.08131	-5.81347	-5.97571	-5.14706	-5.30205	-5.1475	-5.28935	-5.08959	-5.12841	-5.09842	-5.14982	-5.4144	-5.72958	-5.31923
OTUD3	1	19882513	19912945	+	CDS	2.01e-36	6.79e-30	-0.695508	-0.772085	-0.0765772	5.74491	5.0494	5.82149	5.81073	5.67909	4.96892	5.12989	5.83969	5.76536	5.85941	5.84137	5.81382	5.77701	5.59142	5.66806	5.77779	4.94047	4.98938	4.97691	5.17835	5.10502	5.1063	5.48202	Chr1:19882201-19882650	2.35244
PLA2G2E	1	19920009	19923617	-	CDS			0.20282	-0.100682	-0.303502	-5.47119	-5.26837	-5.16769	-5.69608	-5.2463	-5.10547	-5.43127	-5.07801	-5.34375	-5.08131	-5.81347	-5.97571	-5.29907	-5.30205	-5.1475	-5.28935	-5.08959	-5.12841	-5.09842	-5.14982	-5.4144	-5.72958	-5.32936
PLA2G2A	1	19975431	19980416	-	CDS			0.46698	0.188813	-0.278168	-5.44586	-4.97888	-5.16769	-5.64541	-5.2463	-5.10547	-4.85228	-5.07801	-5.34375	-5.08131	-5.81347	-5.82371	-5.29907	-5.30205	-5.1475	-5.28935	-5.08959	-5.12841	-5.09842	-5.14982	-5.4144	-3.99261	-5.20343
PLA2G5	1	20028179	20091190	+	CDS			0.20282	-0.100682	-0.303502	-5.47119	-5.26837	-5.16769	-5.69608	-5.2463	-5.10547	-5.43127	-5.07801	-5.34375	-5.08131	-5.81347	-5.97571	-5.29907	-5.30205	-5.1475	-5.28935	-5.08959	-5.12841	-5.09842	-5.14982	-5.4144	-5.72958	-5.32936
PLA2G2D	1	20111939	20119566	-	CDS			0.177486	-0.100682	-0.278168	-5.44586	-5.26837	-5.16769	-5.64541	-5.2463	-5.10547	-5.43127	-5.07801	-5.34375	-5.08131	-5.81347	-5.97571	-5.14706	-5.30205	-5.1475	-5.28935	-5.08959	-5.12841	-5.09842	-5.14982	-5.4144	-5.72958	-5.31923
PLA2G2F	1	20139326	20150386	+	CDS			0.228154	-0.0753477	-0.303502	-5.47119	-5.24304	-5.16769	-5.69608	-5.2463	-5.10547	-5.3806	-5.07801	-5.34375	-5.08131	-5.81347	-5.97571	-5.29907	-5.30205	-5.1475	-5.28935	-5.08959	-5.12841	-5.09842	-5.14982	-5.4144	-5.57758	-5.31923
RP3-340N1.2	1	20154338	20160568	+				0.20282	-0.151349	-0.354169	-5.47119	-5.26837	-5.11702	-5.69608	-5.2463	-5.10547	-5.43127	-4.92601	-5.34375	-5.08131	-5.81347	-5.97571	-5.29907	-5.30205	-5.1475	-5.28935	-5.08959	-5.12841	-5.09842	-5.14982	-5.4144	-5.72958	-5.31923
PLA2G2C	1	20161253	20177424	-	CDS			0.177486	-0.100682	-0.278168	-5.44586	-5.26837	-5.16769	-5.69608	-5.19563	-5.10547	-5.43127	-5.07801	-5.34375	-5.08131	-5.81347	-5.97571	-5.29907	-5.30205	-5.1475	-5.13734	-5.08959	-5.12841	-5.09842	-5.14982	-5.4144	-5.72958	-5.31923
UBXN10-AS1	1	20184242	20186486	-				0.20282	-0.100682	-0.303502	-5.47119	-5.26837	-5.16769	-5.69608	-5.2463	-5.10547	-5.43127	-5.07801	-5.34375	-5.08131	-5.81347	-5.97571	-5.29907	-5.30205	-5.1475	-5.28935	-5.08959	-5.12841	-5.09842	-5.14982	-5.4144	-5.72958	-5.32936	Chr1:20185801-20186325	1.79197
UBXN10	1	20186085	20196048	+	CDS			0.177486	-0.0753477	-0.252834	-5.42052	-5.24304	-5.16769	-5.64541	-5.19563	-5.10547	-5.3806	-5.07801	-5.34375	-5.08131	-5.66147	-5.97571	-5.29907	-5.30205	-4.99549	-5.28935	-5.08959	-5.12841	-5.09842	-5.14982	-5.4144	-5.57758	-5.29896
RP3-340N1.6	1	20243095	20244655	+				0.20282	-0.100682	-0.303502	-5.47119	-5.26837	-5.16769	-5.69608	-5.2463	-5.10547	-5.43127	-5.07801	-5.34375	-5.08131	-5.81347	-5.97571	-5.29907	-5.30205	-5.1475	-5.28935	-5.08959	-5.12841	-5.09842	-5.14982	-5.4144	-5.72958	-5.32936
VWA5B1	1	20290919	20354894	+	CDS			0.152152	-0.151349	-0.303502	-5.42052	-5.26837	-5.11702	-5.59475	-5.2463	-5.10547	-5.43127	-5.07801	-5.19174	-5.08131	-5.66147	-5.97571	-5.14706	-5.30205	-5.1475	-5.28935	-5.08959	-5.12841	-5.09842	-5.14982	-5.4144	-5.72958	-5.29896
RP4-745E8.2	1	20294211	20323187	-	CDS			0.20282	-0.100682	-0.303502	-5.47119	-5.26837	-5.16769	-5.69608	-5.2463	-5.10547	-5.43127	-5.07801	-5.34375	-5.08131	-5.81347	-5.97571	-5.29907	-5.30205	-5.1475	-5.28935	-5.08959	-5.12841	-5.09842	-5.14982	-5.4144	-5.72958	-5.32936
LINC01141	1	20360579	20431234	-				0.20282	-0.100682	-0.303502	-5.47119	-5.26837	-5.16769	-5.69608	-5.2463	-5.10547	-5.43127	-5.07801	-5.34375	-5.08131	-5.81347	-5.97571	-5.29907	-5.30205	-5.1475	-5.28935	-5.08959	-5.12841	-5.09842	-5.14982	-5.4144	-5.72958	-5.32936
RP4-749H3.2	1	20412304	20413253	-				0.20282	-0.100682	-0.303502	-5.47119	-5.26837	-5.16769	-5.69608	-5.2463	-5.10547	-5.43127	-5.07801	-5.34375	-5.08131	-5.81347	-5.97571	-5.29907	-5.30205	-5.1475	-5.28935	-5.08959	-5.12841	-5.09842	-5.14982	-5.4144	-5.72958	-5.32936
CAMK2N1	1	20482391	20486220	-	CDS	0.0036049	0.022574	0.176669	-0.368936	-0.545605	3.6259	3.80257	4.1715	3.64091	3.61088	3.80237	3.80276	4.14008	4.29811	4.07632	3.51844	3.68408	3.72022	3.39298	3.78258	3.65707	3.88578	3.79178	3.72954	3.897	3.72912	3.78217	3.80569
MUL1	1	20499448	20508161	-	CDS		4.69e-36	0.0374401	0.774035	0.736595	5.00087	5.03831	4.26427	5.03733	4.9644	4.95413	5.12248	4.29558	4.24913	4.24811	5.05878	4.99327	5.05995	5.0136	4.99319	4.88641	4.9753	5.01654	4.87056	5.17085	4.9879	5.20869	4.86852
FAM43B	1	20552439	20555010	+	CDS		0.0305189	0.202766	-0.578303	-0.781069	0.665343	0.868109	1.44641	0.697425	0.63326	0.755782	0.980436	1.56585	1.36285	1.41054	0.893123	0.346215	0.852937	0.894347	0.619216	0.386219	0.817303	0.724037	0.726005	1.04657	0.887348	1.00739	0.902663
CDA	1	20588948	20618908	+	CDS	0.0115164	5.71e-11	-1.90822	-4.29296	-2.38475	-2.41567	-4.32389	-0.0309232	-3.0083	-1.82303	-4.62014	-4.02764	0.118388	0.0177103	-0.228867	-1.96103	-4.23875	-2.82513	-1.82812	-2.41053	-1.23045	-4.93758	-3.9764	-4.94642	-3.41286	-5.4144	-3.25565	-2.70201
PINK1	1	20633455	20651511	+	CDS			-0.097852	-0.25939	-0.161538	5.24458	5.14673	5.40612	5.27725	5.2119	5.09662	5.19683	5.45878	5.33573	5.42384	5.29564	5.30815	5.22798	5.2991	5.17818	5.15843	5.14722	5.06114	5.08149	5.15446	5.21029	5.22575	5.23775	Chr1:20633326-20633925	1.93252
PINK1-AS	1	20642657	20652193	-	CDS	1.76e-08	4.02e-09	0.236762	0.187395	-0.0493673	5.22552	5.46228	5.27488	5.29594	5.15509	5.48102	5.44354	5.3124	5.29308	5.21917	5.23032	5.34308	5.31442	5.10852	5.1869	5.16986	5.50743	5.47584	5.45978	5.4657	5.42498	5.43993	5.33009
DDOST	1	20651767	20661544	-	CDS			-0.0181339	-0.197613	-0.17948	7.74608	7.72794	7.92556	7.7882	7.70396	7.7679	7.68799	7.93895	7.92704	7.91068	7.8027	7.78212	7.77979	7.72147	7.67892	7.71147	7.76567	7.7657	7.77233	7.70479	7.66778	7.6914	7.77472	Chr1:20661226-20661825	1.97049
KIF17	1	20664014	20718017	-	CDS	0.00024	0	-0.511693	-2.09987	-1.58817	2.34792	1.83623	3.9361	2.37474	2.32111	1.8994	1.77306	3.95051	3.96054	3.89724	2.66945	2.25311	2.20167	2.35775	2.30829	2.29728	2.08478	1.65295	1.96047	1.68868	1.87715	1.75334	2.46088
SH2D5	1	20719732	20732837	-	CDS	8.4e-05	2.55e-07	-0.700686	-1.2816	-0.580912	2.90117	2.20049	3.48208	2.8905	2.91184	2.52956	1.87142	3.40938	3.41928	3.61759	3.00742	2.86279	2.8013	2.94271	2.8374	2.95541	2.48027	2.52344	2.58496	1.897	1.93727	1.77998	2.73708
RP5-930J4.2	1	20732880	20733952	+				0.20282	-0.151349	-0.354169	-5.47119	-5.26837	-5.11702	-5.69608	-5.2463	-5.10547	-5.43127	-5.07801	-5.19174	-5.08131	-5.81347	-5.97571	-5.29907	-5.30205	-5.1475	-5.28935	-5.08959	-5.12841	-5.09842	-5.14982	-5.4144	-5.72958	-5.31923
HP1BP3	1	20742661	20787323	-	CDS		0.0350047	0.022006	-0.272223	-0.294229	7.31452	7.33652	7.60874	7.30632	7.32272	7.24926	7.42378	7.5681	7.59779	7.66034	7.31223	7.3067	7.30002	7.27018	7.27188	7.42609	7.26454	7.2632	7.22006	7.44875	7.41113	7.41146	7.38216	Chr1:20786251-20787675	2.72221
RP5-930J4.4	1	20742987	20744292	+				-0.48918	0.427639	0.91682	-3.76553	-4.25471	-4.68235	-3.7701	-3.76096	-4.00414	-4.50529	-4.92601	-5.19174	-3.92931	-3.33954	-4.82371	-3.14706	-3.15005	-4.99549	-3.13734	-2.93758	-5.12841	-3.94642	-4.99782	-5.2624	-3.25565	-4.14457
EIF4G3	1	20806292	21176888	-	CDS		1.42e-07	-0.103189	0.0793634	0.182553	7.20301	7.09982	7.02046	7.1943	7.21173	7.01097	7.18868	7.00732	7.02954	7.02453	7.15851	7.2054	7.21899	7.21764	7.24172	7.17582	7.0603	6.98866	6.98395	7.19478	7.18313	7.18812	7.12523
ECE1	1	21217247	21345504	-	CDS	0.000823		-0.213157	-0.076244	0.136913	5.65339	5.44024	5.51648	5.65405	5.65273	5.40807	5.47241	5.61315	5.43305	5.50323	5.63946	5.71739	5.60532	5.59647	5.73752	5.62421	5.33037	5.43617	5.45766	5.45545	5.42235	5.53942	5.54075	Chr1:21345226-21345750	2.19095
RP3-329E20.2	1	21266082	21267251	+	CDS			0.20282	-0.100682	-0.303502	-5.47119	-5.26837	-5.16769	-5.69608	-5.2463	-5.10547	-5.43127	-5.07801	-5.34375	-5.08131	-5.81347	-5.97571	-5.29907	-5.30205	-5.1475	-5.28935	-5.08959	-5.12841	-5.09842	-5.14982	-5.4144	-5.72958	-5.32936
RP5-1071N3.1	1	21293290	21299774	+	CDS		0.0164589	-1.51141	-2.85173	-1.34032	-2.22175	-3.73317	-0.881437	-2.0468	-2.39671	-2.91037	-4.55596	-1.01912	-0.943815	-0.68138	-1.75458	-2.23875	-2.14706	-2.34269	-1.29505	-3.55238	-2.13023	-4.9764	-1.62449	-5.14982	-5.2624	-3.25565	-2.55825
RP11-293F5.1	1	21415898	21417492	+				0.20282	-0.100682	-0.303502	-5.47119	-5.26837	-5.16769	-5.69608	-5.2463	-5.10547	-5.43127	-5.07801	-5.34375	-5.08131	-5.81347	-5.97571	-5.29907	-5.30205	-5.1475	-5.28935	-5.08959	-5.12841	-5.09842	-5.14982	-5.4144	-5.72958	-5.32936
NBPF3	1	21440128	21485005	+	CDS	4.21e-07	1.41e-09	-0.484287	-0.804532	-0.320244	3.84779	3.3635	4.16804	3.87508	3.8205	3.17922	3.54779	4.14008	4.12341	4.24062	3.83439	3.85577	3.93509	3.91604	3.85626	3.6892	3.18654	3.15288	3.19824	3.53356	3.58935	3.52046	3.71813	Chr1:21439951-21440250	1.8883
ALPL	1	21509372	21578412	+	CDS	0.00448982	1.39e-12	-0.752086	-2.06345	-1.31136	0.998894	0.246808	2.31026	1.15594	0.841851	0.502825	-0.0092085	2.2539	2.52936	2.14751	1.13295	1.14207	1.19279	1.05941	0.559095	0.907051	0.191699	0.309	1.00778	-0.412858	-0.0144715	0.399704	0.960332
RP11-63N8.3	1	21586472	21591187	+				0.20282	-0.100682	-0.303502	-5.47119	-5.26837	-5.16769	-5.69608	-5.2463	-5.10547	-5.43127	-5.07801	-5.34375	-5.08131	-5.81347	-5.97571	-5.29907	-5.30205	-5.1475	-5.28935	-5.08959	-5.12841	-5.09842	-5.14982	-5.4144	-5.72958	-5.32936
RAP1GAP	1	21596215	21669363	-	CDS	3.49e-10	2.2e-20	-0.936364	-1.60496	-0.668596	2.00841	1.07204	2.677	2.0852	1.93162	1.05677	1.08731	2.8619	2.53618	2.63294	1.90839	2.28481	2.06239	1.95848	1.63386	2.20251	0.920396	1.36345	0.88647	1.08964	1.07745	1.09485	1.76758	Chr1:21651676-21652050	4.43495
USP48	1	21678298	21783606	-	CDS		0.000157	0.017942	-0.329531	-0.347473	6.45983	6.47777	6.8073	6.49093	6.42873	6.41709	6.53846	6.78222	6.80579	6.83391	6.44934	6.46487	6.55857	6.37155	6.39468	6.51998	6.44666	6.40784	6.39677	6.50997	6.59286	6.51254	6.5365	Chr1:21782776-21783825	2.05086
LDLRAD2	1	21812265	21825221	+	CDS			0.46698	-0.245856	-0.712837	-5.44586	-4.97888	-4.73302	-5.69608	-5.19563	-5.10547	-4.85228	-4.92601	-4.19174	-5.08131	-5.81347	-5.97571	-5.29907	-5.30205	-4.99549	-5.28935	-5.08959	-5.12841	-5.09842	-5.14982	-3.67744	-5.72958	-5.1165
HSPG2	1	21822245	21937297	-	CDS	2.48e-13	6.84e-36	-0.962282	-1.97201	-1.00973	3.19224	2.22996	4.20197	3.2461	3.13838	1.96971	2.49021	4.27612	4.18764	4.14216	3.2574	3.36117	3.11972	3.10262	3.33094	2.9816	1.86977	2.07888	1.96047	2.59464	2.59558	2.2804	3.00927
CELA3B	1	21977021	21998642	+	CDS			0.20282	-0.151349	-0.354169	-5.47119	-5.26837	-5.11702	-5.69608	-5.2463	-5.10547	-5.43127	-5.07801	-5.19174	-5.08131	-5.81347	-5.97571	-5.29907	-5.30205	-5.1475	-5.28935	-5.08959	-5.12841	-5.09842	-5.14982	-5.4144	-5.72958	-5.31923
CELA3A	1	22001656	22012539	+	CDS			0.20282	-0.100682	-0.303502	-5.47119	-5.26837	-5.16769	-5.69608	-5.2463	-5.10547	-5.43127	-5.07801	-5.34375	-5.08131	-5.81347	-5.97571	-5.29907	-5.30205	-5.1475	-5.28935	-5.08959	-5.12841	-5.09842	-5.14982	-5.4144	-5.72958	-5.32936
RP1-224A6.3	1	22023994	22024968	-				0.753488	-0.223509	-0.976997	-5.13103	-4.37754	-4.15403	-5.06643	-5.19563	-4.33747	-4.41761	-4.92601	-3.60678	-3.92931	-4.0765	-5.82371	-5.29907	-5.30205	-5.1475	-5.13734	-5.08959	-4.9764	-2.94642	-4.99782	-4.2624	-3.99261	-4.63423
LINC00339	1	22025188	22031223	+		2.38e-06	5.56e-13	0.416266	-0.9236	-1.33987	2.19362	2.60989	3.53349	2.3019	2.08534	2.63932	2.58045	3.49606	3.44125	3.66315	2.2394	2.30557	2.36073	1.94798	2.12345	2.18458	2.76286	2.5393	2.61582	2.61689	2.58309	2.54136	2.6281
CDC42	1	22052627	22092946	+	CDS		1.06e-34	-0.0320419	0.540627	0.572669	7.85637	7.82433	7.2837	7.86841	7.84433	7.85833	7.79032	7.2161	7.31283	7.32218	7.85928	7.83115	7.91481	7.79668	7.83799	7.89831	7.84255	7.84995	7.88251	7.78518	7.78575	7.80004	7.72902	Chr1:22052551-22052925	2.44027
CDC42-IT1	1	22059197	22064199	+				0.536153	-0.0315086	-0.567662	-5.15636	-4.62021	-4.5887	-5.06643	-5.2463	-4.38814	-4.85228	-5.07801	-3.60678	-5.08131	-4.0765	-5.82371	-5.29907	-5.30205	-5.1475	-5.28935	-2.93758	-5.12841	-5.09842	-5.14982	-5.4144	-3.99261	-4.82837
RP1-224A6.9	1	22100613	22101360	+				-0.112008	-0.100682	0.0113266	-5.15636	-5.26837	-5.16769	-5.06643	-5.2463	-5.10547	-5.43127	-5.07801	-5.34375	-5.08131	-4.0765	-5.82371	-5.29907	-5.30205	-5.1475	-5.28935	-5.08959	-5.12841	-5.09842	-5.14982	-5.4144	-5.72958	-5.20343
WNT4	1	22117305	22143969	-	CDS			-0.184168	-0.977934	-0.793766	-3.79465	-3.97882	-3.00089	-4.07997	-3.50933	-4.06835	-3.88929	-3.34104	-1.73231	-3.92931	-5.66147	-3.01635	-3.5621	-1.98012	-3.41053	-5.13734	-5.08959	-2.16905	-4.94642	-2.41286	-3.67744	-5.57758	-3.70957
RP11-415K20.2	1	22364630	22366482	-				0.177486	-1.11434	-1.29182	-5.44586	-5.26837	-4.15403	-5.64541	-5.2463	-5.10547	-5.43127	-3.92601	-5.19174	-3.34434	-5.66147	-5.97571	-5.29907	-5.30205	-5.1475	-5.28935	-5.08959	-5.12841	-5.09842	-5.14982	-5.4144	-5.72958	-5.1165
ZBTB40	1	22451851	22531157	+	CDS	0.0287473		-0.229359	-0.185389	0.0439696	5.99873	5.76937	5.95476	6.026	5.97146	5.58864	5.9501	5.96045	5.88039	6.02343	6.07874	5.99087	6.00839	5.9394	5.99532	5.97965	5.60157	5.53238	5.63195	6.0057	5.92433	5.92028	5.89819	Chr1:22451626-22452150	4.41115
ZBTB40-IT1	1	22517474	22519708	+	CDS			-0.869395	-1.17668	-0.307288	-3.98964	-4.85904	-3.68235	-4.07997	-3.89931	-4.72147	-4.9966	-2.92601	-4.19174	-3.92931	-4.0765	-3.01635	-5.14706	-3.56509	-3.99549	-4.13734	-5.08959	-3.9764	-5.09842	-3.99782	-5.2624	-5.72958	-4.27594
EPHA8	1	22563564	22603594	+	CDS	0.00168776	4.41e-05	-0.445571	-0.785805	-0.340234	2.30823	1.86266	2.64846	2.37015	2.24631	1.98453	1.74079	2.58969	2.71515	2.64055	2.47809	2.27958	2.35278	2.40454	2.23333	2.10106	2.16045	1.88158	1.91156	1.66039	1.68012	1.88186	2.19805
C1QA	1	22636506	22639608	+	CDS			0.20282	-0.100682	-0.303502	-5.47119	-5.26837	-5.16769	-5.69608	-5.2463	-5.10547	-5.43127	-5.07801	-5.34375	-5.08131	-5.81347	-5.97571	-5.29907	-5.30205	-5.1475	-5.28935	-5.08959	-5.12841	-5.09842	-5.14982	-5.4144	-5.72958	-5.32936
C1QC	1	22643630	22648110	+	CDS			0.0108194	-0.100682	-0.111501	-5.27919	-5.26837	-5.16769	-5.31208	-5.2463	-5.10547	-5.43127	-5.07801	-5.34375	-5.08131	-4.66147	-5.97571	-5.29907	-5.30205	-5.1475	-5.28935	-5.08959	-5.12841	-5.09842	-5.14982	-5.4144	-5.72958	-5.25256
C1QB	1	22652762	22661538	+	CDS			0.20282	-0.100682	-0.303502	-5.47119	-5.26837	-5.16769	-5.69608	-5.2463	-5.10547	-5.43127	-5.07801	-5.34375	-5.08131	-5.81347	-5.97571	-5.29907	-5.30205	-5.1475	-5.28935	-5.08959	-5.12841	-5.09842	-5.14982	-5.4144	-5.72958	-5.32936
EPHB2	1	22710839	22915325	+	CDS			-0.259652	-0.20508	0.0545721	3.58971	3.33006	3.53514	3.70307	3.47636	3.16674	3.49338	3.55377	3.60592	3.44573	3.68726	3.66814	3.7538	3.4007	3.54366	3.48471	3.03396	3.19352	3.27275	3.46161	3.66241	3.35611	3.47494
RP11-69E9.1	1	22835713	22836849	-	CDS			0.20282	-0.100682	-0.303502	-5.47119	-5.26837	-5.16769	-5.69608	-5.2463	-5.10547	-5.43127	-5.07801	-5.34375	-5.08131	-5.81347	-5.97571	-5.29907	-5.30205	-5.1475	-5.28935	-5.08959	-5.12841	-5.09842	-5.14982	-5.4144	-5.72958	-5.32936
RP1-74M1.3	1	22916682	22921500	+				-1.09653	-0.360818	0.735716	-0.379246	-1.47578	-1.11496	-0.269491	-0.489	-2.42515	-0.52641	-1.11865	-1.10428	-1.12195	-0.339538	-0.179854	-0.289082	-0.105653	-0.471932	-0.889416	-3.35262	-1.9764	-1.94642	0.131463	-1.45504	-0.255648	-0.965002
LACTBL1	1	22953043	22965338	-	CDS			0.20282	-0.100682	-0.303502	-5.47119	-5.26837	-5.16769	-5.69608	-5.2463	-5.10547	-5.43127	-5.07801	-5.34375	-5.08131	-5.81347	-5.97571	-5.29907	-5.30205	-5.1475	-5.28935	-5.08959	-5.12841	-5.09842	-5.14982	-5.4144	-5.72958	-5.32936
C1orf234	1	23010834	23015850	-	CDS			1.16197	-1.46916	-2.63113	-5.01119	-3.84922	-2.38006	-4.92808	-5.0943	-3.75848	-3.93996	-2.60408	-2.19174	-2.34434	-5.66147	-5.97571	-3.14706	-5.15005	-4.99549	-5.13734	-4.93758	-3.39144	-2.94642	-5.14982	-3.67744	-2.99261	-4.02017
KDM1A	1	23019448	23083689	+	CDS			-0.142257	-0.0824351	0.0598215	7.54684	7.40458	7.48702	7.58721	7.50647	7.41758	7.39159	7.52159	7.46736	7.47211	7.55982	7.59796	7.60385	7.50794	7.50136	7.51012	7.45849	7.42608	7.36816	7.37586	7.43435	7.36457	7.47797
RP1-184J9.2	1	23020147	23088058	-	CDS	0.0441362		-0.468155	0.284744	0.752899	0.490069	0.021914	-0.26283	0.493584	0.486554	-0.118488	0.162316	-0.604078	-0.06246	-0.121952	0.467817	0.668143	0.34479	0.522378	0.648362	0.288921	-0.293728	-0.0222061	-0.0395295	0.250108	0.0595291	0.177311	0.152227
LUZP1	1	23084023	23177808	-	CDS	7.94e-23	9.35e-05	-0.631554	0.153213	0.784767	5.65895	5.0274	4.87418	5.69083	5.62707	4.95126	5.10353	4.74642	4.89705	4.97909	5.66609	5.68309	5.7233	5.77254	5.59228	5.5164	4.9126	4.90318	5.038	5.23939	5.00673	5.06448	5.24938
HTR1D	1	23191895	23194729	-	CDS			0.125277	-1.17551	-1.30078	-1.82321	-1.69793	-0.522425	-1.4062	-2.24021	-1.96104	-1.43482	-0.533689	-0.10428	-0.929307	-1.66147	-0.869514	-1.68763	-1.34269	-3.41053	-1.96742	-1.13023	-1.39144	-3.36146	-1.29738	-1.67744	-1.32965	-1.51294
LINC01355	1	23281309	23286752	-		0.0289638	2.16e-15	-0.43288	-1.57817	-1.14529	2.49445	2.06157	3.63974	2.59812	2.39079	2.29101	1.83214	3.63624	3.61239	3.67061	2.54311	2.46169	2.78958	2.42738	2.5514	2.19357	2.30082	2.03482	2.5374	1.75707	1.82506	1.91428	2.55036
HNRNPR	1	23303771	23344336	-	CDS	9.42e-15	0	0.117849	0.47103	0.353181	8.68002	8.79786	8.32683	8.68522	8.67481	8.74209	8.85364	8.3124	8.35008	8.31803	8.66791	8.68736	8.70039	8.67779	8.66171	8.68493	8.75558	8.74811	8.72258	8.85968	8.88202	8.81923	8.65652	Chr1:23344201-23344875	1.66237
ZNF436	1	23359448	23369442	-	CDS			-0.102444	-0.121628	-0.0191838	3.12624	3.02379	3.14542	3.03807	3.2144	2.90838	3.13921	3.15081	3.20914	3.07632	3.00031	3.1011	3.01281	3.10262	3.39252	3.14806	3.03396	2.8628	2.82837	3.1263	3.15123	3.1401	3.0891	Chr1:23368726-23369475	1.67285
ZNF436-AS1	1	23368997	23371839	+			7.76e-18	0.155066	-1.47866	-1.63373	1.06483	1.2199	2.69856	1.2727	0.856971	1.3269	1.1129	2.6887	2.77404	2.63294	1.3609	0.862791	1.5944	0.827232	0.559095	1.18458	1.41997	1.39864	1.1621	0.97946	1.30746	1.05178	1.45361
RP5-1057J7.7	1	23378380	23379029	-				0.20282	-0.151349	-0.354169	-5.47119	-5.26837	-5.11702	-5.69608	-5.2463	-5.10547	-5.43127	-4.92601	-5.34375	-5.08131	-5.81347	-5.97571	-5.29907	-5.30205	-5.1475	-5.28935	-5.08959	-5.12841	-5.09842	-5.14982	-5.4144	-5.72958	-5.31923
TCEA3	1	23381061	23424740	-	CDS			-1.44263	-1.99462	-0.551997	-2.47875	-3.92138	-1.92676	-2.60615	-2.35136	-4.17949	-3.66327	-1.46657	-2.38439	-1.92931	-1.49154	-3.50178	-2.82513	-2.82812	-1.41053	-2.81542	-4.93758	-2.65447	-4.94642	-5.14982	-4.2624	-1.57758	-2.9454
ASAP3	1	23428563	23484568	-	CDS	0.000108	8.39e-10	-0.423841	-0.893122	-0.469281	2.97336	2.54952	3.44264	3.00542	2.9413	2.6217	2.47734	3.36861	3.48774	3.47157	3.08673	2.95765	2.97188	2.84431	2.94702	3.03258	2.7419	2.43299	2.6902	2.35091	2.54496	2.53617	2.89768
E2F2	1	23506430	23531220	-	CDS	2.03e-15	5.01e-27	-0.601665	-0.838274	-0.23661	4.95798	4.35632	5.19459	5.05198	4.86399	4.29407	4.41857	5.21738	5.1898	5.1766	5.19418	4.99247	4.96928	4.95717	4.78914	4.84565	4.16832	4.31822	4.39565	4.44097	4.39938	4.41536	4.76464
RP1-150O5.3	1	23549139	23550915	-				1.08682	-1.44879	-2.53561	-4.84153	-3.75471	-2.30592	-4.43677	-5.2463	-4.2868	-3.22262	-1.60408	-2.38439	-2.92931	-4.66147	-5.82371	-2.82513	-5.30205	-5.1475	-5.28935	-4.93758	-3.9764	-3.94642	-3.41286	-3.67744	-2.57758	-3.89968
ID3	1	23557918	23559794	-	CDS	0	1.78e-20	0.834266	0.501818	-0.332448	5.26582	6.10008	5.59826	5.30826	5.22337	6.1615	6.03867	5.63528	5.58798	5.57153	5.3343	5.32604	5.26445	5.27307	5.18566	5.21138	6.18847	6.14837	6.14766	6.06625	6.02185	6.0279	5.66601
MDS2	1	23581495	23640568	+	CDS			0.20282	-0.100682	-0.303502	-5.47119	-5.26837	-5.16769	-5.69608	-5.2463	-5.10547	-5.43127	-5.07801	-5.34375	-5.08131	-5.81347	-5.97571	-5.29907	-5.30205	-5.1475	-5.28935	-5.08959	-5.12841	-5.09842	-5.14982	-5.4144	-5.72958	-5.32936
RPL11	1	23691779	23696425	+	CDS	2.87e-13		0.212269	-0.148149	-0.360418	9.73598	9.94825	10.0964	9.76233	9.70962	9.96792	9.92857	10.1081	10.0978	10.0832	9.80592	9.71857	9.7625	9.69039	9.66795	9.77053	9.95515	9.95812	9.99049	9.9295	9.94439	9.91183	9.89297	Chr1:23691601-23692200	1.84462
TCEB3	1	23743155	23762059	+	CDS		4.42e-39	-0.0943708	0.602815	0.697185	7.01807	6.92369	6.32088	7.07497	6.96116	6.95918	6.8882	6.33315	6.285	6.34449	7.07726	7.08862	7.05904	6.94469	6.97317	6.96562	6.9824	6.9536	6.94156	6.86249	6.93236	6.86977	6.84088	Chr1:23743201-23744100	3.28981
TCEB3-AS1	1	23760382	23778287	-		3.2e-06		0.550759	-0.141224	-0.691984	1.27768	1.82844	1.96967	1.35119	1.20417	1.77888	1.878	2.12928	1.86354	1.91618	1.54799	1.20971	1.29588	1.1898	1.13379	1.28892	2.0397	1.75152	1.54543	1.68868	1.97601	1.96932	1.63638	Chr1:23777851-23778750	1.84618
PITHD1	1	23778405	23788232	+	CDS	9.61e-10	0	0.214858	0.838086	0.623227	6.16716	6.38202	5.54394	6.204	6.13033	6.28473	6.47932	5.58772	5.50783	5.53626	6.26631	6.18156	6.16412	6.07033	6.17318	6.14748	6.25594	6.31764	6.28059	6.45494	6.45142	6.5316	6.12846
LYPLA2	1	23790970	23795539	+	CDS		2.6e-13	0.00783873	0.535175	0.527336	5.88074	5.88858	5.35341	5.88039	5.8811	5.99825	5.77891	5.41829	5.30211	5.33982	5.92397	5.79146	5.92574	5.87093	5.85782	5.91455	5.96855	5.95581	6.07039	5.8047	5.74603	5.78601	5.77841
GALE	1	23795599	23800804	-	CDS	2.94e-06	4.3e-08	0.271592	0.329073	0.0574808	3.84045	4.11204	3.78297	3.90332	3.77757	4.15508	4.069	3.80531	3.79694	3.74665	3.85226	3.95765	3.90006	3.81862	3.71187	3.80224	4.23983	4.10575	4.11967	4.09494	4.14274	3.96932	3.93759	Chr1:23799526-23800050	2.00465
HMGCL	1	23801885	23838620	-	CDS	7.67e-09	1.25e-23	0.414864	-0.928904	-1.34377	3.34168	3.75654	4.68545	3.45605	3.22731	3.66995	3.84314	4.70699	4.63481	4.71455	3.50344	3.53604	3.32867	3.23366	3.22367	3.2246	3.73837	3.53139	3.74008	3.88482	3.76274	3.88186	3.77638	Chr1:23825101-23825625	2.32779
FUCA1	1	23845077	23868294	-	CDS	1.94e-05		0.201452	-0.129634	-0.331086	4.25413	4.45558	4.58521	4.27255	4.23571	4.36638	4.54478	4.57583	4.55645	4.62336	4.1934	4.24775	4.3765	4.34181	4.26425	4.10106	4.43963	4.31822	4.34129	4.53551	4.57838	4.52046	4.40093
CNR2	1	23870526	23913362	-	CDS			0.249646	0.663479	0.413833	-4.65252	-4.40287	-5.06635	-4.21075	-5.0943	-5.00414	-3.80161	-4.92601	-5.34375	-4.92931	-4.66147	-2.82371	-5.14706	-5.15005	-4.99549	-5.13734	-4.93758	-4.9764	-5.09842	-2.99782	-2.67744	-5.72958	-4.63543
RP11-4M23.3	1	23907111	23907885	+				0.20282	-0.100682	-0.303502	-5.47119	-5.26837	-5.16769	-5.69608	-5.2463	-5.10547	-5.43127	-5.07801	-5.34375	-5.08131	-5.81347	-5.97571	-5.29907	-5.30205	-5.1475	-5.28935	-5.08959	-5.12841	-5.09842	-5.14982	-5.4144	-5.72958	-5.32936
PNRC2	1	23959109	23963462	+	CDS	1.16e-08	7.03e-12	0.153535	0.128912	-0.0246234	6.59697	6.75051	6.6216	6.57769	6.61625	6.72567	6.77535	6.63862	6.61923	6.60694	6.60941	6.53137	6.5923	6.58339	6.56627	6.6991	6.72597	6.71534	6.7357	6.71169	6.84874	6.76561	6.66331	Chr1:23958976-23959875	1.84999
SRSF10	1	23964804	23980927	-	CDS	3.24e-07		-0.401966	-0.205699	0.196267	7.99548	7.59351	7.79921	8.03995	7.95101	7.69968	7.48735	7.79317	7.81353	7.79094	8.01107	8.04395	8.06483	7.93094	7.92244	7.99965	7.66558	7.70966	7.72379	7.46953	7.50434	7.48818	7.79544
RP11-293P20.2	1	24040835	24086799	+	CDS			0.20282	-0.100682	-0.303502	-5.47119	-5.26837	-5.16769	-5.69608	-5.2463	-5.10547	-5.43127	-5.07801	-5.34375	-5.08131	-5.81347	-5.97571	-5.29907	-5.30205	-5.1475	-5.28935	-5.08959	-5.12841	-5.09842	-5.14982	-5.4144	-5.72958	-5.32936
MYOM3	1	24056035	24112175	-	CDS			0.177486	0.214147	0.0366604	-5.13103	-4.95354	-5.16769	-5.06643	-5.19563	-5.0548	-4.85228	-5.07801	-5.34375	-5.08131	-5.66147	-5.97571	-3.5621	-5.15005	-5.1475	-5.28935	-5.08959	-5.12841	-4.94642	-5.14982	-5.4144	-3.99261	-5.06737
RP11-293P20.4	1	24066774	24083565	+	CDS			0.20282	-0.100682	-0.303502	-5.47119	-5.26837	-5.16769	-5.69608	-5.2463	-5.10547	-5.43127	-5.07801	-5.34375	-5.08131	-5.81347	-5.97571	-5.29907	-5.30205	-5.1475	-5.28935	-5.08959	-5.12841	-5.09842	-5.14982	-5.4144	-5.72958	-5.32936
IL22RA1	1	24119771	24143121	-	CDS			-0.0613404	-0.654336	-0.592996	-5.1817	-5.24304	-4.5887	-5.69608	-4.66731	-5.0548	-5.43127	-3.34104	-5.34375	-5.08131	-5.81347	-5.97571	-5.29907	-3.56509	-5.1475	-5.28935	-4.93758	-5.12841	-5.09842	-5.14982	-5.4144	-5.72958	-5.08763
IFNLR1	1	24154157	24187959	-	CDS			-0.104177	-0.130252	-0.0260755	3.21405	3.10987	3.24012	3.25788	3.17022	2.95823	3.26151	3.35012	3.19627	3.17398	3.2869	3.16213	3.32461	3.25083	3.10254	3.15728	3.00493	2.77179	3.09797	3.2922	3.31503	3.17731	3.17759
RP11-10N16.2	1	24200240	24211693	+				0.228154	-0.0500138	-0.278168	-5.44586	-5.2177	-5.16769	-5.64541	-5.2463	-5.00414	-5.43127	-5.07801	-5.34375	-5.08131	-5.66147	-5.97571	-5.29907	-5.30205	-5.1475	-5.28935	-4.93758	-5.12841	-4.94642	-5.14982	-5.4144	-5.72958	-5.29896
RP11-10N16.3	1	24307556	24321901	-	CDS			0.536153	-0.874658	-1.41081	-5.42052	-4.88437	-4.00971	-5.64541	-5.19563	-5.10547	-4.66327	-3.34104	-5.34375	-3.34434	-5.66147	-5.97571	-5.29907	-5.15005	-5.1475	-5.28935	-5.08959	-5.12841	-5.09842	-5.14982	-3.2624	-5.57758	-4.9239
GRHL3	1	24319322	24364482	+	CDS			0.116205	-0.853285	-0.96949	-1.95195	-1.83574	-0.98246	-2.18603	-1.71787	-2.65117	-1.02032	-1.46657	-0.943815	-0.53699	-2.85411	-2.01636	-1.68763	-1.82812	-1.99549	-1.32999	-3.35262	-1.9764	-2.62449	-1.53839	-0.802967	-0.719596	-1.71157
STPG1	1	24356999	24416934	-	CDS	1.32e-09		0.363901	-0.271564	-0.635465	3.34636	3.71027	3.98183	3.32892	3.36381	3.60601	3.81452	3.99286	4.04905	3.90358	3.45748	3.29263	3.23664	3.38911	3.30829	3.39404	3.62466	3.61231	3.58106	3.70954	3.81975	3.91428	3.61902	Chr1:24415426-24415950	2.83332
NIPAL3	1	24415794	24472976	+	CDS	4.4e-07	2.66e-05	-0.37882	-0.492741	-0.113921	5.06942	4.6906	5.18334	5.14369	4.99515	4.59728	4.78392	5.15081	5.14365	5.25557	5.09092	5.19031	5.14985	5.01862	4.94555	5.02127	4.43963	4.65659	4.69563	4.79334	4.83563	4.72278	4.94068
RCAN3	1	24502351	24541040	+	CDS		0.00922008	-0.0136894	-0.379336	-0.365647	4.06545	4.05176	4.4311	4.04607	4.08483	4.05247	4.05105	4.4425	4.40071	4.45007	3.97516	4.2042	3.95885	4.24012	3.98179	4.03258	4.12581	4.01512	4.01648	3.90305	4.10829	4.14181	4.1331
RP4-594I10.3	1	24538802	24556024	-				0.253488	-0.434015	-0.687503	-5.47119	-5.2177	-4.78369	-5.69608	-5.2463	-5.0548	-5.3806	-5.07801	-5.34375	-3.92931	-5.81347	-5.97571	-5.29907	-5.30205	-5.1475	-5.28935	-4.93758	-5.12841	-5.09842	-5.14982	-5.4144	-5.57758	-5.23229
NCMAP	1	24556111	24609328	+	CDS			0.152152	-0.100682	-0.252834	-5.42052	-5.26837	-5.16769	-5.64541	-5.19563	-5.10547	-5.43127	-5.07801	-5.34375	-5.08131	-5.81347	-5.82371	-5.29907	-5.30205	-4.99549	-5.28935	-5.08959	-5.12841	-5.09842	-5.14982	-5.4144	-5.72958	-5.30909
SRRM1	1	24631716	24673267	+	CDS	0.0102641		-0.290977	-0.0210821	0.269895	7.79573	7.50475	7.52583	7.84972	7.74173	7.65536	7.35414	7.47006	7.55267	7.55476	7.8562	7.83528	7.85768	7.7442	7.70581	7.77517	7.71616	7.60903	7.64089	7.36412	7.3396	7.35869	7.62536	Chr1:24643126-24643725	1.89756
CLIC4	1	24745357	24844324	+	CDS		2.26e-33	-0.172575	-0.926341	-0.753766	6.75565	6.58308	7.50942	6.75733	6.75397	6.47679	6.68936	7.48073	7.51971	7.52782	6.6756	6.75372	6.84269	6.71607	6.7673	6.77854	6.49965	6.49832	6.43242	6.58291	6.78983	6.69534	6.83738
RUNX3	1	24899511	24965121	-	CDS	0.00142217	2.01e-10	0.282631	0.693571	0.41094	3.36833	3.65096	2.95739	3.47957	3.2571	3.42944	3.87249	3.06268	3.01771	2.79179	3.57215	3.53384	3.33272	3.15829	3.29913	3.31387	3.38884	3.51945	3.38001	3.82873	3.833	3.95575	3.3992
RP11-84D1.1	1	24961345	24963097	+	CDS			0.564474	0.260973	-0.303502	-5.42052	-4.85605	-5.11702	-5.64541	-5.19563	-4.28083	-5.43127	-5.07801	-5.34375	-4.92931	-5.81347	-5.82371	-5.29907	-5.30205	-4.99549	-5.28935	-5.08959	-5.12841	-2.62449	-5.14982	-5.4144	-5.72958	-5.13403
RP11-84D1.2	1	24968423	24970865	-				0.20282	-0.100682	-0.303502	-5.47119	-5.26837	-5.16769	-5.69608	-5.2463	-5.10547	-5.43127	-5.07801	-5.34375	-5.08131	-5.81347	-5.97571	-5.29907	-5.30205	-5.1475	-5.28935	-5.08959	-5.12841	-5.09842	-5.14982	-5.4144	-5.72958	-5.32936
RP4-799D16.1	1	25043707	25113120	-				0.20282	-0.100682	-0.303502	-5.47119	-5.26837	-5.16769	-5.69608	-5.2463	-5.10547	-5.43127	-5.07801	-5.34375	-5.08131	-5.81347	-5.97571	-5.29907	-5.30205	-5.1475	-5.28935	-5.08959	-5.12841	-5.09842	-5.14982	-5.4144	-5.72958	-5.32936
RP4-706G24.1	1	25208139	25208869	+				0.20282	-0.100682	-0.303502	-5.47119	-5.26837	-5.16769	-5.69608	-5.2463	-5.10547	-5.43127	-5.07801	-5.34375	-5.08131	-5.81347	-5.97571	-5.29907	-5.30205	-5.1475	-5.28935	-5.08959	-5.12841	-5.09842	-5.14982	-5.4144	-5.72958	-5.32936
SYF2	1	25222679	25232502	-	CDS	0.0272485		0.0900718	-0.172616	-0.262688	5.43215	5.52223	5.69484	5.44025	5.42406	5.58913	5.45532	5.71785	5.697	5.66968	5.46395	5.4378	5.41899	5.2991	5.4213	5.55178	5.60254	5.63554	5.52931	5.53161	5.38955	5.44479	5.52072
RSRP1	1	25242237	25338213	-	CDS	0.000629	0.00250475	-0.414333	-0.582831	-0.168498	5.7948	5.38047	5.9633	5.85438	5.73523	5.56936	5.19158	5.93895	5.99685	5.9541	5.88928	5.80063	5.87322	5.7478	5.62656	5.83132	5.56525	5.54912	5.59371	5.2298	5.17014	5.1748	5.66277	Chr1:25247251-25248000	1.45689
RP3-465N24.6	1	25247837	25248321	+				-0.177339	-0.0500139	0.127325	-4.41071	-4.58805	-4.53803	-5.11709	-3.70432	-4.23016	-4.94593	-3.34104	-5.34375	-4.92931	-4.0765	-5.97571	-5.29907	-4.15005	-3.41053	-3.55238	-4.93758	-5.12841	-2.62449	-4.99782	-5.2624	-4.57758	-4.50711
RHD	1	25272393	25330445	+	CDS			0.20282	-0.100682	-0.303502	-5.47119	-5.26837	-5.16769	-5.69608	-5.2463	-5.10547	-5.43127	-5.07801	-5.34375	-5.08131	-5.81347	-5.97571	-5.29907	-5.30205	-5.1475	-5.28935	-5.08959	-5.12841	-5.09842	-5.14982	-5.4144	-5.72958	-5.32936
TMEM50A	1	25337917	25362361	+	CDS		0.000124	0.00502364	0.17619	0.171166	6.5914	6.59643	6.42024	6.6184	6.56441	6.69946	6.49339	6.41607	6.43077	6.41388	6.59474	6.60622	6.65424	6.53119	6.53491	6.62711	6.72375	6.71883	6.65581	6.49153	6.48075	6.5079	6.55918	Chr1:25338301-25338750	2.18765
RHCE	1	25362249	25430192	-	CDS	0.0320124		1.78745	-0.604319	-2.39177	-3.55881	-1.77136	-1.16704	-3.55165	-3.56597	-2.03517	-1.50755	-0.225567	-2.86981	-0.405745	-2.85411	-2.65378	-5.14706	-4.15005	-1.41053	-5.13734	-2.35262	-1.80648	-1.94642	-1.29738	-1.45504	-1.77022	-2.36548
TMEM57	1	25430858	25500209	+	CDS	0.0248691		-0.221576	-0.0635234	0.158053	5.15695	4.93537	4.9989	5.16273	5.15117	5.02017	4.85058	5.1019	4.89041	5.00438	5.09676	5.1931	5.19834	5.06791	5.14789	5.2377	4.96931	5.03762	5.05358	4.90606	4.82771	4.81796	5.03671
LDLRAP1	1	25543580	25568886	+	CDS	1.43e-14	1.2e-24	0.303134	0.531796	0.228663	4.70219	5.00532	4.47352	4.69875	4.70562	4.93355	5.07709	4.54364	4.45751	4.41942	4.7114	4.70377	4.68107	4.75534	4.6787	4.68284	5.02387	4.79838	4.97839	5.07766	5.07745	5.07616	4.77771	Chr1:25543501-25544025	2.45596
RP11-70P17.1	1	25581478	25590356	+				0.0361534	0.862308	0.826155	-4.29087	-4.25471	-5.11702	-4.01576	-4.56597	-4.33747	-4.17196	-5.07801	-5.34375	-4.92931	-3.0765	-3.82371	-5.14706	-3.56509	-4.99549	-5.13734	-5.08959	-3.9764	-3.94642	-4.99782	-2.94047	-4.57758	-4.44164
MAN1C1	1	25617468	25786207	+	CDS			-0.0543347	-0.396859	-0.342524	1.18187	1.12753	1.52439	1.29103	1.07271	0.71308	1.54199	1.43155	1.56314	1.57849	1.19652	1.31584	1.36073	1.11674	1.0489	1.05248	1.0397	0.345526	0.75402	1.68868	1.22945	1.70783	1.22864	Chr1:25617151-25617450	1.78123
RP1-187B23.1	1	25644544	25659111	-	CDS			0.20282	-0.0753477	-0.278168	-5.44586	-5.24304	-5.16769	-5.69608	-5.19563	-5.10547	-5.3806	-5.07801	-5.34375	-5.08131	-5.81347	-5.97571	-5.29907	-5.15005	-5.1475	-5.28935	-5.08959	-5.12841	-5.09842	-5.14982	-5.2624	-5.72958	-5.30909
SEPN1	1	25800176	25818224	+	CDS	1.47e-17	6.39e-14	-0.413432	-0.538977	-0.125545	6.55751	6.14408	6.68306	6.60516	6.50987	6.11842	6.16974	6.64527	6.65021	6.75369	6.55498	6.62415	6.63634	6.49696	6.56961	6.46303	6.17094	6.13994	6.04439	6.21346	6.12723	6.16852	6.41725
RP1-317E23.6	1	25811470	25823744	+	CDS	1.57e-09	8.2e-07	-0.474287	-0.602605	-0.128318	3.85237	3.37808	3.98069	3.88199	3.82276	3.30061	3.45555	3.98987	3.94781	4.00438	3.84633	3.86454	3.93509	3.89161	3.84056	3.7361	3.22229	3.35451	3.32504	3.33757	3.45185	3.57724	3.68832	Chr1:25819801-25820475	2.12168
RP1-317E23.3	1	25816749	25820797	-	CDS			0.270886	-1.18827	-1.45915	-1.94856	-1.67767	-0.489404	-2.1385	-1.75862	-2.07702	-1.27833	-0.118651	-0.668181	-0.68138	-1.85411	-1.73625	-2.82513	-2.34269	-2.18814	-0.745026	-1.47815	-3.39144	-1.36146	-1.41286	-1.01447	-1.40765	-1.54837
MTFR1L	1	25818640	25832942	+	CDS	5.21e-09	0.00144797	0.188863	0.0212255	-0.167638	5.21215	5.40101	5.37978	5.2382	5.18609	5.40403	5.39798	5.42714	5.35612	5.35609	5.23411	5.25577	5.22471	5.23366	5.15932	5.1653	5.36505	5.46031	5.38674	5.38264	5.36514	5.44618	5.32122
RP1-317E23.7	1	25831913	25832134	-	CDS			-0.428266	-0.498776	-0.0705099	-1.97291	-2.40118	-1.9024	-1.79477	-2.15105	-1.68704	-3.11531	-1.75608	-2.60678	-1.34434	-1.66147	-1.57578	-2.14706	-2.82812	-2.18814	-1.4369	-1.47815	-1.80648	-1.7765	-3.99782	-2.09247	-3.25565	-2.13012
AUNIP	1	25831913	25859458	-	CDS			0.0302647	-0.0869844	-0.117249	4.23472	4.26498	4.35197	4.29376	4.17568	4.29473	4.23524	4.49185	4.27178	4.29228	4.27517	4.30815	4.29795	4.23581	4.0999	4.19133	4.26209	4.31822	4.30388	4.2334	4.28835	4.18398	4.27028	Chr1:25858951-25859700	1.3883
RP1-125I3.2	1	25859613	25863420	+	CDS		0.038629	-0.612008	-2.1865	-1.57449	-4.14953	-4.76154	-2.57504	-4.06643	-4.23264	-5.0548	-4.46828	-1.92601	-3.19174	-2.60738	-2.66147	-4.23875	-5.29907	-4.15005	-4.99549	-3.55238	-5.08959	-5.12841	-4.94642	-3.41286	-5.4144	-4.57758	-4.07944
PAQR7	1	25861210	25871253	-	CDS			0.179383	0.127821	-0.0515623	2.35959	2.53898	2.41115	2.24926	2.46992	2.24195	2.836	2.44903	2.43761	2.34682	2.09342	2.23157	2.42279	2.46466	2.56675	2.37836	2.20197	2.29038	2.23349	2.76373	2.7983	2.94599	2.44166
STMN1	1	25884181	25906991	-	CDS	5.27e-05	0.00244529	0.100104	0.0102976	-0.0898068	7.95526	8.05537	8.04507	7.94897	7.96155	8.08384	8.02689	8.01907	8.08888	8.02725	7.95255	7.92898	7.96538	7.93493	7.94592	8.00381	8.06065	8.13799	8.05287	8.00675	8.03967	8.03426	8.01326	Chr1:25906126-25906725	2.77495
PAFAH2	1	25959767	25998157	-	CDS	3.11e-13		0.569261	-0.289217	-0.858478	2.30092	2.87018	3.1594	2.28455	2.31729	2.77953	2.96083	3.2539	3.3081	2.91618	2.17774	2.33111	2.34479	2.46466	2.22367	2.26354	2.77666	2.68181	2.88013	3.00218	2.99027	2.89003	2.70032
EXTL1	1	26019884	26036464	+	CDS			0.112761	0.107523	-0.00523816	-2.6445	-2.53173	-2.63926	-2.12182	-3.16717	-2.62014	-2.44333	-3.92601	-1.38439	-2.60738	-2.66147	-2.01636	-1.68763	-2.82812	-4.99549	-1.67791	-3.93758	-1.9764	-1.94642	-1.29738	-3.2624	-2.77022	-2.59834
SLC30A2	1	26037252	26046133	-	CDS			-0.0477382	0.116653	0.164391	-3.84532	-3.89306	-4.00971	-4.53811	-3.15254	-5.0548	-2.73131	-3.34104	-3.60678	-5.08131	-4.0765	-4.23875	-5.29907	-5.30205	-2.18814	-1.96742	-5.08959	-4.9764	-5.09842	-1.99782	-2.94047	-3.25565	-3.89729
TRIM63	1	26051304	26068436	-	CDS			0.20282	-0.151349	-0.354169	-5.47119	-5.26837	-5.11702	-5.69608	-5.2463	-5.10547	-5.43127	-4.92601	-5.34375	-5.08131	-5.81347	-5.97571	-5.29907	-5.30205	-5.1475	-5.28935	-5.08959	-5.12841	-5.09842	-5.14982	-5.4144	-5.72958	-5.31923
PDIK1L	1	26111165	26125543	+	CDS	0.0394178		-0.198229	0.00457048	0.2028	4.34059	4.14236	4.13779	4.33271	4.34848	4.05505	4.22967	4.12928	4.22188	4.06221	4.29854	4.30943	4.39016	4.34181	4.28063	4.42299	3.94506	4.09774	4.12236	4.1994	4.32068	4.16894	4.22074	Chr1:26111401-26112075	1.33675
FAM110D	1	26159020	26162628	+	CDS			0.401649	-0.242015	-0.643663	-5.1817	-4.78005	-4.53803	-5.11709	-5.2463	-5.0548	-4.50529	-4.92601	-3.60678	-5.08131	-5.81347	-4.23875	-5.29907	-5.30205	-5.1475	-5.28935	-5.08959	-4.9764	-5.09842	-2.67589	-5.2624	-5.57758	-4.8923	Chr1:26161651-26162025	2.32779
ZNF593	1	26169871	26172060	+	CDS	1.73e-23	0	0.544828	1.19028	0.645452	5.15119	5.69602	4.50574	5.21729	5.08509	5.7118	5.68024	4.56785	4.48421	4.46516	5.3911	5.14927	5.1115	5.14572	5.0241	5.08545	5.74716	5.68002	5.70822	5.64513	5.65348	5.7421	5.24003	Chr1:26169751-26170350	2.03718
RP11-96L14.7	1	26169947	26171821	-	CDS			0.803159	1.6947	0.891541	-3.55881	-2.75565	-4.45035	-2.83432	-4.28331	-3.03517	-2.47613	-5.07801	-5.34375	-2.92931	-2.66147	-3.01635	-2.82513	-3.56509	-5.1475	-4.13734	-4.93758	-1.80648	-2.36146	-2.99782	-2.94047	-1.49011	-3.41586
CNKSR1	1	26177403	26189886	+	CDS			0.116306	0.273011	0.156706	0.415608	0.531914	0.258903	0.825776	0.00544114	0.643314	0.420514	0.71785	0.130185	-0.0713262	0.730852	0.684085	1.06239	0.24227	-0.410531	0.184585	0.585977	0.483029	0.860935	0.211633	0.518961	0.530948	0.43079
CATSPER4	1	26190561	26202968	+	CDS			0.20282	-0.126016	-0.328835	-5.44586	-5.24304	-5.11702	-5.64541	-5.2463	-5.10547	-5.3806	-4.92601	-5.34375	-5.08131	-5.66147	-5.97571	-5.29907	-5.30205	-5.1475	-5.28935	-5.08959	-5.12841	-5.09842	-5.14982	-5.2624	-5.72958	-5.29896	Chr1:26201026-26201475	1.19592
CEP85	1	26234153	26279038	+	CDS			-0.247403	-0.224633	0.02277	5.81346	5.56606	5.79069	5.87803	5.7489	5.34087	5.79124	5.7473	5.79836	5.82642	5.91076	5.84872	5.87461	5.72186	5.79567	5.72916	5.38772	5.3489	5.286	5.88864	5.66982	5.81528	5.70995
SH3BGRL3	1	26279176	26281522	+	CDS			0.0586059	0.0470278	-0.0115781	3.59955	3.65816	3.61113	3.61646	3.58265	3.69605	3.62027	3.62089	3.55309	3.65941	3.71791	3.54042	3.59103	3.53995	3.70147	3.50651	3.82064	3.7101	3.55741	3.55293	3.48243	3.82544	3.62531	Chr1:26279701-26280450	1.80905
UBXN11	1	26281328	26318363	-	CDS	0.0358611	0.00279108	0.0823971	0.0587917	-0.0236053	5.2163	5.2987	5.2399	5.24925	5.18334	5.34674	5.25065	5.21098	5.18655	5.32218	5.26779	5.19658	5.28339	5.24334	5.00732	5.29937	5.3139	5.37011	5.35622	5.25957	5.23944	5.25294	5.25398
CD52	1	26317957	26320523	+	CDS			0.517648	0.214146	-0.303502	-5.47119	-4.95354	-5.16769	-5.69608	-5.2463	-5.0548	-4.85228	-5.07801	-5.34375	-5.08131	-5.81347	-5.97571	-5.29907	-5.30205	-5.1475	-5.28935	-5.08959	-4.9764	-5.09842	-5.14982	-3.67744	-5.72958	-5.20343
AIM1L	1	26321859	26354130	-	CDS			-0.141903	-0.919042	-0.777139	-0.919113	-1.06102	-0.141974	-0.782712	-1.05551	-0.91904	-1.20299	-0.604078	-0.021818	0.199976	-0.754575	-1.57578	-0.0177798	-1.56508	0.21396	-1.81542	-0.615656	-1.51697	-0.624492	-1.41286	-0.940471	-1.25565	-0.820446
ZNF683	1	26361634	26374522	-	CDS			0.20282	-0.100682	-0.303502	-5.47119	-5.26837	-5.16769	-5.69608	-5.2463	-5.10547	-5.43127	-5.07801	-5.34375	-5.08131	-5.81347	-5.97571	-5.29907	-5.30205	-5.1475	-5.28935	-5.08959	-5.12841	-5.09842	-5.14982	-5.4144	-5.72958	-5.32936	Chr1:26363851-26364150	1.77419
LIN28A	1	26410778	26429722	+	CDS			0.228154	-0.629002	-0.857156	-5.44586	-5.2177	-4.5887	-5.69608	-5.19563	-5.00414	-5.43127	-5.07801	-3.60678	-5.08131	-5.81347	-5.97571	-5.29907	-5.15005	-5.1475	-5.28935	-4.93758	-5.12841	-4.94642	-5.14982	-5.4144	-5.72958	-5.18316	Chr1:26408551-26408925	1.99949
DHDDS	1	26432282	26471294	+	CDS	0.017679		-0.228868	-0.0444983	0.18437	4.65104	4.42217	4.46667	4.69644	4.60564	4.42551	4.41884	4.4425	4.39697	4.56054	4.69828	4.61923	4.7718	4.57276	4.56293	4.68124	4.48868	4.47687	4.31097	4.28989	4.38686	4.57977	4.52262	Chr1:26431876-26432625	2.65442
RP3-476K8.3	1	26462756	26467282	-	CDS			0.517648	-0.513003	-1.03065	-4.9897	-4.47205	-3.95904	-4.73309	-5.2463	-4.72147	-4.22262	-3.92601	-2.86981	-5.08131	-4.0765	-4.82371	-5.29907	-5.30205	-5.1475	-5.28935	-5.08959	-3.9764	-5.09842	-4.99782	-3.67744	-3.99261	-4.57651
HMGN2	1	26472450	26475972	+	CDS	9.59e-09	0	0.156061	0.582853	0.426792	9.51082	9.66688	9.08403	9.48051	9.54113	9.68214	9.65163	9.09376	9.09373	9.0646	9.51373	9.41827	9.50953	9.52077	9.51205	9.59058	9.69422	9.66835	9.68385	9.6268	9.65777	9.67031	9.48789	Chr1:26472301-26473425	2.41905
RPS6KA1	1	26529761	26575030	+	CDS		1.23e-10	-0.0391948	0.20609	0.245285	4.84991	4.81071	4.60462	4.87831	4.82151	4.7751	4.84633	4.60927	4.53958	4.66502	4.73193	4.91691	4.98608	4.89298	4.9308	4.64073	4.76805	4.80496	4.75228	4.85393	4.82904	4.85601	4.78517	Chr1:26529601-26530050	3.30489
RP5-968P14.2	1	26692132	26694131	-				0.120478	-0.91398	-1.03446	-1.1731	-1.05263	-0.138645	-1.25705	-1.08916	-1.29223	-0.813017	-0.28215	-0.06246	-0.0713262	-0.707269	-1.91682	-1.14706	-1.56508	-0.471932	-1.23045	-1.03069	-1.06951	-1.7765	-0.353964	-1.09247	-0.992614	-0.918021
ARID1A	1	26696033	26782104	+	CDS	4.18e-05		-0.280993	-0.163479	0.117513	6.43448	6.15349	6.31697	6.39485	6.47411	6.03114	6.27584	6.313	6.28703	6.35088	6.38293	6.4018	6.39983	6.42549	6.51626	6.48058	6.0354	6.09305	5.96497	6.3145	6.23146	6.28157	6.29858	Chr1:26695426-26695950	2.47655
PIGV	1	26787472	26798398	+	CDS	0		1.39483	-0.202216	-1.59704	1.6286	3.02342	3.22564	1.63573	1.62146	2.86748	3.17937	3.34078	3.1833	3.15284	1.7648	1.66011	1.48229	1.52238	1.63386	1.70815	2.81061	2.83738	2.95445	3.20675	3.22945	3.1019	2.50594	Chr1:26787226-26788575	4.17458
ZDHHC18	1	26826710	26857602	+	CDS	5.4e-06	0	0.176408	0.818715	0.642307	5.41929	5.5957	4.77698	5.48174	5.35684	5.53779	5.6536	4.78824	4.73899	4.80371	5.42334	5.47893	5.54293	5.41124	5.27012	5.38916	5.45795	5.57242	5.58301	5.71986	5.61028	5.63066	5.36139
SFN	1	26863138	26864457	+	CDS			0.644892	0.788182	0.143289	-2.00949	-1.3646	-2.15278	-1.98133	-2.03765	-1.68435	-1.04485	-1.46657	-2.86981	-2.12195	-1.75458	-2.36428	-1.82513	-3.56509	-0.410531	-2.13734	-0.937585	-1.9764	-2.13907	-1.8279	-1.56196	0.255314	-1.78019	Chr1:26864851-26865450	4.25108
RP1-50O24.6	1	26876133	26878245	+				0.228154	-0.0753477	-0.303502	-5.47119	-5.24304	-5.16769	-5.69608	-5.2463	-5.10547	-5.3806	-5.07801	-5.34375	-5.08131	-5.81347	-5.97571	-5.29907	-5.30205	-5.1475	-5.28935	-5.08959	-5.12841	-5.09842	-5.14982	-5.2624	-5.72958	-5.31923
GPN2	1	26876133	26890297	-	CDS		3.94e-13	-0.0612414	0.207876	0.269118	5.61109	5.54985	5.34197	5.68232	5.53985	5.51144	5.58826	5.38005	5.28399	5.36186	5.72332	5.63623	5.68741	5.48929	5.62106	5.50922	5.53002	5.44986	5.55442	5.63518	5.54415	5.58544	5.53277	Chr1:26889751-26890500	1.9391
GPATCH3	1	26890488	26900466	-	CDS		5.22e-18	-0.0283593	0.404602	0.432961	4.46794	4.43958	4.03498	4.46045	4.47543	4.39205	4.48712	4.02528	4.00055	4.07912	4.36229	4.47091	4.54817	4.39492	4.5123	4.51908	4.46543	4.38335	4.32738	4.46366	4.50247	4.49523	4.37001	Chr1:26900026-26900625	1.3577
NUDC	1	26900238	26946862	+	CDS	4.33e-26	0	0.285363	0.78699	0.501627	7.8961	8.18147	7.39448	7.93423	7.85798	8.18686	8.17607	7.36833	7.40095	7.41416	7.94007	7.93337	7.92925	7.87889	7.85528	7.83976	8.20962	8.1918	8.15916	8.17851	8.1619	8.18781	7.90992	Chr1:26921551-26922150	2.1499
NR0B2	1	26911489	26913966	-	CDS			-0.137342	-0.100682	0.0366604	-5.13103	-5.26837	-5.16769	-5.06643	-5.19563	-5.10547	-5.43127	-5.07801	-5.34375	-5.08131	-5.81347	-4.23875	-5.14706	-5.30205	-5.1475	-5.13734	-5.08959	-5.12841	-5.09842	-5.14982	-5.4144	-5.72958	-5.1933
KDF1	1	26949562	26960406	-	CDS			-0.0866743	-0.100682	-0.0140073	-5.1817	-5.26837	-5.16769	-5.69608	-4.66731	-5.10547	-5.43127	-5.07801	-5.34375	-5.08131	-5.81347	-5.97571	-5.29907	-5.30205	-5.1475	-3.55238	-5.08959	-5.12841	-5.09842	-5.14982	-5.4144	-5.72958	-5.21356
TRNP1	1	26993707	27000898	+	CDS		0.000175	0.109521	0.262974	0.153452	2.85722	2.96675	2.70377	2.92676	2.78769	2.87962	3.05387	2.65896	2.65375	2.79861	2.98959	2.86629	2.9244	2.76284	2.9174	2.68284	3.00493	2.66745	2.96647	3.10021	2.98078	3.08064	2.87034
FAM46B	1	27005020	27012836	-	CDS			-0.208366	0.331407	0.539773	0.721008	0.512642	0.181235	0.479046	0.962971	0.299411	0.725873	0.628582	-0.06246	-0.0224165	0.221177	0.385743	0.830217	1.11674	0.887149	0.885025	-0.0306939	0.483029	0.445897	0.494033	0.737601	0.945985	0.529707
FKSG62	1	27064991	27065365	-	CDS			0.20282	-0.100682	-0.303502	-5.47119	-5.26837	-5.16769	-5.69608	-5.2463	-5.10547	-5.43127	-5.07801	-5.34375	-5.08131	-5.81347	-5.97571	-5.29907	-5.30205	-5.1475	-5.28935	-5.08959	-5.12841	-5.09842	-5.14982	-5.4144	-5.72958	-5.32936
SLC9A1	1	27098815	27166981	-	CDS	0.0381296	2.73e-22	-0.184379	0.536905	0.721284	4.66029	4.47592	3.93901	4.6797	4.64089	4.47528	4.47655	3.88777	3.94268	3.98657	4.78044	4.64084	4.61781	4.7326	4.63568	4.5544	4.49287	4.53732	4.39565	4.50799	4.41708	4.50457	4.44229	Chr1:27154876-27155325	2.21952
RP11-40H20.4	1	27229106	27234352	-				0.20282	-0.100682	-0.303502	-5.47119	-5.26837	-5.16769	-5.69608	-5.2463	-5.10547	-5.43127	-5.07801	-5.34375	-5.08131	-5.81347	-5.97571	-5.29907	-5.30205	-5.1475	-5.28935	-5.08959	-5.12841	-5.09842	-5.14982	-5.4144	-5.72958	-5.32936	Chr1:27234151-27234600	1.22011
WDTC1	1	27234516	27308633	+	CDS		4e-06	-0.105317	-0.427046	-0.321729	5.25034	5.14502	5.57207	5.32604	5.17464	5.07639	5.21365	5.61218	5.53448	5.56954	5.27664	5.34371	5.35776	5.15145	5.26307	5.1094	4.98723	5.14124	5.1007	5.1994	5.20215	5.23941	5.27256
TMEM222	1	27322145	27336400	+	CDS	0.0182411	1.81e-10	-0.167729	0.187312	0.35504	5.07806	4.91033	4.72302	5.11079	5.04532	4.88156	4.93909	4.71424	4.7493	4.7055	5.10506	5.10407	5.12323	5.12724	5.01293	4.9958	4.85521	4.90777	4.88172	4.96218	4.93482	4.92028	4.93996	Chr1:27321901-27322575	3.50784
SYTL1	1	27342020	27353937	+	CDS		3.19e-21	0.108909	-1.88333	-1.99223	0.538134	0.647043	2.53037	0.568582	0.507687	0.450152	0.843934	2.54973	2.56981	2.47157	0.814268	0.366115	0.525362	0.804149	0.463938	0.254974	0.706272	0.38115	0.263033	0.809535	1.12992	0.592349	0.980145
MAP3K6	1	27355184	27366892	-	CDS	0.00469764	0.0478546	0.605945	0.473805	-0.132141	3.78579	4.39174	3.91793	3.67788	3.8937	3.83476	4.94871	4.08242	3.79978	3.87159	3.66496	3.74425	3.62443	4.01988	3.85313	3.8081	3.74892	3.7447	4.01068	4.98232	4.90125	4.96255	4.0546	Chr1:27366151-27366750	2.5573
FCN3	1	27369112	27374824	-	CDS			0.177486	-0.100682	-0.278168	-5.44586	-5.26837	-5.16769	-5.64541	-5.2463	-5.10547	-5.43127	-5.07801	-5.34375	-5.08131	-5.66147	-5.97571	-5.29907	-5.30205	-5.1475	-5.28935	-5.08959	-5.12841	-5.09842	-5.14982	-5.4144	-5.72958	-5.31923
CD164L2	1	27379176	27383380	-	CDS		0.0414477	0.300314	-2.61247	-2.91278	-4.79769	-4.49738	-1.88491	-4.39976	-5.19563	-4.6708	-4.32396	-1.34104	-1.38439	-2.92931	-4.66147	-5.97571	-2.5621	-5.30205	-4.99549	-5.28935	-5.08959	-3.9764	-4.94642	-5.14982	-5.4144	-2.40765	-4.09501
GPR3	1	27392644	27395814	+	CDS	2.3e-25	0.000377	-2.35148	1.76697	4.11845	1.80035	-0.55113	-2.3181	1.896	1.70471	-0.830452	-0.271809	-2.11865	-1.4913	-3.34434	2.04589	2.03427	1.60782	1.37351	2.0706	1.67001	-1.61566	-0.45284	-0.422858	-0.675892	-0.262399	0.122863	0.0360685
WASF2	1	27404226	27490158	-	CDS			-0.172968	-0.0704841	0.102484	6.89244	6.71947	6.78996	6.9304	6.85448	6.58218	6.85677	6.78437	6.80013	6.78537	6.83838	6.95396	6.99887	6.95848	6.82867	6.77629	6.61316	6.60103	6.53235	6.8787	6.77858	6.91302	6.80276
RP4-752I6.1	1	27457198	27459582	+				0.20282	-0.100682	-0.303502	-5.47119	-5.26837	-5.16769	-5.69608	-5.2463	-5.10547	-5.43127	-5.07801	-5.34375	-5.08131	-5.81347	-5.97571	-5.29907	-5.30205	-5.1475	-5.28935	-5.08959	-5.12841	-5.09842	-5.14982	-5.4144	-5.72958	-5.32936
RP1-159A19.4	1	27525805	27530561	+			0.0142841	0.369487	-2.29877	-2.66825	-5.44586	-5.07637	-2.7776	-5.69608	-5.19563	-5.10547	-5.04727	-3.34104	-2.86981	-2.12195	-5.81347	-5.97571	-5.29907	-5.30205	-5.1475	-5.13734	-5.08959	-5.12841	-5.09842	-5.14982	-5.4144	-4.57758	-4.76441
AHDC1	1	27534035	27604431	-	CDS	9.3e-05		-0.368288	-0.0671539	0.301134	4.01698	3.64869	3.71585	4.05052	3.98344	3.70269	3.5947	3.77096	3.73603	3.64055	4.07155	4.10555	3.97447	4.00477	4.0999	3.84565	3.65487	3.83738	3.61582	3.71643	3.55778	3.50989	3.80944	Chr1:27568426-27568950	2.25347
FGR	1	27612064	27635277	-	CDS			0.228154	-0.0753477	-0.303502	-5.47119	-5.24304	-5.16769	-5.69608	-5.2463	-5.10547	-5.3806	-5.07801	-5.34375	-5.08131	-5.81347	-5.97571	-5.29907	-5.30205	-5.1475	-5.28935	-5.08959	-5.12841	-5.09842	-5.14982	-5.2624	-5.72958	-5.31923
RP11-288L9.1	1	27660328	27662722	-				0.177486	-0.100682	-0.278168	-5.44586	-5.26837	-5.16769	-5.64541	-5.2463	-5.10547	-5.43127	-5.07801	-5.34375	-5.08131	-5.66147	-5.97571	-5.29907	-5.30205	-5.1475	-5.28935	-5.08959	-5.12841	-5.09842	-5.14982	-5.4144	-5.72958	-5.31923
IFI6	1	27666061	27672218	-	CDS			0.236132	0.0170011	-0.219131	1.62903	1.86516	1.84816	1.4756	1.78246	1.4356	2.29472	1.82888	2.07504	1.64055	1.52836	1.61923	1.2792	1.93742	1.87487	1.53508	1.40227	1.54716	1.35736	2.40306	2.16387	2.31724	1.76731
RP11-288L9.4	1	27669468	27670276	+				0.20282	-0.100682	-0.303502	-5.47119	-5.26837	-5.16769	-5.69608	-5.2463	-5.10547	-5.43127	-5.07801	-5.34375	-5.08131	-5.81347	-5.97571	-5.29907	-5.30205	-5.1475	-5.28935	-5.08959	-5.12841	-5.09842	-5.14982	-5.4144	-5.72958	-5.32936
FAM76A	1	27725979	27763122	+	CDS	0.000375	2.81e-11	0.17469	0.364581	0.189891	4.74407	4.91876	4.55418	4.78071	4.70743	4.8795	4.95802	4.48338	4.64903	4.53012	4.69719	4.84074	4.80422	4.65247	4.60999	4.85984	4.77322	4.92295	4.94232	4.79984	5.06403	5.0102	4.77597
STX12	1	27773183	27824452	+	CDS		1.6e-06	0.0458948	0.157345	0.11145	6.06102	6.10691	5.94957	6.11689	6.00515	5.97553	6.2383	5.94744	5.94717	5.9541	6.17616	6.09999	6.07452	6.00033	5.94849	6.06662	5.95648	6.00588	5.96422	6.21102	6.27773	6.22615	6.05709
RP3-426I6.5	1	27773858	27774041	+	CDS			0.46698	0.503641	0.0366605	-4.21871	-3.75173	-4.25537	-3.62578	-4.81163	-3.23016	-4.27329	-2.34104	-5.34375	-5.08131	-3.0765	-4.23875	-3.5621	-5.15005	-3.99549	-5.28935	-3.35262	-2.9764	-3.36146	-5.14982	-2.09247	-5.57758	-4.03925
RP3-426I6.6	1	27819983	27820341	+	CDS			-0.665663	-1.12031	-0.45465	-3.83471	-4.50037	-3.38006	-3.90845	-3.76096	-3.62014	-5.3806	-3.92601	-1.28485	-4.92931	-4.66147	-3.50178	-3.5621	-2.15005	-4.99549	-4.13734	-2.93758	-3.9764	-3.94642	-4.99782	-5.4144	-5.72958	-4.01004
PPP1R8	1	27830778	27851676	+	CDS	8.77e-15	0	0.225316	0.502683	0.277367	6.90473	7.13005	6.62736	6.93414	6.87532	7.04416	7.21594	6.61944	6.66546	6.59719	6.95761	6.9074	6.93741	6.8397	6.84646	6.93981	7.04932	7.02325	7.05991	7.19015	7.21207	7.24559	6.93938	Chr1:27830551-27831375	2.11296
AL109927.1	1	27850574	27850744	-	CDS			0.872474	0.810841	-0.0616331	-3.74399	-2.87151	-3.68235	-3.32946	-4.15851	-3.03517	-2.70785	-2.92601	-5.19174	-2.92931	-3.66147	-3.50178	-2.82513	-5.15005	-4.99549	-2.32999	-3.93758	-3.39144	-1.7765	-2.19046	-2.67744	-3.25565	-3.38267
THEMIS2	1	27872543	27886685	+	CDS			-0.00419466	-0.357371	-0.353176	1.49259	1.48839	1.84576	1.496	1.48918	1.39754	1.57925	1.76049	1.97818	1.79861	1.43657	1.6439	1.40753	1.81574	1.39682	1.25497	1.47181	1.32738	1.39343	1.42844	1.58309	1.7262	1.56154
RPA2	1	27891524	27914746	-	CDS	1.7e-23	0	0.432676	0.577704	0.145028	7.03799	7.47067	6.89296	7.14158	6.9344	7.44312	7.49822	6.91791	6.90892	6.85205	7.17774	7.12173	7.12528	6.96987	6.9215	6.91182	7.44666	7.45979	7.4229	7.49453	7.52224	7.47788	7.18206	Chr1:27914026-27915225	4.02087
SMPDL3B	1	27934993	27959157	+	CDS	0.00389805	4.13e-11	-0.368261	-0.989278	-0.621017	2.89487	2.52661	3.51589	2.91465	2.8751	2.51846	2.53476	3.48338	3.47004	3.59425	2.96789	3.04048	2.73558	2.8215	2.94114	2.86266	2.33854	2.60103	2.61582	2.7301	2.23745	2.63674	2.87177
RP11-460I13.2	1	27938875	27960193	-	CDS			0.246659	0.257986	0.0113264	-5.10569	-4.85904	-5.11702	-5.06643	-5.14496	-4.72147	-4.9966	-5.07801	-5.34375	-4.92931	-4.0765	-5.97571	-5.14706	-5.15005	-4.99549	-5.28935	-5.08959	-5.12841	-3.94642	-5.14982	-4.2624	-5.57758	-5.0093
XKR8	1	27959462	27968096	+	CDS	5.9e-18	1.58e-37	0.510453	0.855242	0.344789	4.10378	4.61423	3.75899	4.17647	4.03109	4.53403	4.69442	3.67018	3.79125	3.81553	4.19807	4.24238	4.08895	3.90794	4.11564	4.06967	4.47393	4.54127	4.58691	4.74196	4.56574	4.77557	4.239
EYA3	1	27970344	28088696	-	CDS	1.87e-07		-0.300601	-0.148522	0.152079	6.12286	5.82226	5.97078	6.16444	6.08128	5.83992	5.80459	5.94744	5.9561	6.0088	6.15432	6.12247	6.21652	6.12258	6.00239	6.11887	5.81647	5.88236	5.82094	5.83349	5.80638	5.77391	5.9722
PTAFR	1	28147166	28193936	-	CDS	0.00819517	1.38e-07	0.544513	1.41716	0.872646	-0.0637706	0.480743	-0.936416	0.0440944	-0.171636	0.302834	0.658651	-1.11865	-0.668181	-1.02242	0.0109597	0.0589331	0.0623906	-0.828119	-0.0412974	0.35451	0.10681	0.193523	0.608169	0.78354	0.620244	0.572171	-0.0204945
DNAJC8	1	28199456	28233025	-	CDS	7.7e-13	2.11e-33	0.244867	0.570556	0.32569	8.06392	8.30879	7.73823	8.08825	8.0396	8.35236	8.26522	7.76443	7.75845	7.69183	8.09373	8.07951	8.09149	8.03266	8.03862	8.04753	8.32172	8.35143	8.38394	8.23385	8.31066	8.25115	8.09673	Chr1:28232851-28233225	2.57371
ATPIF1	1	28236109	28246906	+	CDS	0.00618018		0.13909	-0.107366	-0.246455	7.18024	7.31933	7.42669	7.23241	7.12806	7.43703	7.20162	7.42245	7.42526	7.43236	7.30846	7.1791	7.20966	7.10734	7.11727	7.15957	7.41308	7.41188	7.48612	7.19262	7.18933	7.22292	7.28516
RP5-1092A3.4	1	28239509	28241453	-	CDS		1.11e-13	-0.0141591	-2.64297	-2.62881	1.83272	1.81856	4.46153	1.84827	1.81717	2.24879	1.38833	4.30761	4.51043	4.56655	1.81427	1.70767	2.02286	1.65731	1.88715	1.90705	2.30082	2.25242	2.19313	1.68868	1.41003	1.06628	2.35282
RP5-1092A3.5	1	28247144	28247568	+				0.152152	-0.484683	-0.636835	-5.42052	-5.26837	-4.78369	-5.64541	-5.19563	-5.10547	-5.43127	-5.07801	-4.19174	-5.08131	-5.81347	-5.97571	-5.14706	-5.30205	-5.1475	-5.13734	-5.08959	-5.12841	-5.09842	-5.14982	-5.4144	-5.72958	-5.23229
SESN2	1	28259527	28282491	+	CDS		0	-0.0130752	-1.24587	-1.2328	6.13033	6.11725	7.36313	6.14167	6.11899	6.01531	6.2192	7.36344	7.36093	7.36503	6.19418	6.11697	6.11386	6.18757	6.18068	5.98872	5.96479	6.00588	6.07525	6.18829	6.15967	6.30964	6.37166	Chr1:28259401-28259925	2.0575
MED18	1	28329002	28335967	+	CDS	2.62e-05	1.62e-09	0.225279	0.290356	0.0650777	4.15217	4.37745	4.08709	4.09414	4.2102	4.29531	4.4596	4.11565	4.04427	4.10136	4.15871	4.12612	3.9976	4.22064	4.33542	4.07454	4.3455	4.36789	4.17252	4.44305	4.41003	4.52571	4.22927	Chr1:28328776-28329150	1.44604
PHACTR4	1	28369603	28500369	+	CDS	0.0064768	3.63e-05	0.0725842	0.097706	0.0251218	6.2718	6.34438	6.24668	6.30565	6.23795	6.22686	6.46191	6.19617	6.27841	6.26545	6.29962	6.33079	6.28652	6.23582	6.22307	6.25497	6.27248	6.22266	6.18544	6.48398	6.42235	6.4794	6.29581
RCC1	1	28505943	28539300	+	CDS	0.00011	7.72e-31	0.117146	0.503614	0.386468	8.45008	8.56722	8.06361	8.49218	8.40797	8.61011	8.52433	8.06923	8.05796	8.06363	8.52023	8.47105	8.48525	8.38584	8.43809	8.4	8.58977	8.59476	8.6458	8.54049	8.5252	8.50731	8.41964	Chr1:28518076-28518975	1.78266
SNHG3	1	28505980	28510892	+		0.00542866		0.115392	-0.274963	-0.390355	7.22923	7.34462	7.61958	7.25777	7.20068	7.41857	7.27066	7.57906	7.65296	7.62672	7.37985	7.17858	7.21488	7.20503	7.13668	7.26033	7.39836	7.39864	7.45872	7.28758	7.29483	7.22958	7.35345
RP4-669K10.8	1	28544460	28546542	+			4.84e-33	0.107251	1.61725	1.51	2.95104	3.05829	1.44104	3.08179	2.82028	3.15922	2.95735	1.54973	1.36285	1.41054	3.10341	3.06503	3.07694	2.88338	2.69799	2.87946	3.01661	3.2476	3.21345	3.0411	2.87715	2.95381	2.69194
TRNAU1AP	1	28553085	28578545	+	CDS	1.38e-08	4.23e-09	0.298887	-0.527357	-0.826244	4.71539	5.01427	5.54163	4.71603	4.71474	5.01839	5.01016	5.56885	5.4895	5.56655	4.66833	4.5729	4.90686	4.7478	4.62839	4.76804	5.06523	4.91538	5.07456	5.02593	4.96281	5.04173	5.00019	Chr1:28552801-28553175	2.0228
SNHG12	1	28578538	28582983	-			0	-0.0737592	0.951452	1.02521	6.18796	6.1142	5.16275	6.27498	6.10094	6.0672	6.16119	5.16278	5.27892	5.04654	6.39449	6.18787	6.24257	6.0255	6.05435	6.22295	5.99979	6.13212	6.06969	6.14109	6.19087	6.15162	5.95341	Chr1:28581601-28582275	2.66206
TAF12	1	28589323	28643085	-	CDS	2.17e-35	1.5e-24	0.627135	0.444312	-0.182824	4.95793	5.58507	5.14076	5.0314	4.88446	5.51145	5.65868	5.11291	5.09019	5.21917	5.12071	5.02648	4.94701	4.80995	4.87487	4.96857	5.43092	5.49527	5.60817	5.6684	5.66908	5.63856	5.24535	Chr1:28642876-28643325	1.362
RAB42	1	28592200	28595443	+	CDS			-0.647158	0.141987	0.789144	-4.37854	-5.0257	-5.16769	-3.99613	-4.76096	-5.0548	-4.9966	-5.07801	-5.34375	-5.08131	-3.33954	-3.50178	-5.14706	-5.15005	-4.99549	-4.13734	-5.08959	-5.12841	-4.94642	-3.99782	-5.2624	-5.72958	-4.79524
RP11-442N24__B.1	1	28643228	28648581	+				0.635916	0.067155	-0.568761	-1.09934	-0.463421	-0.530576	-0.574178	-1.6245	-1.06621	0.139367	-0.756081	0.0936592	-0.929307	-0.413538	-0.916819	-0.392175	-1.06258	-1.99549	-1.81542	-0.767659	-1.39144	-1.03953	0.211633	0.229454	-0.0229876	-0.731219	Chr1:28648501-28649100	1.72543
RNU11	1	28648600	28648730	+				0.223296	1.00177	0.778474	-3.04222	-2.81893	-3.8207	-3.38013	-2.70432	-3.01768	-2.62017	-2.92601	-3.60678	-4.92931	-3.0765	-3.50178	-3.5621	-3.56509	-2.41053	-2.13734	-2.93758	-2.16905	-3.94642	-2.41286	-2.45504	-2.99261	-3.1086
GMEB1	1	28668732	28719353	+	CDS			-0.20373	-0.384701	-0.180972	4.83071	4.62698	5.01169	4.85225	4.80918	4.42294	4.83103	5.04122	5.02984	4.96399	4.82235	4.8871	4.84729	4.82006	4.80379	4.8037	4.43528	4.48303	4.3505	4.96073	4.82108	4.71129	4.78542	Chr1:28668526-28668975	2.19627
YTHDF2	1	28736621	28769775	+	CDS		0	-0.132204	0.658509	0.790713	7.84395	7.71174	7.05324	7.87515	7.81275	7.72954	7.69395	7.02491	7.04277	7.09202	7.85559	7.88333	7.88653	7.82329	7.81769	7.79727	7.7233	7.74063	7.72468	7.63971	7.75528	7.68687	7.63292	Chr1:28736626-28737150	1.98048
OPRD1	1	28812142	28863696	+	CDS			-1.0113	-0.0938529	0.917445	-2.62059	-3.63189	-3.53803	-2.06518	-3.176	-2.31784	-4.94593	-5.07801	-3.19174	-2.34434	-1.85411	-2.65378	-1.68763	-1.98012	-3.99549	-3.55238	-1.61566	-3.39144	-1.94642	-3.99782	-5.2624	-5.57758	-3.2086
RP1-212P9.2	1	28867575	28871267	+			1.17e-06	0.479572	-1.92696	-2.40653	-2.17946	-1.69989	0.22707	-1.84959	-2.50933	-1.97459	-1.42518	0.118388	0.362846	0.199976	-2.33954	-0.869514	-2.33971	-2.56508	-3.41053	-1.55238	-1.61566	-2.16905	-2.13907	-1.41286	-1.67744	-1.18526	-1.50632
RP1-212P9.3	1	28870483	28877336	-				0.441647	0.594306	0.152659	-4.96436	-4.52271	-5.11702	-5.26141	-4.66731	-3.61416	-5.43127	-4.92601	-5.34375	-5.08131	-4.66147	-5.82371	-5.29907	-5.30205	-5.1475	-3.55238	-3.35262	-5.12841	-2.36146	-5.14982	-5.4144	-5.72958	-4.81823
EPB41	1	28887091	29120046	+	CDS	0.00224452		-0.322368	-0.30839	0.0139778	7.38204	7.05967	7.36806	7.41839	7.34569	6.83763	7.28171	7.41635	7.31679	7.37105	7.40243	7.43589	7.41685	7.32569	7.35738	7.35401	6.81981	6.83497	6.85811	7.33394	7.2702	7.24101	7.2503
TMEM200B	1	29119428	29123935	-	CDS			-0.0462973	-0.147263	-0.100965	-0.601341	-0.647638	-0.500376	-0.731842	-0.47084	-0.984505	-0.310771	-0.402445	-0.491303	-0.607379	-0.854111	-0.653785	-0.687631	-0.449608	-0.410531	-0.552381	-1.35262	-0.654474	-0.94642	-0.0436237	-0.355508	-0.533182	-0.599667
RP11-242O24.3	1	29144494	29146994	-				0.228154	-0.0500139	-0.278168	-5.44586	-5.2177	-5.16769	-5.69608	-5.19563	-5.0548	-5.3806	-5.07801	-5.34375	-5.08131	-5.81347	-5.97571	-5.29907	-5.30205	-5.1475	-5.13734	-4.93758	-5.12841	-5.09842	-5.14982	-5.2624	-5.72958	-5.29896
SRSF4	1	29147743	29181987	-	CDS	0.00324597	0	0.0581341	0.69083	0.632696	8.19692	8.25505	7.56422	8.23367	8.16016	8.27774	8.23236	7.56484	7.59207	7.53575	8.25507	8.23327	8.21269	8.11879	8.156	8.2057	8.2708	8.27582	8.2866	8.23235	8.21915	8.24559	8.09363	Chr1:29181151-29181675	1.62588
RP11-242O24.5	1	29152489	29152991	+	CDS			0.20282	-0.100682	-0.303502	-5.47119	-5.26837	-5.16769	-5.69608	-5.2463	-5.10547	-5.43127	-5.07801	-5.34375	-5.08131	-5.81347	-5.97571	-5.29907	-5.30205	-5.1475	-5.28935	-5.08959	-5.12841	-5.09842	-5.14982	-5.4144	-5.72958	-5.32936
MECR	1	29192873	29230942	-	CDS	1.83e-10	0.00016	0.196419	-0.363451	-0.55987	5.24894	5.44536	5.80881	5.21318	5.2847	5.42612	5.46459	5.85945	5.73973	5.82725	5.25963	5.21863	5.16128	5.28874	5.28063	5.28472	5.47075	5.38554	5.42209	5.49102	5.474	5.42875	5.43948
RP11-467D18.2	1	29223933	29224816	+	CDS			0.20282	-0.100682	-0.303502	-5.47119	-5.26837	-5.16769	-5.69608	-5.2463	-5.10547	-5.43127	-5.07801	-5.34375	-5.08131	-5.81347	-5.97571	-5.29907	-5.30205	-5.1475	-5.28935	-5.08959	-5.12841	-5.09842	-5.14982	-5.4144	-5.72958	-5.32936
PTPRU	1	29236516	29326813	+	CDS	1.62e-09	7.78e-34	-0.523884	-1.32024	-0.796358	6.68472	6.16084	7.48108	6.75276	6.61669	6.27918	6.0425	7.5159	7.48135	7.446	6.71276	6.77038	6.77515	6.65771	6.68179	6.51056	6.32334	6.23061	6.2836	6.11397	5.99027	6.02327	6.63444	Chr1:29236276-29236650	3.30343
RP3-437I16.1	1	29329620	29350114	-				0.177486	-0.151349	-0.328835	-5.44586	-5.26837	-5.11702	-5.64541	-5.2463	-5.10547	-5.43127	-5.07801	-5.34375	-4.92931	-5.81347	-5.82371	-5.29907	-5.30205	-5.1475	-5.28935	-5.08959	-5.12841	-5.09842	-5.14982	-5.4144	-5.72958	-5.30909
RP4-656G21.1	1	29708851	29709547	-				0.228154	-0.0753477	-0.303502	-5.47119	-5.24304	-5.16769	-5.69608	-5.2463	-5.0548	-5.43127	-5.07801	-5.34375	-5.08131	-5.81347	-5.97571	-5.29907	-5.30205	-5.1475	-5.28935	-5.08959	-4.9764	-5.09842	-5.14982	-5.4144	-5.72958	-5.31923
RP11-111I12.1	1	30013952	30037612	-				0.20282	-0.100682	-0.303502	-5.47119	-5.26837	-5.16769	-5.69608	-5.2463	-5.10547	-5.43127	-5.07801	-5.34375	-5.08131	-5.81347	-5.97571	-5.29907	-5.30205	-5.1475	-5.28935	-5.08959	-5.12841	-5.09842	-5.14982	-5.4144	-5.72958	-5.32936
RP5-893G23.1	1	30140263	30141607	+				0.20282	-0.100682	-0.303502	-5.47119	-5.26837	-5.16769	-5.69608	-5.2463	-5.10547	-5.43127	-5.07801	-5.34375	-5.08131	-5.81347	-5.97571	-5.29907	-5.30205	-5.1475	-5.28935	-5.08959	-5.12841	-5.09842	-5.14982	-5.4144	-5.72958	-5.32936
RP4-591L5.1	1	30409560	30411638	-				0.20282	-0.100682	-0.303502	-5.47119	-5.26837	-5.16769	-5.69608	-5.2463	-5.10547	-5.43127	-5.07801	-5.34375	-5.08131	-5.81347	-5.97571	-5.29907	-5.30205	-5.1475	-5.28935	-5.08959	-5.12841	-5.09842	-5.14982	-5.4144	-5.72958	-5.32936
RP4-591L5.2	1	30415825	30421108	+				0.20282	-0.100682	-0.303502	-5.47119	-5.26837	-5.16769	-5.69608	-5.2463	-5.10547	-5.43127	-5.07801	-5.34375	-5.08131	-5.81347	-5.97571	-5.29907	-5.30205	-5.1475	-5.28935	-5.08959	-5.12841	-5.09842	-5.14982	-5.4144	-5.72958	-5.32936
MATN1	1	30711277	30723587	-	CDS			-0.832422	-0.909752	-0.0773303	-1.16726	-1.99969	-1.08993	-1.21665	-1.11788	-2.19167	-1.8077	-1.22557	-1.02182	-1.02242	-0.854111	-1.73625	-1.0596	-0.828119	-1.0886	-1.4369	-1.23714	-3.39144	-1.94642	-2.19046	-1.56196	-1.67069	-1.48477	Chr1:30718651-30719100	1.6687
MATN1-AS1	1	30718504	30726827	+	CDS	0.0426179	0.0111376	-0.550034	-0.923306	-0.373272	0.626779	0.0767452	1.00005	0.845431	0.408128	0.246715	-0.0932245	0.828881	0.852651	1.31862	1.10672	0.848715	0.580858	0.341806	0.496359	0.386219	0.347818	-0.275963	0.66829	0.089643	-0.218005	-0.151312	0.48142
LAPTM5	1	30732469	30757820	-	CDS			-0.0613406	-0.950659	-0.889319	-4.79769	-4.85904	-3.90838	-4.39976	-5.19563	-5.0548	-4.66327	-3.92601	-2.86981	-4.92931	-3.66147	-4.23875	-5.29907	-5.30205	-4.99549	-5.28935	-5.08959	-4.9764	-5.09842	-4.99782	-5.4144	-3.57758	-4.64437
RP5-1125N11.1	1	30810378	30815553	-				0.177486	-0.100682	-0.278168	-5.44586	-5.26837	-5.16769	-5.64541	-5.2463	-5.10547	-5.43127	-5.07801	-5.34375	-5.08131	-5.81347	-5.82371	-5.29907	-5.30205	-5.1475	-5.28935	-5.08959	-5.12841	-5.09842	-5.14982	-5.4144	-5.72958	-5.31923
RP1-65J11.1	1	30824228	30834284	+				-0.593448	1.29126	1.88471	-2.60265	-3.1961	-4.48736	-2.50099	-2.70432	-3.75848	-2.63372	-4.92601	-5.19174	-3.34434	-2.85411	-1.82371	-2.82513	-2.15005	-3.41053	-2.55238	-3.35262	-2.9764	-4.94642	-2.19046	-2.45504	-3.25565	-3.21697	Chr1:30824326-30824775	1.57371
RP1-65J11.5	1	30858158	30860254	+				0.20282	-0.100682	-0.303502	-5.47119	-5.26837	-5.16769	-5.69608	-5.2463	-5.10547	-5.43127	-5.07801	-5.34375	-5.08131	-5.81347	-5.97571	-5.29907	-5.30205	-5.1475	-5.28935	-5.08959	-5.12841	-5.09842	-5.14982	-5.4144	-5.72958	-5.32936
SDC3	1	30869467	30908761	-	CDS	5.69e-14	2.94e-36	-0.450426	-0.979908	-0.529482	5.26639	4.81597	5.79588	5.30885	5.22394	4.85799	4.77394	5.79765	5.80332	5.78665	5.31008	5.35309	5.26339	5.26569	5.2103	5.19581	4.84213	4.85649	4.87535	4.82236	4.72059	4.77888	5.19212
PUM1	1	30931506	31065991	-	CDS	6.78e-06		-0.286384	-0.0393296	0.247054	7.41679	7.13041	7.16974	7.44641	7.38717	7.00025	7.26056	7.16642	7.14894	7.19384	7.45097	7.4527	7.43555	7.38984	7.37301	7.39866	6.95002	6.99082	7.05991	7.24744	7.27894	7.25531	7.25283
NKAIN1	1	31179745	31239554	-	CDS		0.01827	-0.210888	0.431936	0.642824	1.02982	0.818932	0.386996	0.977737	1.0819	0.797881	0.839982	0.118388	0.762453	0.280146	0.953244	0.684085	1.29588	0.937415	1.37955	0.928746	0.843775	0.638307	0.911561	0.956376	0.714881	0.848688	0.8169	Chr1:31181701-31182000	2.53852
SNRNP40	1	31259568	31296782	-	CDS		7.54e-21	0.00326371	0.328104	0.32484	6.94631	6.94957	6.62147	7.00463	6.88799	6.95486	6.94428	6.53137	6.66196	6.67107	7.06283	7.00601	6.94503	6.93343	6.88026	6.85028	6.93663	6.97123	6.95671	6.92848	6.98286	6.92152	6.88264
ZCCHC17	1	31296982	31364953	+	CDS	3.22e-08	1.39e-16	0.303759	0.554934	0.251174	5.65272	5.95648	5.40155	5.70202	5.60342	6.05196	5.861	5.38005	5.38757	5.43702	5.68228	5.6821	5.74168	5.63541	5.52513	5.64974	6.0064	6.06594	6.08356	5.85627	5.84743	5.87929	5.72399
RP11-266K22.2	1	31333067	31346799	-	CDS			0.0614871	-0.050014	-0.111501	-5.22852	-5.16703	-5.11702	-5.26141	-5.19563	-5.0548	-5.27927	-5.07801	-5.19174	-5.08131	-5.81347	-4.82371	-5.14706	-5.15005	-5.1475	-5.28935	-5.08959	-4.9764	-5.09842	-4.99782	-5.2624	-5.57758	-5.18163
FABP3	1	31365625	31376850	-	CDS			-0.0613405	-0.629002	-0.567662	-5.15636	-5.2177	-4.5887	-5.64541	-4.66731	-5.0548	-5.3806	-3.34104	-5.34375	-5.08131	-5.66147	-5.97571	-5.29907	-3.56509	-5.1475	-5.28935	-4.93758	-5.12841	-5.09842	-5.14982	-5.4144	-5.57758	-5.06737
SERINC2	1	31409565	31434680	+	CDS	0.0034541	8.65e-12	-0.490979	-1.40196	-0.910976	3.22563	2.73465	4.13661	3.25138	3.19989	2.99387	2.47544	4.2161	4.025	4.16873	3.30143	3.18191	3.27079	3.22933	3.10254	3.2678	2.99905	2.83095	3.15161	2.55677	2.35965	2.50989	3.21144
AC114494.1	1	31428912	31430497	-	CDS			0.20282	-0.484683	-0.687503	-5.47119	-5.26837	-4.78369	-5.69608	-5.2463	-5.10547	-5.43127	-3.92601	-5.34375	-5.08131	-5.81347	-5.97571	-5.29907	-5.30205	-5.1475	-5.28935	-5.08959	-5.12841	-5.09842	-5.14982	-5.4144	-5.72958	-5.25256
LINC01226	1	31518435	31524245	+				0.177486	-0.100682	-0.278168	-5.44586	-5.26837	-5.16769	-5.64541	-5.2463	-5.10547	-5.43127	-5.07801	-5.34375	-5.08131	-5.81347	-5.82371	-5.29907	-5.30205	-5.1475	-5.28935	-5.08959	-5.12841	-5.09842	-5.14982	-5.4144	-5.72958	-5.31923
RP11-439L8.5	1	31538044	31540769	+				0.20282	-0.100682	-0.303502	-5.47119	-5.26837	-5.16769	-5.69608	-5.2463	-5.10547	-5.43127	-5.07801	-5.34375	-5.08131	-5.81347	-5.97571	-5.29907	-5.30205	-5.1475	-5.28935	-5.08959	-5.12841	-5.09842	-5.14982	-5.4144	-5.72958	-5.32936
RP11-73M7.1	1	31571585	31575573	-				-0.202673	-1.48767	-1.285	-4.82303	-5.0257	-3.53803	-5.11709	-4.52896	-5.00414	-5.04727	-5.07801	-3.19174	-2.34434	-5.81347	-5.97571	-3.5621	-5.30205	-2.99549	-5.28935	-5.08959	-4.9764	-4.94642	-5.14982	-5.4144	-4.57758	-4.6471
TINAGL1	1	31576485	31587686	+	CDS		0.0263407	0.228154	-1.78698	-2.01513	-5.44586	-5.2177	-3.43072	-5.64541	-5.2463	-5.00414	-5.43127	-4.92601	-3.60678	-1.75938	-5.66147	-5.97571	-5.29907	-5.30205	-5.1475	-5.28935	-4.93758	-4.9764	-5.09842	-5.14982	-5.4144	-5.72958	-4.95157
HCRTR1	1	31617686	31632518	+	CDS			0.133647	-1.7353	-1.86894	-5.08719	-4.95354	-3.21825	-4.92808	-5.2463	-5.10547	-4.80161	-3.34104	-2.38439	-3.92931	-5.81347	-4.82371	-4.14706	-5.30205	-5.1475	-5.28935	-5.08959	-5.12841	-5.09842	-5.14982	-3.67744	-5.57758	-4.65994
PEF1	1	31629862	31644896	-	CDS	7.91e-20	5.64e-37	0.397925	0.435491	0.0375662	6.19528	6.5932	6.15771	6.28348	6.10708	6.59691	6.58949	6.14546	6.15699	6.1707	6.34451	6.2521	6.25382	6.14342	6.0966	6.08122	6.55126	6.59298	6.6465	6.57535	6.57995	6.61317	6.34694	Chr1:31644226-31645500	4.00874
RP11-73M7.6	1	31644049	31659938	+	CDS			0.133647	-0.169855	-0.303502	-4.65252	-4.51887	-4.34902	-4.87741	-4.42763	-4.2868	-4.75094	-4.92601	-4.19174	-3.92931	-4.66147	-4.82371	-5.14706	-4.15005	-3.99549	-5.13734	-4.93758	-2.9764	-4.94642	-3.41286	-5.2624	-5.57758	-4.53836
RP11-73M7.9	1	31644694	31649371	+	CDS			0.177486	-0.100682	-0.278168	-5.39519	-5.2177	-5.11702	-5.59475	-5.19563	-5.0548	-5.3806	-5.07801	-5.19174	-5.08131	-5.81347	-5.82371	-5.14706	-5.15005	-5.1475	-5.28935	-5.08959	-4.9764	-5.09842	-5.14982	-5.4144	-5.57758	-5.26856
COL16A1	1	31652247	31704319	-	CDS			-1.26749	-1.31659	-0.0491019	-2.28484	-3.55233	-2.23574	-2.18514	-2.38453	-4.52648	-2.57817	-3.34104	-2.02182	-1.34434	-1.75458	-2.65378	-2.14706	-2.15005	-2.67357	-2.32999	-5.08959	-5.12841	-3.36146	-2.67589	-1.80297	-3.25565	-2.78201
BAI2	1	31727117	31764893	-	CDS	0.00294399	1.75e-26	-0.238284	-0.91558	-0.677296	4.13085	3.89257	4.80815	4.15796	4.10374	3.83325	3.95189	4.7779	4.7493	4.89724	4.10672	4.18332	4.18385	4.01988	4.13636	4.15498	3.87299	3.79838	3.82837	4.03285	3.9616	3.86122	4.171
RP11-84A19.3	1	31789130	31791322	+	CDS			0.20282	-0.100682	-0.303502	-5.47119	-5.26837	-5.16769	-5.69608	-5.2463	-5.10547	-5.43127	-5.07801	-5.34375	-5.08131	-5.81347	-5.97571	-5.29907	-5.30205	-5.1475	-5.28935	-5.08959	-5.12841	-5.09842	-5.14982	-5.4144	-5.72958	-5.32936
SPOCD1	1	31790422	31816051	-	CDS		2.31e-07	-0.562135	-1.91493	-1.3528	-0.45628	-1.01842	0.896519	-0.438369	-0.474191	-1.45954	-0.577296	0.71785	1.20057	0.771133	0.0934219	-0.653785	-0.754745	-0.449608	-0.536062	-0.436904	-1.61566	-1.27596	-1.48699	-0.749892	-0.262399	-0.719596	-0.410575
RP11-84A19.2	1	31842019	31855568	-				0.20282	-0.0753477	-0.278168	-5.44586	-5.24304	-5.16769	-5.64541	-5.2463	-5.10547	-5.3806	-5.07801	-5.34375	-5.08131	-5.81347	-5.82371	-5.29907	-5.30205	-5.1475	-5.28935	-5.08959	-5.12841	-5.09842	-5.14982	-5.2624	-5.72958	-5.30909
RP11-84A19.4	1	31851913	31921841	-	CDS			-0.592507	0.320385	0.912892	-2.95847	-3.55098	-3.87137	-2.21263	-3.70432	-3.62014	-3.48183	-3.92601	-2.60678	-5.08131	-2.33954	-1.73625	-2.5621	-3.56509	-3.99549	-3.55238	-1.93758	-4.9764	-3.94642	-2.41286	-5.2624	-2.77022	-3.37806
PTP4A2	1	31906421	31944856	-	CDS	2.45e-27	0	0.26475	0.434835	0.170086	7.9004	8.16515	7.73032	7.94498	7.85582	8.11039	8.21992	7.70472	7.75644	7.7298	7.93868	7.95703	7.93924	7.86798	7.86637	7.83312	8.08669	8.13408	8.11039	8.21984	8.23819	8.20173	7.97229
RP4-534N18.2	1	31933020	31933975	+				0.20282	-0.100682	-0.303502	-5.47119	-5.26837	-5.16769	-5.69608	-5.2463	-5.10547	-5.43127	-5.07801	-5.34375	-5.08131	-5.81347	-5.97571	-5.29907	-5.30205	-5.1475	-5.28935	-5.08959	-5.12841	-5.09842	-5.14982	-5.4144	-5.72958	-5.32936
KHDRBS1	1	32013829	32060850	+	CDS	0.000889	0.00868623	-0.251064	-0.379207	-0.128143	8.62373	8.37267	8.75187	8.63084	8.61662	8.45369	8.29164	8.76399	8.75571	8.73592	8.61328	8.63239	8.64684	8.61607	8.60628	8.62753	8.46356	8.44079	8.45673	8.26677	8.30663	8.30153	8.54893	Chr1:32014126-32014800	2.15132
RP11-277A4.4	1	32052291	32073474	-	CDS			0.177486	-0.100682	-0.278168	-5.44586	-5.26837	-5.16769	-5.69608	-5.19563	-5.10547	-5.43127	-5.07801	-5.34375	-5.08131	-5.81347	-5.97571	-5.29907	-5.15005	-5.1475	-5.28935	-5.08959	-5.12841	-5.09842	-5.14982	-5.4144	-5.72958	-5.31923	Chr1:32072551-32073225	1.86011
TMEM39B	1	32072031	32102866	+	CDS			-0.0368095	0.000488997	0.0372985	4.72225	4.68544	4.68495	4.72779	4.71671	4.74826	4.62261	4.75523	4.73307	4.56655	4.83539	4.56431	4.78367	4.70949	4.75939	4.68124	4.58794	4.85173	4.80512	4.71126	4.50413	4.65244	4.70006
KPNA6	1	32108038	32176568	+	CDS	0.0274593	6.2e-10	-0.155816	0.181422	0.337238	7.21392	7.0581	6.87668	7.24797	7.17987	7.07158	7.04462	6.82051	6.85163	6.95791	7.26464	7.25727	7.22199	7.19314	7.12215	7.22433	7.11192	7.06697	7.03586	7.0913	7.0305	7.01207	7.08415	Chr1:32107876-32108775	2.40343
RP4-622L5.2	1	32170733	32176568	+	CDS			-0.323017	0.0434168	0.366434	3.45631	3.1333	3.08988	3.52755	3.38508	3.22302	3.04357	3.05127	3.00301	3.21535	3.57694	3.51614	3.48956	3.41981	3.29913	3.4363	3.57021	3.23792	2.86093	3.13146	3.12562	2.87363	3.25382
TXLNA	1	32179686	32198285	+	CDS	0.000219	5.86e-17	-0.264473	0.323297	0.58777	7.81416	7.54969	7.22639	7.88385	7.74447	7.43252	7.66686	7.21993	7.21738	7.24187	7.94158	7.87976	7.83022	7.72628	7.71337	7.79376	7.45768	7.39129	7.44858	7.71385	7.65944	7.6273	7.59082	Chr1:32179501-32180325	1.87365
CCDC28B	1	32200386	32205387	+	CDS		3.74e-23	-0.0869584	-1.1617	-1.07474	3.4551	3.36814	4.52984	3.46454	3.44566	3.44855	3.28774	4.49395	4.51906	4.5765	3.48319	3.49144	3.41899	3.54692	3.47618	3.31387	3.42874	3.33194	3.58496	3.38588	3.25724	3.22009	3.63526
RP4-622L5.7	1	32204769	32206814	-	CDS		1.22e-15	-0.206649	-1.87503	-1.66838	0.155505	-0.051144	1.82389	0.255502	0.0555073	-0.105832	0.00354398	1.81546	1.88507	1.77113	0.245425	0.0831806	0.4379	0.404541	-0.188139	-0.0498805	-0.478153	0.152881	0.00777618	-0.353964	0.0595291	0.305067	0.406522	Chr1:32205451-32206050	2.39589
IQCC	1	32205661	32208687	+	CDS		5.38e-05	0.0137972	0.182177	0.16838	4.34131	4.35511	4.17293	4.42519	4.25743	4.2307	4.47952	4.08522	4.18547	4.24811	4.53575	4.39304	4.34679	4.2075	4.29913	4.26567	4.19684	4.34101	4.15424	4.50203	4.44668	4.48986	4.31316
DCDC2B	1	32209094	32216196	+	CDS			-0.881127	-1.44383	-0.562704	-3.85508	-4.73621	-3.29238	-3.72318	-3.98699	-4.14248	-5.32993	-3.92601	-2.02182	-3.92931	-2.85411	-3.01635	-5.29907	-4.15005	-4.99549	-2.81542	-5.08959	-4.9764	-2.36146	-5.14982	-5.2624	-5.57758	-4.09499
TMEM234	1	32214472	32222359	-	CDS	1.68e-06	1.02e-05	0.339255	-0.577319	-0.916574	3.35455	3.6938	4.27112	3.44878	3.26031	3.67005	3.71755	4.30281	4.1614	4.34914	3.48319	3.38086	3.48229	3.26358	3.10779	3.40955	3.50121	3.8115	3.69744	3.6132	3.82241	3.71704	3.67356
EIF3I	1	32221928	32231604	+	CDS	1.56e-07	6.39e-10	0.219476	0.238908	0.0194324	8.62116	8.84064	8.60173	8.68141	8.56091	8.89875	8.78252	8.61533	8.61782	8.57203	8.69092	8.69685	8.65646	8.56549	8.61933	8.49792	8.88787	8.90452	8.90386	8.75006	8.80066	8.79685	8.70507
FAM167B	1	32247233	32248856	+	CDS			0.292915	0.373884	0.0809697	-3.06315	-2.77023	-3.14412	-2.56032	-3.56597	-2.45618	-3.08428	-4.92601	-2.38439	-2.12195	-2.49154	-2.36428	-2.82513	-2.56508	-2.99549	-5.13734	-2.35262	-3.39144	-1.62449	-2.99782	-3.67744	-2.57758	-2.96217
LCK	1	32251239	32286165	+	CDS			-0.0106729	-0.100682	-0.0900089	-5.15636	-5.16703	-5.06635	-5.06643	-5.2463	-5.00414	-5.32993	-4.92601	-5.34375	-4.92931	-5.81347	-4.23875	-5.14706	-5.30205	-5.1475	-5.28935	-4.93758	-4.9764	-5.09842	-5.14982	-5.2624	-5.57758	-5.14263
HDAC1	1	32292086	32333635	+	CDS			-0.049217	-0.0991375	-0.0499206	8.06053	8.01131	8.11045	8.13689	7.98417	8.04816	7.97446	8.13249	8.11588	8.08297	8.12746	8.13593	8.14727	7.97617	7.97605	8.00029	8.07067	8.01813	8.05569	7.97247	7.96386	7.98705	8.05083	Chr1:32291776-32292375	1.81556
MARCKSL1	1	32333832	32336379	-	CDS			-0.00624935	0.027305	0.0335544	8.16125	8.155	8.12769	8.20152	8.12098	8.34789	7.96211	8.14529	8.09597	8.14182	8.26724	8.15053	8.18679	8.14787	8.10878	8.10628	8.31405	8.35143	8.37818	7.98642	7.95662	7.94329	8.15204	Chr1:32336026-32336475	2.44752
RP4-811H24.9	1	32349194	32350663	-				-0.0866743	-0.0500139	0.0366603	-5.13103	-5.2177	-5.16769	-5.64541	-4.61664	-5.0548	-5.3806	-5.07801	-5.34375	-5.08131	-5.81347	-5.82371	-5.29907	-5.15005	-3.41053	-5.28935	-5.08959	-4.9764	-5.09842	-5.14982	-5.4144	-5.57758	-5.17303
TSSK3	1	32351521	32364312	+	CDS			-1.25221	-2.01599	-0.763779	-1.75386	-3.00607	-0.99008	-1.51316	-1.99456	-2.78952	-3.22262	-0.926006	-1.02182	-1.02242	-1.85411	-1.23875	-1.44662	-2.56508	-2.18814	-1.23045	-3.93758	-1.06951	-3.36146	-4.99782	-2.67744	-1.99261	-2.10199
FAM229A	1	32361270	32364278	-	CDS	8.9e-05	0.00457538	-0.703601	-0.698245	0.00535607	4.99839	4.29478	4.99303	4.95461	5.04216	4.55794	4.03163	4.95816	4.95164	5.06928	5.05192	4.87152	4.9404	4.9676	5.08799	5.07089	4.40449	4.67465	4.59468	4.08699	4.01373	3.99418	4.71587
BSDC1	1	32365103	32394731	-	CDS	8.34e-19	0.0132607	-0.382879	-0.267075	0.115804	6.6715	6.28862	6.5557	6.69924	6.64377	6.2351	6.34215	6.56585	6.53021	6.57104	6.74819	6.66212	6.68741	6.56205	6.65016	6.71908	6.24232	6.20971	6.25325	6.37505	6.32021	6.33119	6.49519
RP1-27O5.3	1	32465057	32600792	+	CDS	0.0191921	2.93e-07	-0.336455	-0.835176	-0.498721	3.05883	2.72238	3.55755	3.09383	3.02383	2.58981	2.85494	3.60927	3.42664	3.63675	3.05963	2.95108	3.27079	2.94271	2.9174	3.21139	2.72063	2.58584	2.46297	2.74365	3.09955	2.72163	3.02399	Chr1:32500576-32500950	3.4267
ZBTB8B	1	32465069	32496686	+	CDS	0.00301184		0.248218	-0.158655	-0.406873	2.55117	2.79938	2.95804	2.46095	2.64139	2.67186	2.92691	3.06268	2.85811	2.95334	2.41	2.46169	2.51115	2.52943	2.65556	2.73917	2.94506	2.42448	2.64604	2.86016	3.01837	2.9022	2.73183
ZBTB8A	1	32539427	32605939	+	CDS	0.00126769	1.34e-14	-0.263428	-0.698904	-0.435476	4.26203	3.9986	4.6975	4.285	4.23905	3.90724	4.08995	4.72145	4.61561	4.75544	4.24843	4.25577	4.35079	4.11908	4.22367	4.37441	3.89531	3.93049	3.89593	4.09229	4.09515	4.08242	4.24375
ZBTB8OS	1	32600172	32650903	-	CDS	0	1.39e-26	0.827072	0.538756	-0.288316	4.76732	5.59439	5.05563	4.75258	4.78205	5.62519	5.56359	5.06552	5.08671	5.01467	4.7606	4.69002	4.80713	4.78953	4.75438	4.80224	5.65767	5.5579	5.65999	5.60673	5.54657	5.53747	5.15581	Chr1:32650126-32650800	3.89762
RBBP4	1	32651142	32686211	+	CDS			-0.16423	-0.233338	-0.0691085	8.60588	8.44165	8.67498	8.70358	8.50818	8.46192	8.42137	8.67321	8.68918	8.66257	8.72931	8.7109	8.67052	8.47281	8.48365	8.56807	8.42751	8.46226	8.49601	8.39409	8.43348	8.43653	8.55401
SYNC	1	32680360	32703596	-	CDS		0.00102455	-0.0392369	-1.2746	-1.23536	-0.443043	-0.48228	0.792321	-0.313571	-0.572515	-0.734363	-0.230197	0.466311	1.11204	0.798613	-0.269148	-0.431393	-0.240172	-0.292067	-0.747566	-0.677912	-0.615656	-0.728475	-0.858957	0.00218012	-0.870082	0.177311	-0.211665
RP11-114B7.6	1	32717734	32725237	-				0.177486	-0.100682	-0.278168	-5.44586	-5.26837	-5.16769	-5.69608	-5.19563	-5.10547	-5.43127	-5.07801	-5.34375	-5.08131	-5.81347	-5.97571	-5.29907	-5.30205	-5.1475	-5.13734	-5.08959	-5.12841	-5.09842	-5.14982	-5.4144	-5.72958	-5.31923
KIAA1522	1	32741885	32774970	+	CDS	1.41e-09	0.00255409	-0.457747	-0.433049	0.0246977	5.50822	5.05048	5.48352	5.53507	5.48138	4.89363	5.20732	5.45229	5.53958	5.45871	5.47553	5.53274	5.59693	5.45265	5.58193	5.40955	4.90477	4.82773	4.9484	5.17711	5.23046	5.2144	5.32018
YARS	1	32775237	32818153	-	CDS	0.00529738	5.19e-38	0.0671169	-0.728538	-0.795655	8.18805	8.25516	8.9837	8.24992	8.12617	8.26911	8.24121	8.98922	8.98092	8.98096	8.23685	8.23005	8.28287	8.14271	8.16674	8.06906	8.25856	8.27951	8.26926	8.21741	8.23832	8.26791	8.37402	Chr1:32817151-32817600	1.64017
S100PBP	1	32816767	32858879	+	CDS		5.06e-22	-0.0655906	-0.783215	-0.717624	5.0779	5.01231	5.79553	5.14589	5.00992	5.02529	4.99933	5.7753	5.83754	5.77373	5.09676	5.19449	5.14641	4.99206	4.99886	5.03883	4.94353	5.02078	5.11157	4.97803	5.07299	4.94697	5.19519
FNDC5	1	32862268	32872482	-	CDS			-0.110474	-0.172963	-0.0624887	-0.206758	-0.317232	-0.144269	-0.328522	-0.0849929	-0.348875	-0.285588	-0.604078	0.0561846	0.115087	0.0934219	-0.575782	-0.503207	0.0198774	0.0045063	-0.279362	-0.0306939	-0.976403	-0.0395295	-0.190465	-0.218005	-0.448294	-0.238449
HPCA	1	32885994	32898441	+	CDS			-0.317656	-1.15444	-0.836782	-2.04634	-2.364	-1.20956	-1.77236	-2.32032	-2.08436	-2.64364	-2.11865	-1.10428	-0.405745	-1.96103	-2.01636	-1.33971	-2.15005	-2.67357	-2.13734	-1.61566	-3.39144	-1.24598	-2.67589	-2.67744	-2.57758	-2.00605	Chr1:32886601-32886900	2.2892
TMEM54	1	32894594	32901438	-	CDS	1.47e-07	3.12e-10	0.349574	0.499842	0.150268	3.26134	3.61091	3.11107	3.33176	3.19092	3.60092	3.62091	3.11839	3.2134	3.00143	3.38019	3.27432	3.34078	3.23366	3.22851	3.11058	3.53002	3.59345	3.67929	3.50203	3.53526	3.82544	3.37112
RNF19B	1	32936445	32964685	-	CDS		0.00614052	0.0569071	0.239191	0.182284	4.68477	4.74168	4.50249	4.76454	4.60501	4.43854	5.04483	4.53752	4.52422	4.44573	4.68505	4.82195	4.78663	4.64274	4.53978	4.63249	4.48448	4.42661	4.40452	5.13917	5.03566	4.95964	4.67108	Chr1:32964601-32965125	1.48022
FKSG48	1	32973667	32974041	+	CDS			0.20282	-0.100682	-0.303502	-5.47119	-5.26837	-5.16769	-5.69608	-5.2463	-5.10547	-5.43127	-5.07801	-5.34375	-5.08131	-5.81347	-5.97571	-5.29907	-5.30205	-5.1475	-5.28935	-5.08959	-5.12841	-5.09842	-5.14982	-5.4144	-5.72958	-5.32936
RP1-117O3.2	1	32987075	33032469	+	CDS			0.20282	-0.100682	-0.303502	-5.47119	-5.26837	-5.16769	-5.69608	-5.2463	-5.10547	-5.43127	-5.07801	-5.34375	-5.08131	-5.81347	-5.97571	-5.29907	-5.30205	-5.1475	-5.28935	-5.08959	-5.12841	-5.09842	-5.14982	-5.4144	-5.72958	-5.32936
AK2	1	33007984	33080996	-	CDS	0.00162683	0	0.0524398	0.357278	0.304838	8.39243	8.44487	8.08759	8.44713	8.33773	8.38279	8.50694	8.10518	8.09626	8.06133	8.42376	8.45735	8.46027	8.3388	8.35268	8.3217	8.36234	8.38691	8.39912	8.49841	8.50237	8.52004	8.35243	Chr1:33036751-33037200	1.52082
AZIN2	1	33081104	33120530	+	CDS		8.17e-13	-0.273391	-1.07282	-0.799427	2.14564	1.87225	2.94507	2.34334	1.94795	1.83054	1.91396	3.06268	2.86895	2.90358	2.36644	2.26375	2.39983	1.93742	1.93524	1.97118	1.94506	1.76506	1.7815	1.96796	1.71488	2.05905	2.19617
RP11-131M11.2	1	33141871	33143230	-				-0.279629	0.0101001	0.289729	-0.849504	-1.12913	-1.13923	-0.712961	-0.986047	-1.41035	-0.847916	-1.46657	-1.19174	-0.759382	-0.707269	-0.869514	-0.5621	-0.980123	-0.747566	-1.23045	-1.47815	-0.976403	-1.7765	-0.827895	-1.09247	-0.62338	-1.0193
TRIM62	1	33145402	33182059	-	CDS	0.000507		-0.383835	-0.0820225	0.301812	3.6704	3.28656	3.36859	3.76077	3.58003	3.29837	3.27476	3.40491	3.25947	3.44138	3.7627	3.70377	3.81583	3.61814	3.65196	3.46999	3.25717	3.18347	3.45446	3.44097	3.01837	3.36494	3.4565
RP11-131M11.3	1	33162851	33166298	+	CDS			-0.112008	-0.925325	-0.813317	-5.10569	-5.2177	-4.29238	-5.01576	-5.19563	-5.10547	-5.32993	-5.07801	-5.19174	-2.60738	-5.66147	-4.23875	-5.14706	-5.30205	-5.1475	-5.13734	-5.08959	-5.12841	-5.09842	-4.99782	-5.2624	-5.72958	-4.98783
ZNF362	1	33256545	33300719	+	CDS	0.00669913	1.61e-05	0.127272	-0.468655	-0.595927	4.44442	4.5717	5.04035	4.38038	4.50847	4.46624	4.67716	5.00029	5.01527	5.10549	4.3201	4.32604	4.49499	4.50459	4.62289	4.39793	4.41997	4.5393	4.43944	4.70435	4.6639	4.66322	4.61452
RP11-415J8.7	1	33261212	33261680	+				0.105326	-0.267348	-0.372674	-5.15636	-5.05104	-4.78369	-5.11709	-5.19563	-5.0548	-5.04727	-5.07801	-4.19174	-5.08131	-5.81347	-4.23875	-5.29907	-5.30205	-5.1475	-5.13734	-5.08959	-5.12841	-4.94642	-5.14982	-5.4144	-4.57758	-5.0397
A3GALT2	1	33306766	33321098	-	CDS			-0.662676	-0.202017	0.460659	-4.55503	-5.2177	-5.01569	-4.68243	-4.42763	-5.0548	-5.3806	-4.92601	-5.19174	-4.92931	-4.0765	-5.82371	-4.14706	-3.15005	-4.99549	-5.13734	-5.08959	-5.12841	-4.94642	-5.14982	-5.2624	-5.72958	-4.91223
RP11-415J8.3	1	33307366	33326043	+	CDS			0.20282	-0.100682	-0.303502	-5.47119	-5.26837	-5.16769	-5.69608	-5.2463	-5.10547	-5.43127	-5.07801	-5.34375	-5.08131	-5.81347	-5.97571	-5.29907	-5.30205	-5.1475	-5.28935	-5.08959	-5.12841	-5.09842	-5.14982	-5.4144	-5.72958	-5.32936
PHC2	1	33323623	33431052	-	CDS	0.000536	8.56e-21	0.128772	0.467879	0.339108	6.24614	6.37491	5.90704	6.29101	6.20127	6.23937	6.51046	5.94204	5.90101	5.87805	6.28544	6.29068	6.29692	6.22391	6.24172	6.1382	6.23609	6.22939	6.25264	6.50948	6.48117	6.54072	6.22983
RP11-415J8.5	1	33350352	33363245	+	CDS		0.0104864	0.158981	-2.24399	-2.40297	-4.14953	-3.99055	-1.74657	-4.1541	-4.14496	-4.09181	-3.88929	-2.11865	-2.19174	-0.929307	-4.0765	-3.23875	-5.14706	-3.15005	-3.99549	-5.28935	-4.93758	-3.9764	-3.36146	-4.99782	-3.67744	-2.99261	-3.60535
ZSCAN20	1	33472645	33496507	+	CDS			0.148401	-0.293327	-0.441727	2.20239	2.35079	2.64411	2.2355	2.16927	2.00927	2.6923	2.66645	2.5087	2.75719	2.35534	2.17629	2.17487	2.34181	2.12345	2.04257	1.93278	1.88158	2.21345	2.83507	2.64449	2.59735	2.35009	Chr1:33472351-33472875	2.04165
CSMD2	1	33513999	34165842	-	CDS			-0.137342	-0.151349	-0.0140074	-5.13103	-5.26837	-5.11702	-5.11709	-5.14496	-5.10547	-5.43127	-5.07801	-5.34375	-4.92931	-4.0765	-5.97571	-5.29907	-5.15005	-5.1475	-5.13734	-5.08959	-5.12841	-5.09842	-5.14982	-5.4144	-5.72958	-5.18316
HMGB4	1	33860475	33864791	+	CDS			0.20282	-0.100682	-0.303502	-5.47119	-5.26837	-5.16769	-5.69608	-5.2463	-5.10547	-5.43127	-5.07801	-5.34375	-5.08131	-5.81347	-5.97571	-5.29907	-5.30205	-5.1475	-5.28935	-5.08959	-5.12841	-5.09842	-5.14982	-5.4144	-5.72958	-5.32936
CSMD2-AS1	1	33868953	33885458	+	CDS			0.20282	-0.100682	-0.303502	-5.47119	-5.26837	-5.16769	-5.69608	-5.2463	-5.10547	-5.43127	-5.07801	-5.34375	-5.08131	-5.81347	-5.97571	-5.29907	-5.30205	-5.1475	-5.28935	-5.08959	-5.12841	-5.09842	-5.14982	-5.4144	-5.72958	-5.32936
C1orf94	1	34166883	34219131	+	CDS			0.177486	-0.100682	-0.278168	-5.44586	-5.26837	-5.16769	-5.64541	-5.2463	-5.10547	-5.43127	-5.07801	-5.34375	-5.08131	-5.81347	-5.82371	-5.29907	-5.30205	-5.1475	-5.28935	-5.08959	-5.12841	-5.09842	-5.14982	-5.4144	-5.72958	-5.31923
SMIM12	1	34712737	34859816	-	CDS		1.4e-45	-0.000551701	0.765086	0.765638	5.10902	5.10846	4.34338	5.13673	5.0813	5.01644	5.20049	4.34546	4.38757	4.29711	5.09008	5.11072	5.20939	5.0073	5.00873	5.22789	5.09446	4.95729	4.99756	5.18457	5.19601	5.2209	4.95567	Chr1:34726876-34727175	4.33897
GJB5	1	34755047	34758512	+	CDS			0.20282	-0.100682	-0.303502	-5.47119	-5.26837	-5.16769	-5.69608	-5.2463	-5.10547	-5.43127	-5.07801	-5.34375	-5.08131	-5.81347	-5.97571	-5.29907	-5.30205	-5.1475	-5.28935	-5.08959	-5.12841	-5.09842	-5.14982	-5.4144	-5.72958	-5.32936
GJB4	1	34759741	34763724	+	CDS			0.177486	-0.100682	-0.278168	-5.44586	-5.26837	-5.16769	-5.64541	-5.2463	-5.10547	-5.43127	-5.07801	-5.34375	-5.08131	-5.66147	-5.97571	-5.29907	-5.30205	-5.1475	-5.28935	-5.08959	-5.12841	-5.09842	-5.14982	-5.4144	-5.72958	-5.31923
RP1-34M23.5	1	34761426	34788097	-	CDS			0.394821	0.091319	-0.303502	-5.47119	-5.07637	-5.16769	-5.69608	-5.2463	-5.10547	-5.04727	-5.07801	-5.34375	-5.08131	-5.81347	-5.97571	-5.29907	-5.30205	-5.1475	-5.28935	-5.08959	-5.12841	-5.09842	-3.99782	-5.4144	-5.72958	-5.25256
GJB3	1	34781189	34786369	+	CDS			0.20282	-0.100682	-0.303502	-5.47119	-5.26837	-5.16769	-5.69608	-5.2463	-5.10547	-5.43127	-5.07801	-5.34375	-5.08131	-5.81347	-5.97571	-5.29907	-5.30205	-5.1475	-5.28935	-5.08959	-5.12841	-5.09842	-5.14982	-5.4144	-5.72958	-5.32936
GJA4	1	34792998	34795747	+	CDS			0.177486	-0.100682	-0.278168	-5.44586	-5.26837	-5.16769	-5.64541	-5.2463	-5.10547	-5.43127	-5.07801	-5.34375	-5.08131	-5.81347	-5.82371	-5.29907	-5.30205	-5.1475	-5.28935	-5.08959	-5.12841	-5.09842	-5.14982	-5.4144	-5.72958	-5.31923
RP5-997D16.2	1	34850694	34851555	+	CDS			0.228154	-0.0753477	-0.303502	-5.47119	-5.24304	-5.16769	-5.69608	-5.2463	-5.10547	-5.3806	-5.07801	-5.34375	-5.08131	-5.81347	-5.97571	-5.29907	-5.30205	-5.1475	-5.28935	-5.08959	-5.12841	-5.09842	-4.99782	-5.4144	-5.72958	-5.31923
DLGAP3	1	34865436	34929585	-	CDS			-0.291698	-0.48647	-0.194773	-0.723981	-1.01568	-0.529208	-0.92957	-0.518392	-0.91904	-1.11232	-0.926006	-0.191743	-0.469876	-0.854111	-0.694427	-1.24017	-0.0625847	-0.747566	-0.745026	-0.478153	-0.654474	-1.62449	-2.19046	-0.738837	-0.407651	-0.801706	Chr1:34866301-34866600	1.87622
RP11-244H3.1	1	34974356	34985313	-	CDS		0.00368042	0.138895	-0.777919	-0.916814	0.497338	0.636233	1.41415	0.446117	0.54856	0.508755	0.763712	1.30281	1.28399	1.65566	0.547988	0.652023	0.138339	0.631312	0.174431	0.839937	0.454733	0.696023	0.375508	0.646036	0.714881	0.930218	0.736259
RP11-244H3.4	1	34981533	35031741	-	CDS	0.033697		0.0898507	-0.210149	-0.3	3.92638	4.01623	4.22638	3.97662	3.87614	3.90918	4.12328	4.13199	4.39697	4.15018	4.02328	3.92951	3.97706	3.84431	3.85	3.93412	4.00199	3.93049	3.79505	4.07632	4.22544	4.06808	4.02232
ZMYM6NB	1	34981535	34985353	-	CDS	2.41e-11	0.0143663	0.609439	-0.469231	-1.07867	2.16327	2.77271	3.24194	2.23502	2.09152	2.82458	2.72085	3.21355	3.40817	3.10412	2.36644	2.18191	2.15672	2.10734	1.94702	2.22021	2.90791	2.91234	2.65349	2.7301	2.74323	2.68921	2.62278
ZMYM6	1	34986165	35031968	-	CDS			0.0107489	-0.00445247	-0.0152014	4.50445	4.5152	4.51965	4.51069	4.49822	4.43426	4.59614	4.39367	4.53618	4.62911	4.47424	4.55024	4.50757	4.47017	4.47007	4.5544	4.48238	4.50943	4.31097	4.49203	4.69034	4.60606	4.51179
ZMYM1	1	35059786	35115859	+	CDS	1.45e-05		0.272697	-0.161886	-0.434583	4.74649	5.01918	5.18107	4.77331	4.71966	4.81605	5.22232	5.11565	5.19196	5.2356	4.77003	4.79008	4.75983	4.74477	4.7426	4.67162	4.80051	4.83417	4.81347	5.12242	5.2533	5.29125	4.94248
SFPQ	1	35176378	35193148	-	CDS		6.95e-22	-0.099013	0.580801	0.679814	9.67329	9.57428	8.99347	9.6631	9.68348	9.66403	9.48452	8.9937	8.99661	8.99012	9.66759	9.64033	9.68137	9.64847	9.65953	9.74243	9.67032	9.65273	9.66904	9.49878	9.48238	9.4724	9.49772	Chr1:35192101-35193225	2.00994
ZMYM4	1	35268967	35422058	+	CDS	0.0115162	0.00634202	0.0352561	-0.0150127	-0.0502688	6.4809	6.51616	6.53117	6.50244	6.45936	6.43864	6.59367	6.45175	6.58222	6.55954	6.47681	6.51447	6.51605	6.45358	6.4407	6.48379	6.48868	6.37011	6.45712	6.61413	6.58113	6.58576	6.50506
ZMYM4-AS1	1	35358822	35366077	-	CDS			0.0108194	-0.0753477	-0.0861672	-5.25386	-5.24304	-5.16769	-5.31208	-5.19563	-5.10547	-5.3806	-5.07801	-5.34375	-5.08131	-5.81347	-4.82371	-5.29907	-5.30205	-4.99549	-5.28935	-5.08959	-5.12841	-5.09842	-5.14982	-5.4144	-5.57758	-5.23229
KIAA0319L	1	35433490	35557950	-	CDS		0.000444	0.0119593	-0.454233	-0.466193	5.74807	5.76003	6.21426	5.72562	5.77052	5.60255	5.9175	6.19617	6.2319	6.21471	5.69113	5.73949	5.74624	5.81934	5.74006	5.75216	5.57614	5.62815	5.60336	5.95638	5.89242	5.90372	5.84609	Chr1:35556976-35558175	4.54563
NCDN	1	35557473	35567274	+	CDS	9.12e-30	0	0.504026	1.21781	0.713783	6.08274	6.58677	5.36896	6.13322	6.03226	6.48127	6.69226	5.3536	5.30211	5.45115	6.13984	6.14891	6.11091	6.13014	5.96378	6.00285	6.43691	6.51194	6.49497	6.72413	6.62787	6.72478	6.14159
RP4-728D4.2	1	35569813	35577729	-	CDS			-0.152176	-0.290241	-0.138065	-3.21797	-3.37014	-3.0799	-2.78228	-3.65365	-4.14248	-2.5978	-3.92601	-3.19174	-2.12195	-1.96103	-3.82371	-2.5621	-1.82812	-4.99549	-4.13734	-3.93758	-3.39144	-5.09842	-1.53839	-4.2624	-1.99261	-3.25122
TFAP2E	1	35573370	35595328	+	CDS		0.00224845	0.0619051	1.73328	1.67137	-1.28767	-1.22577	-2.95904	-1.44434	-1.131	-1.01768	-1.43385	-2.34104	-2.60678	-3.92931	-1.49154	-1.50178	-1.33971	-1.24316	-1.53606	-0.613781	-1.13023	-0.976403	-0.94642	-1.8279	-0.802967	-1.67069	-1.59718
PSMB2	1	35599544	35641844	-	CDS		1.66e-42	0.00253296	0.661159	0.658626	7.6728	7.67534	7.01418	7.71418	7.63143	7.71766	7.63302	6.99099	7.00178	7.04976	7.72736	7.67027	7.74491	7.67491	7.64656	7.57282	7.68309	7.74299	7.72689	7.61043	7.67313	7.61549	7.54209
C1orf216	1	35713875	35719472	-	CDS		0.00222917	-0.16421	0.0514254	0.215635	4.53375	4.36954	4.31812	4.60257	4.46493	4.35454	4.38454	4.39141	4.32986	4.23308	4.69168	4.61923	4.49679	4.44241	4.34658	4.60581	4.37303	4.29272	4.39788	4.38588	4.39403	4.37371	4.42494
CLSPN	1	35720218	35769967	-	CDS		4.78e-09	-0.0520684	0.316222	0.36829	6.67733	6.62527	6.30904	6.74199	6.61268	6.70856	6.54197	6.2871	6.3096	6.33044	6.76925	6.71618	6.74054	6.55039	6.58146	6.70619	6.67298	6.69955	6.75315	6.55437	6.60063	6.47091	6.58285	Chr1:35769226-35770125	1.69948
RP11-435D7.3	1	35739389	35743576	+	CDS			-0.91515	0.393616	1.30877	-1.84527	-2.76042	-3.15403	-1.57512	-2.11542	-2.65117	-2.86966	-3.34104	-3.19174	-2.92931	-2.0765	-1.50178	-1.14706	-2.82812	-1.18814	-2.32999	-2.61566	-1.9764	-3.36146	-2.67589	-2.94047	-2.99261	-2.47308
AGO4	1	35808172	35857890	+	CDS		4.18e-29	-0.101612	-0.945612	-0.844	4.13314	4.03152	4.97714	4.11391	4.15236	3.93842	4.12463	4.97938	4.958	4.99402	4.05106	4.15928	4.13139	4.20089	4.13379	4.1224	3.93278	3.83738	4.0451	4.07364	4.13634	4.16389	4.26129
AGO1	1	35869808	35929610	+	CDS	2.69e-10	4.01e-05	-0.291152	0.0311813	0.322333	6.29839	6.00723	5.97605	6.31476	6.28201	5.96221	6.05225	5.92808	5.99127	6.0088	6.27701	6.36055	6.30672	6.28822	6.22246	6.33535	5.90004	5.9536	6.033	6.0676	6.03738	6.05178	6.11746
RP4-789D17.3	1	35925832	35929610	+				-0.0168622	-0.0430984	-0.0262362	4.30101	4.28414	4.32724	4.33452	4.26749	4.36613	4.20216	4.09913	4.41744	4.46516	4.33994	4.30686	4.35676	4.32569	4.04617	4.43061	4.28642	4.39864	4.41333	4.25011	4.22142	4.13495	4.29951
RP4-789D17.5	1	35929720	35930115	-				0.209649	-2.13882	-2.34847	-5.11252	-4.90287	-2.76406	-4.97875	-5.2463	-4.47582	-5.32993	-2.34104	-2.60678	-3.34434	-3.66147	-5.97571	-5.29907	-5.30205	-5.1475	-5.28935	-5.08959	-4.9764	-3.36146	-4.99782	-5.4144	-5.57758	-4.55897
AGO3	1	35930718	36072500	+	CDS	0.0114677		-0.230156	-0.108085	0.122071	5.04204	4.81189	4.91997	5.12719	4.9569	4.69847	4.92531	4.9053	4.87704	4.97758	5.10423	5.18121	5.09611	4.92141	4.97029	4.979	4.75241	4.64015	4.70284	4.8894	5.00673	4.8798	4.92557	Chr1:35930851-35931450	2.67423
RP4-665N4.8	1	35992109	36013630	-	CDS			0.20282	-0.100682	-0.303502	-5.47119	-5.26837	-5.16769	-5.69608	-5.2463	-5.10547	-5.43127	-5.07801	-5.34375	-5.08131	-5.81347	-5.97571	-5.29907	-5.30205	-5.1475	-5.28935	-5.08959	-5.12841	-5.09842	-5.14982	-5.4144	-5.72958	-5.32936
TEKT2	1	36084075	36088275	+	CDS		0.00782122	-0.574353	-1.26179	-0.687434	-0.685088	-1.25944	0.0023463	-0.755305	-0.614871	-1.06621	-1.45267	0.203277	-0.436856	0.240618	-0.617072	-0.501782	-1.14706	-0.506191	-1.41053	0.07211	-1.61566	-0.806477	-0.776495	-1.99782	-0.870082	-1.49011	-0.777342
ADPRHL2	1	36088875	36093932	+	CDS	1.82e-07	0	0.185838	0.74134	0.555502	5.10575	5.29159	4.55025	5.15229	5.05922	5.27968	5.3035	4.52314	4.55309	4.57452	5.17695	5.13121	5.14871	5.10262	5.02131	5.05372	5.24357	5.27981	5.31567	5.39342	5.27288	5.2442	5.06899	Chr1:36088576-36089175	2.7935
COL8A2	1	36095236	36125220	-	CDS			0.152152	-0.151349	-0.303502	-5.42052	-5.26837	-5.11702	-5.64541	-5.19563	-5.10547	-5.43127	-5.07801	-5.34375	-4.92931	-5.81347	-5.97571	-5.14706	-5.30205	-5.1475	-5.13734	-5.08959	-5.12841	-5.09842	-5.14982	-5.4144	-5.72958	-5.29896
TRAPPC3	1	36136570	36156053	-	CDS	6.25e-17	5.66e-16	0.354291	0.41614	0.0618482	5.70754	6.06183	5.64569	5.72331	5.69176	6.10317	6.02049	5.59559	5.61883	5.72264	5.73835	5.75608	5.67551	5.66373	5.73752	5.67403	6.07434	6.1929	6.04226	5.973	6.06009	6.02837	5.83688	Chr1:36149176-36149925	1.30592
MAP7D1	1	36155579	36180849	+	CDS	0.000964	1.12e-19	0.244739	0.918803	0.674064	7.00499	7.24973	6.33092	7.07279	6.93719	6.99029	7.50917	6.33844	6.3081	6.34624	7.07049	7.05893	7.08895	6.98213	6.97065	6.85878	6.95154	6.95138	7.06795	7.57251	7.46211	7.49288	6.96807
THRAP3	1	36224416	36305357	+	CDS	0.0022623	1.62e-09	-0.200067	0.188701	0.388767	8.09876	7.8987	7.70999	8.11857	8.07896	7.94284	7.85455	7.70653	7.71026	7.7132	8.12399	8.08215	8.14957	8.0629	8.05894	8.11503	7.94716	7.94227	7.93909	7.85451	7.85849	7.85065	7.94098
SH3D21	1	36306387	36324886	+	CDS	0.000112	6.47e-05	-0.590599	-0.84057	-0.249971	2.38927	1.79867	2.63924	2.52379	2.25476	1.65245	1.9449	2.58179	2.83062	2.50532	2.43657	2.46169	2.67312	2.07877	2.43913	2.24636	1.90791	1.63831	1.41113	2.13146	1.70339	1.99985	2.20303
EVA1B	1	36322031	36324154	-	CDS	2.85e-09	0.0129653	0.970602	0.349489	-0.621114	0.661004	1.63161	1.28212	0.863267	0.45874	1.6289	1.63431	1.34078	1.34742	1.15816	1.03897	0.791	0.759828	0.464662	0.463938	0.447619	1.66233	1.83095	1.39343	1.7301	1.18054	1.99228	1.17347
RP11-268J15.5	1	36323734	36329221	+		0.000805		-0.604242	-0.54656	0.057682	1.26602	0.661779	1.20834	1.3664	1.16564	0.613999	0.709559	1.3594	1.21765	1.04797	1.09342	1.45241	1.55338	0.827232	1.25243	1.41725	0.419967	0.696023	0.726005	0.674605	0.691797	0.762274	1.01279
STK40	1	36339624	36385896	-	CDS	0.00571014	0.00318964	0.0825367	0.00598566	-0.076551	5.62749	5.71003	5.70405	5.67071	5.58428	5.69187	5.72819	5.65708	5.78911	5.66595	5.56855	5.74044	5.70312	5.66133	5.55909	5.53243	5.66511	5.68448	5.72601	5.70608	5.68158	5.79692	5.67582	Chr1:36385501-36386850	4.10545
LSM10	1	36391238	36397892	-	CDS	3.7e-21	0	0.520861	1.03883	0.517969	4.72635	5.24721	4.20838	4.74222	4.71048	5.27254	5.22188	4.20585	4.27178	4.14751	4.78355	4.71059	4.73252	4.80995	4.82946	4.49201	5.24357	5.28804	5.286	5.2631	5.14487	5.25768	4.8311	Chr1:36397501-36398175	1.63574
OSCP1	1	36415827	36450451	-	CDS	0.00855182		0.303028	-0.0888381	-0.391867	2.18489	2.48792	2.57675	2.08909	2.28068	2.45722	2.51861	2.58969	2.72115	2.41942	2.30432	2.21521	1.74775	2.41981	2.47211	1.95012	2.60931	2.49933	2.26303	2.44512	2.56415	2.54654	2.38447
MRPS15	1	36455718	36464437	-	CDS	0.000707	3.32e-08	0.21588	0.413018	0.197138	6.25053	6.46641	6.0534	6.32338	6.17769	6.60788	6.32494	6.07329	6.0803	6.00659	6.38395	6.30332	6.28287	6.12782	6.24052	6.16472	6.60835	6.60762	6.60769	6.33701	6.30888	6.32894	6.29746	Chr1:36464176-36464625	1.74221
CSF3R	1	36466043	36483278	-	CDS			0.517648	-0.466178	-0.983826	-5.47119	-4.95354	-4.48736	-5.69608	-5.2463	-5.0548	-4.85228	-4.92601	-3.60678	-4.92931	-5.81347	-5.97571	-5.29907	-5.30205	-5.1475	-5.28935	-4.93758	-5.12841	-5.09842	-5.14982	-3.67744	-5.72958	-5.06737
RP4-614N24.1	1	36773140	36775768	+				0.20282	-0.100682	-0.303502	-5.47119	-5.26837	-5.16769	-5.69608	-5.2463	-5.10547	-5.43127	-5.07801	-5.34375	-5.08131	-5.81347	-5.97571	-5.29907	-5.30205	-5.1475	-5.28935	-5.08959	-5.12841	-5.09842	-5.14982	-5.4144	-5.72958	-5.32936
GRIK3	1	36795527	37034129	-	CDS			-1.25662	-1.58046	-0.323841	-2.25926	-3.51589	-1.93542	-2.51316	-2.00537	-4.33747	-2.6943	-1.46657	-1.73231	-2.60738	-1.96103	-3.23875	-2.33971	-1.69062	-1.18814	-3.13734	-5.08959	-2.9764	-4.94642	-3.41286	-2.67744	-1.99261	-2.69714
RP5-1180C18.1	1	37262739	37325100	-				0.20282	-0.100682	-0.303502	-5.47119	-5.26837	-5.16769	-5.69608	-5.2463	-5.10547	-5.43127	-5.07801	-5.34375	-5.08131	-5.81347	-5.97571	-5.29907	-5.30205	-5.1475	-5.28935	-5.08959	-5.12841	-5.09842	-5.14982	-5.4144	-5.72958	-5.32936
LINC01137	1	37454879	37474411	-				-0.301592	-1.38719	-1.0856	-2.99397	-3.29557	-1.90838	-3.10344	-2.88451	-3.36851	-3.22262	-0.926006	-2.86981	-1.92931	-3.33954	-3.82371	-2.14706	-3.56509	-1.53606	-3.55238	-5.08959	-3.39144	-1.62449	-4.99782	-2.09247	-2.57758	-2.89749	Chr1:37474051-37474800	1.65305
ZC3H12A	1	37474552	37484379	+	CDS	0.024889		-0.391091	0.00730014	0.398391	2.48544	2.09435	2.08705	2.53284	2.43803	2.2573	1.93139	2.59756	1.61561	2.04797	2.60532	2.58568	2.40753	2.26781	2.45572	2.59058	2.0511	2.36345	2.35736	2.14173	1.60797	2.04448	2.24932
MEAF6	1	37492575	37514774	-	CDS	8.61e-10	1.65e-10	0.200541	0.182147	-0.0183941	5.65993	5.86047	5.67832	5.67708	5.64277	5.86469	5.85625	5.72863	5.67244	5.63389	5.68837	5.64288	5.69999	5.54952	5.66361	5.71519	5.83308	5.85332	5.90767	5.897	5.85004	5.8217	5.74382
SNIP1	1	37534449	37554302	-	CDS	4.85e-31		-0.834159	-0.125969	0.708189	4.97875	4.1446	4.27056	5.04144	4.91607	4.16605	4.12314	4.27612	4.32789	4.20768	4.98869	5.01707	5.11855	4.86537	5.07328	4.80956	4.18654	4.02922	4.2824	4.09758	4.09955	4.17229	4.50345	Chr1:37553926-37554525	1.57065
DNALI1	1	37556919	37566857	+	CDS			-0.513773	-0.0931668	0.420606	-2.60265	-3.11643	-3.02326	-2.27496	-2.93034	-3.19167	-3.04118	-5.07801	-2.38439	-1.60738	-2.85411	-1.82371	-2.14706	-4.15005	-1.0886	-3.55238	-4.93758	-3.39144	-1.24598	-3.41286	-2.94047	-2.77022	-2.89228
GNL2	1	37566816	37595935	-	CDS		6.07e-17	-0.100568	0.552815	0.653382	7.42468	7.32412	6.7713	7.49602	7.35334	7.41675	7.23148	6.82596	6.76173	6.72622	7.4245	7.51475	7.54882	7.4055	7.34324	7.31129	7.42409	7.482	7.34417	7.20828	7.27603	7.21012	7.25378	Chr1:37595551-37596300	1.79113
RSPO1	1	37611350	37634923	-	CDS			0.212636	0.0728137	-0.139822	-4.67785	-4.46522	-4.53803	-4.87741	-4.4783	-4.95347	-3.97697	-5.07801	-5.19174	-3.34434	-5.66147	-3.82371	-5.14706	-5.15005	-5.1475	-3.13734	-4.93758	-4.9764	-4.94642	-4.99782	-3.67744	-3.25565	-4.56484
C1orf109	1	37681570	37692249	-	CDS		2.83e-14	-0.0879198	0.53506	0.62298	5.67941	5.59149	5.05643	5.71333	5.64549	5.41265	5.77033	5.08662	5.00916	5.07351	5.73621	5.7227	5.68107	5.65247	5.66895	5.61504	5.3292	5.47687	5.43187	5.73689	5.80571	5.76838	5.51964	Chr1:37689601-37689975	1.91774
CDCA8	1	37692418	37709719	+	CDS	0.00159947	0.000607	0.21394	0.22692	0.0129802	5.78017	5.99411	5.76719	5.77085	5.7895	5.75685	6.23137	5.72235	5.80896	5.77027	5.85078	5.80792	5.65384	5.83295	5.70927	5.82628	5.79966	5.76	5.7109	6.23939	6.17899	6.27573	5.86315
EPHA10	1	37713880	37765133	-	CDS			-0.148873	-0.00678696	0.142086	1.41698	1.26811	1.27489	1.6103	1.22366	1.02792	1.50829	1.18252	1.11204	1.53012	1.62394	1.53384	1.67312	1.05941	1.19433	1.41725	1.27187	0.60856	1.20333	1.78354	1.4241	1.31724	1.32901
MANEAL	1	37793802	37801137	+	CDS	8.14e-22	0	0.548449	1.0842	0.53575	5.2442	5.79265	4.70845	5.33539	5.153	5.6661	5.9192	4.6997	4.69852	4.72712	5.31438	5.35806	5.33373	5.1617	5.18317	5.11414	5.74979	5.58297	5.66553	5.95128	5.83892	5.96739	5.35643
RP11-109P14.9	1	37799720	37800879	-	CDS			0.181328	0.192654	0.0113267	-5.15636	-4.97503	-5.16769	-5.06643	-5.2463	-5.00414	-4.94593	-5.07801	-5.34375	-5.08131	-5.66147	-4.23875	-5.29907	-5.30205	-5.1475	-5.28935	-4.93758	-4.9764	-5.09842	-4.99782	-4.2624	-5.57758	-5.0861
YRDC	1	37802944	37808185	-	CDS	4.38e-05	0	-0.368933	1.11032	1.47926	5.82854	5.45961	4.34929	5.98333	5.67376	5.48711	5.43211	4.34078	4.39322	4.31387	5.98914	5.99287	5.96798	5.72493	5.58193	5.71441	5.42764	5.5054	5.5283	5.48398	5.42847	5.38387	5.38512
C1orf122	1	37806979	37809454	+	CDS	0.00232084	2.38e-40	0.202635	1.35955	1.15692	5.52932	5.73195	4.3724	5.55653	5.5021	5.5104	5.9535	4.49816	4.24913	4.3699	5.54677	5.67464	5.44819	5.59142	5.50435	5.41052	5.46649	5.53337	5.53134	6.0169	5.8981	5.9455	5.37899
MTF1	1	37809567	37859620	-	CDS	1.51e-09	6.53e-07	-0.44235	0.258648	0.700998	4.52379	4.08144	3.8228	4.55322	4.49437	3.95873	4.20416	3.87166	3.77115	3.82558	4.59474	4.48235	4.58256	4.52414	4.55909	4.39988	4.03396	3.97488	3.86736	4.19447	4.24738	4.17062	4.20665	Chr1:37859176-37860000	1.35518
RP11-109P14.10	1	37860697	37861580	+				0.014661	-0.226496	-0.241157	-4.53353	-4.51887	-4.29238	-4.53811	-4.52896	-4.09181	-4.94593	-2.60408	-5.19174	-5.08131	-4.0765	-4.23875	-5.29907	-5.30205	-5.1475	-3.13734	-3.93758	-3.39144	-4.94642	-4.99782	-5.2624	-4.57758	-4.47944
INPP5B	1	37860697	37947057	-	CDS	0.034424	3.41e-15	-0.203045	-0.745371	-0.542325	4.5499	4.34686	5.09223	4.57072	4.52909	4.24983	4.44389	5.0311	5.10747	5.13813	4.52959	4.58143	4.60113	4.4217	4.64113	4.52444	4.19941	4.21342	4.33667	4.54714	4.43283	4.35168	4.57715
SF3A3	1	37956975	37990921	-	CDS		0.0348293	-0.120676	-0.0484765	0.0721993	7.64307	7.5224	7.57087	7.70467	7.58147	7.54687	7.49792	7.59461	7.52743	7.59057	7.6756	7.70474	7.73367	7.59563	7.62014	7.52866	7.57787	7.5309	7.53184	7.51443	7.48831	7.49103	7.58036	Chr1:37989601-37990350	1.39003
FHL3	1	37996770	38005606	-	CDS		0.000358	0.0184675	-0.560243	-0.57871	3.08214	3.10061	3.66085	3.2219	2.94239	3.11238	3.08884	3.79509	3.73307	3.4544	3.18402	3.07414	3.40753	2.90523	3.0706	2.85134	3.1285	3.05702	3.15161	3.14684	2.92248	3.19721	3.20527	Chr1:38005201-38005575	3.88205
UTP11L	1	38009258	38024824	+	CDS		7.71e-24	-0.0747109	0.430972	0.505683	6.28994	6.21523	5.78426	6.33617	6.24371	6.22502	6.20544	5.80955	5.81879	5.72443	6.36851	6.34308	6.29692	6.16962	6.22971	6.33179	6.26943	6.2626	6.14303	6.17835	6.25773	6.18023	6.15892
POU3F1	1	38043827	38046794	-	CDS			-0.0210858	-0.0848671	-0.0637813	0.93499	0.913904	0.998771	1.10935	0.760628	0.683872	1.14394	1.07399	0.874346	1.04797	1.39382	1.19866	0.73558	0.404541	0.785866	1.09148	0.347818	0.696023	1.00778	1.26897	0.985529	1.17731	0.939312
RP5-884C9.2	1	38047314	38119025	+				-0.438568	-2.16316	-1.72459	-4.05881	-4.49738	-2.33422	-3.306	-4.81163	-4.19315	-4.80161	-1.92601	-1.73231	-3.34434	-4.0765	-3.01635	-2.82513	-4.15005	-5.1475	-5.13734	-5.08959	-2.39144	-5.09842	-4.99782	-5.4144	-3.99261	-3.88932	Chr1:38047351-38047650	2.03248
LINC01343	1	38209034	38214767	-				0.20282	-0.100682	-0.303502	-5.47119	-5.26837	-5.16769	-5.69608	-5.2463	-5.10547	-5.43127	-5.07801	-5.34375	-5.08131	-5.81347	-5.97571	-5.29907	-5.30205	-5.1475	-5.28935	-5.08959	-5.12841	-5.09842	-5.14982	-5.4144	-5.72958	-5.32936
RP11-329N22.1	1	38475196	38476484	+				0.20282	-0.100682	-0.303502	-5.47119	-5.26837	-5.16769	-5.69608	-5.2463	-5.10547	-5.43127	-5.07801	-5.34375	-5.08131	-5.81347	-5.97571	-5.29907	-5.30205	-5.1475	-5.28935	-5.08959	-5.12841	-5.09842	-5.14982	-5.4144	-5.72958	-5.32936
RRAGC	1	38838198	38859823	-	CDS	0.00475409	7.84e-19	0.108842	0.56977	0.460928	5.03441	5.14325	4.57348	5.05369	5.01513	5.00816	5.27835	4.64575	4.57147	4.50323	5.06134	5.00125	5.09849	5.02113	5.03103	4.99323	5.08617	4.97634	4.96197	5.27947	5.35507	5.2005	4.98576	Chr1:38859676-38860125	2.04825
RP5-864K19.7	1	38839333	38874494	-	CDS		6.87e-08	-0.0356017	0.278283	0.313884	4.88724	4.85164	4.57336	4.92785	4.84664	4.76686	4.93642	4.63624	4.57644	4.5074	4.98149	4.83539	4.96668	4.83722	4.83581	4.86688	4.91416	4.68359	4.70284	4.97946	5.01721	4.81259	4.81023
RP5-864K19.4	1	38860000	38919396	+	CDS	0.0175071		0.753662	0.49484	-0.258821	-1.1524	-0.398738	-0.893578	-1.43228	-0.872516	-0.943707	0.146231	-1.60408	-0.732311	-0.344345	-1.66147	-1.73625	-0.899135	-0.292067	-1.18814	-1.13734	-0.689657	-0.654474	-1.48699	0.172105	0.229454	0.0371333	-0.799171
MYCBP	1	38862964	38874495	-	CDS		1.19e-07	0.0627156	0.299806	0.237091	5.39735	5.46007	5.16026	5.43543	5.35928	5.54267	5.37746	5.22881	5.1603	5.09167	5.45228	5.42836	5.42564	5.35775	5.33878	5.38131	5.57417	5.50741	5.54643	5.41475	5.40116	5.31648	5.37502
GJA9-MYCBP	1	38864501	38881617	-	CDS		0.0486612	-0.0508075	0.0468365	0.097644	4.09322	4.04241	3.99557	4.13655	4.04988	4.10815	3.97667	4.04554	3.97568	3.96551	4.1362	4.14207	4.13139	4.02986	4.09726	4.02253	4.25963	3.94246	4.12236	3.94762	4.04821	3.93418	4.05337
GJA9	1	38874451	38881587	-	CDS			0.228154	-0.126016	-0.354169	-5.47119	-5.24304	-5.11702	-5.69608	-5.2463	-5.10547	-5.3806	-5.07801	-5.34375	-4.92931	-5.81347	-5.97571	-5.29907	-5.30205	-5.1475	-5.28935	-5.08959	-5.12841	-5.09842	-5.14982	-5.4144	-5.57758	-5.30909
RHBDL2	1	38885807	38941799	-	CDS			0.492314	0.188813	-0.303502	-5.47119	-4.97888	-5.16769	-5.69608	-5.2463	-5.10547	-4.85228	-5.07801	-5.34375	-5.08131	-5.81347	-5.97571	-5.29907	-5.30205	-5.1475	-5.28935	-5.08959	-5.12841	-5.09842	-5.14982	-5.4144	-3.99261	-5.21356
AKIRIN1	1	38991223	39006059	+	CDS	0.000583	2.23e-38	-0.17123	0.304194	0.475424	7.10412	6.93289	6.6287	7.1396	7.06865	6.90222	6.96356	6.65661	6.61722	6.61227	7.14105	7.14693	7.13081	7.02332	7.06554	7.11709	6.93663	6.88041	6.88963	6.98695	6.9607	6.94304	6.94055	Chr1:38991076-38991600	2.90139
NDUFS5	1	39026318	39034636	+	CDS	1.31e-05		0.210715	-0.062112	-0.272827	6.58571	6.79642	6.85854	6.61936	6.55205	6.88677	6.70608	6.81841	6.87233	6.88487	6.67894	6.5915	6.58765	6.50995	6.60628	6.53994	6.845	6.93836	6.87695	6.72285	6.68121	6.71417	6.72456	Chr1:39026101-39026625	1.32681
MACF1	1	39081316	39487177	+	CDS	3.29e-05	0.0378103	-0.267528	-0.0553497	0.212178	6.74176	6.47423	6.52958	6.79719	6.68633	6.38895	6.5595	6.52366	6.51562	6.54946	6.70048	6.83182	6.85926	6.70092	6.71445	6.64361	6.43854	6.31994	6.40838	6.53063	6.60101	6.54687	6.59231
RP11-416A14.1	1	39206512	39206957	+	CDS			0.20282	-0.100682	-0.303502	-5.47119	-5.26837	-5.16769	-5.69608	-5.2463	-5.10547	-5.43127	-5.07801	-5.34375	-5.08131	-5.81347	-5.97571	-5.29907	-5.30205	-5.1475	-5.28935	-5.08959	-5.12841	-5.09842	-5.14982	-5.4144	-5.72958	-5.32936
RP11-420K8.1	1	39249838	39257649	-	CDS			0.20282	-0.100682	-0.303502	-5.47119	-5.26837	-5.16769	-5.69608	-5.2463	-5.10547	-5.43127	-5.07801	-5.34375	-5.08131	-5.81347	-5.97571	-5.29907	-5.30205	-5.1475	-5.28935	-5.08959	-5.12841	-5.09842	-5.14982	-5.4144	-5.72958	-5.32936
BMP8A	1	39491646	39525935	+	CDS			-0.487835	-1.17093	-0.683091	-3.06315	-3.55098	-2.38006	-2.50965	-3.61664	-4.09181	-3.01015	-1.60408	-2.19174	-3.34434	-2.33954	-2.36428	-2.82513	-5.30205	-3.99549	-1.55238	-2.35262	-4.9764	-4.94642	-3.99782	-2.2624	-2.77022	-3.12166	Chr1:39491626-39491925	2.02395
PPIEL	1	39522280	39546187	-	CDS	0.0389536	2e-05	0.193051	-0.756631	-0.949682	2.23134	2.4244	3.18103	2.27579	2.1869	2.4819	2.36689	3.00473	3.34353	3.19481	2.44706	2.18752	2.19279	2.05941	2.35323	2.14806	2.60157	2.43299	2.41113	2.25011	2.60797	2.2426	2.4985
PABPC4	1	39560816	39576790	-	CDS		2.68e-28	-0.0542189	0.449434	0.503653	8.65999	8.60577	8.15633	8.70922	8.61076	8.64416	8.56737	8.1416	8.17157	8.15583	8.73688	8.68989	8.70088	8.6062	8.58853	8.63755	8.6462	8.6307	8.65558	8.59324	8.55429	8.5546	8.53757	Chr1:39576676-39577050	1.60272
RP11-69E11.8	1	39565160	39573203	+	CDS			-0.0954188	-0.176683	-0.0812644	-4.56863	-4.66405	-4.48736	-3.94163	-5.19563	-5.0548	-4.27329	-4.92601	-5.19174	-3.34434	-2.85411	-3.82371	-5.14706	-5.15005	-5.1475	-5.28935	-5.08959	-5.12841	-4.94642	-3.41286	-5.4144	-3.99261	-4.59054
HEYL	1	39624153	39639945	-	CDS	0.0161185	0.00203768	-0.481422	-0.835906	-0.354484	2.40303	1.92161	2.75751	2.45802	2.34804	1.58187	2.26134	2.59756	2.79694	2.87805	2.49841	2.54698	2.32867	2.34181	2.53589	2.16644	1.77666	1.59345	1.37551	2.40306	2.23745	2.14352	2.28136
RP1-144F13.3	1	39633416	39633903	+	CDS			0.20282	-0.100682	-0.303502	-5.47119	-5.26837	-5.16769	-5.69608	-5.2463	-5.10547	-5.43127	-5.07801	-5.34375	-5.08131	-5.81347	-5.97571	-5.29907	-5.30205	-5.1475	-5.28935	-5.08959	-5.12841	-5.09842	-5.14982	-5.4144	-5.72958	-5.32936
NT5C1A	1	39659121	39672038	-	CDS		0.00249561	-0.985394	-2.98654	-2.00115	-2.47982	-3.46522	-0.478677	-2.57512	-2.38453	-4.2868	-2.64363	-0.838544	-0.191743	-0.405745	-3.0765	-2.82371	-1.82513	-2.34269	-2.67357	-2.13734	-2.93758	-4.9764	-4.94642	-1.41286	-1.94047	-4.57758	-2.47375
HPCAL4	1	39678648	39691689	-	CDS	0.0339044	3.02e-09	-0.570483	-1.59559	-1.0251	1.29022	0.71974	2.31533	1.50537	1.07508	0.368339	1.07114	2.42272	2.40817	2.11509	1.79797	1.32604	1.3921	0.9997	0.887149	1.33839	0.0166118	0.449862	0.638542	1.37722	1.00439	0.831814	1.26705
PPIE	1	39692182	39763914	+	CDS	1.09e-05		0.186821	-0.050105	-0.236926	5.39531	5.58214	5.63224	5.42509	5.36554	5.60532	5.55896	5.61799	5.62684	5.65189	5.53021	5.45125	5.29381	5.36959	5.34769	5.37934	5.67896	5.51545	5.62154	5.51591	5.62024	5.54072	5.51743
BMP8B	1	39757182	39788861	-	CDS	3.09e-10	1.63e-18	-0.592799	-1.07493	-0.48213	3.03686	2.44406	3.51899	3.09186	2.98186	2.43984	2.44829	3.56183	3.39697	3.59817	3.03897	3.22886	3.00776	3.01988	2.97029	2.95541	2.45473	2.32738	2.5374	2.3945	2.54496	2.40542	2.89617	Chr1:39788626-39788850	3.20746
OXCT2	1	39769523	39771348	-	CDS		0.000932	-0.303325	-1.32241	-1.01908	-0.304063	-0.607388	0.715021	-0.407174	-0.200952	-1.00289	-0.211891	0.956637	0.563144	0.625282	-0.617072	0.0831806	-0.687631	-0.0207645	-0.0886032	-0.493487	-0.545267	-1.51697	-0.94642	-0.0436237	-0.0144715	-0.577577	-0.221576
RP1-118J21.25	1	39788976	39790171	+			5.89e-08	0.792895	-2.36198	-3.15488	-2.35832	-1.56543	0.796552	-2.31994	-2.39671	-1.59453	-1.53633	1.05127	0.808257	0.530124	-1.574	-2.23875	-3.14706	-3.56509	-2.18814	-1.4369	-1.35262	-1.65447	-1.7765	-2.67589	-1.35551	-0.577577	-1.41019
TRIT1	1	39841022	39883511	-	CDS	0.0181554		-0.212821	-0.308843	-0.0960216	4.72748	4.51466	4.8235	4.76457	4.6904	4.54773	4.48159	4.87812	4.76681	4.82558	4.7244	4.79008	4.77923	4.66534	4.63932	4.76654	4.58794	4.65295	4.40231	4.47386	4.47569	4.49523	4.66156	Chr1:39883201-39883650	1.77433
MYCL	1	39895426	39902256	-	CDS		1.1e-22	-0.00868121	-1.68555	-1.67687	1.3556	1.34692	3.03247	1.3678	1.3434	1.37731	1.31653	3.17203	2.94781	2.97758	1.49841	0.95765	1.64735	1.15373	1.4139	1.46257	1.617	1.21342	1.30151	0.956376	1.45185	1.54136	1.6875
RP1-118J21.5	1	39897745	39899098	+	CDS			-0.876169	0.528975	1.40514	-3.76255	-4.63871	-5.16769	-3.24178	-4.28331	-4.47582	-4.80161	-5.07801	-5.34375	-5.08131	-4.0765	-3.50178	-2.14706	-2.56508	-5.1475	-5.13734	-4.93758	-3.39144	-5.09842	-3.41286	-5.2624	-5.72958	-4.39404
MFSD2A	1	39955112	39969968	+	CDS	5.05e-05	9.07e-15	-0.644378	1.29759	1.94197	3.18033	2.53595	1.23836	3.36194	2.99873	2.25299	2.81892	1.3594	1.03708	1.31862	3.46007	3.27695	3.34879	3.11674	2.75939	3.12004	2.35704	2.27153	2.1304	2.78354	2.77102	2.9022	2.53419
CAP1	1	40040233	40072649	+	CDS		7.68e-28	-0.0900801	0.268845	0.358925	7.30173	7.21165	6.94281	7.35341	7.25006	7.19677	7.22654	6.96121	6.94204	6.92517	7.33359	7.37933	7.34729	7.26411	7.27276	7.21332	7.22732	7.2094	7.15359	7.26016	7.20648	7.21298	7.19392	Chr1:40039801-40041000	1.4009
PPT1	1	40072705	40097703	-	CDS	0.00850769	9.08e-17	0.0517035	0.197315	0.145611	7.1183	7.17	6.97269	7.16046	7.07614	7.15451	7.18549	6.96692	6.98412	6.96703	7.08987	7.18349	7.20801	7.06306	7.11597	7.04939	7.21375	7.15352	7.09626	7.13468	7.21004	7.21175	7.10986	Chr1:40096951-40097475	2.03852
RLF	1	40161373	40240921	+	CDS	3.04e-23		-0.505049	-0.110109	0.39494	5.66144	5.15639	5.2665	5.69543	5.62744	5.10762	5.20515	5.16939	5.321	5.3091	5.62394	5.73519	5.72715	5.61896	5.6375	5.62587	5.10544	5.09238	5.12504	5.08832	5.2444	5.28273	5.38043	Chr1:40161151-40161975	2.12547
TMCO2	1	40245947	40251691	+	CDS			0.152152	-0.100682	-0.252834	-5.42052	-5.26837	-5.16769	-5.64541	-5.19563	-5.10547	-5.43127	-5.07801	-5.34375	-5.08131	-5.81347	-5.97571	-5.14706	-5.30205	-4.99549	-5.28935	-5.08959	-5.12841	-5.09842	-5.14982	-5.4144	-5.72958	-5.30909
RP1-39G22.7	1	40256427	40257967	-			3.92e-44	-0.0862445	-1.63462	-1.54838	1.96089	1.87465	3.50927	2.04924	1.87254	1.83482	1.91447	3.53752	3.50174	3.48855	2.26335	1.84163	2.04276	1.70793	1.88715	2.02253	1.90791	1.7101	1.88647	1.99086	1.81442	1.93812	2.23607	Chr1:40257751-40258425	2.19287
ZMPSTE24	1	40258107	40294184	+	CDS		0	-0.0656422	0.744528	0.810171	6.83127	6.76563	6.0211	6.87843	6.78411	6.67661	6.85464	6.08662	5.96054	6.01614	6.85792	6.87868	6.8987	6.76396	6.77806	6.81029	6.67759	6.68627	6.66599	6.75665	6.94736	6.85992	6.64298
COL9A2	1	40300487	40317816	-	CDS		6.7e-11	-0.336471	-1.81079	-1.47432	-0.162401	-0.498872	1.31192	0.0205795	-0.345381	-0.371088	-0.626656	1.41384	1.16581	1.35609	-0.169613	0.130486	0.100865	-0.243157	-0.825569	0.0325817	-0.293728	-0.332546	-0.486988	-0.29738	-1.17494	-0.407651	-0.00212591
SMAP2	1	40344850	40423326	+	CDS			0.0170484	-0.0329186	-0.049967	5.41172	5.42877	5.46169	5.48155	5.34189	5.28119	5.57634	5.51797	5.50522	5.36186	5.46975	5.46285	5.51204	5.36959	5.33094	5.32516	5.37643	5.28687	5.18028	5.61505	5.54817	5.56581	5.42853
ZFP69B	1	40450102	40463718	+	CDS		4.71e-06	-0.0971369	-1.07402	-0.976886	0.860236	0.763099	1.83712	0.895741	0.824731	0.629454	0.896744	1.77443	1.66624	2.07069	0.893123	1.08318	0.710918	0.550392	1.15425	0.769547	0.585977	0.856488	0.445897	1.13146	0.644492	0.914277	1.01676
RP1-228H13.5	1	40464319	40466767	+			0.0311383	0.277266	-0.678116	-0.955382	0.724201	1.00147	1.67958	0.689825	0.758577	0.959813	1.04312	1.88135	1.56314	1.59425	0.797966	0.585681	0.685827	0.631312	1.02687	0.617544	0.790336	0.906241	1.18286	0.83507	1.53202	0.762274	1.02618
RP11-656D10.7	1	40473055	40474059	+				-0.708354	-1.28591	-0.577554	-2.88348	-3.59183	-2.30592	-2.44664	-3.32032	-3.36851	-3.81516	-1.60408	-2.38439	-2.92931	-1.41354	-2.36428	-3.5621	-5.15005	-1.67357	-3.13734	-3.35262	-4.9764	-1.7765	-3.41286	-5.2624	-2.77022	-3.05131
ZFP69	1	40477215	40496343	+	CDS	2.02e-10	0.000445	0.506195	0.226545	-0.27965	2.72006	3.22625	2.99971	2.73631	2.7038	3.19479	3.25771	2.8087	3.03226	3.15816	2.49335	2.93784	2.77775	2.63785	2.69799	2.77555	3.25224	3.07888	3.25325	3.32861	3.28063	3.16389	2.97846
RP11-656D10.3	1	40493157	40508661	-	CDS		0.000577	0.760066	-1.70753	-2.4676	-2.8519	-2.09183	-0.384301	-2.53662	-3.16717	-1.8227	-2.36097	-0.28215	-0.333762	-0.53699	-1.96103	-2.50178	-3.14706	-2.82812	-1.53606	-5.13734	-2.13023	-1.39144	-1.94642	-2.99782	-2.09247	-1.99261	-2.05435
EXO5	1	40508741	40516556	+	CDS	2.05e-06	0.000288	0.387818	0.316464	-0.0713535	2.56328	2.95109	2.63463	2.58943	2.53713	2.7976	3.10459	2.4577	2.70307	2.74312	2.65595	2.57289	2.53944	2.58466	2.64836	2.37836	2.62466	2.8628	2.90533	3.1263	2.99027	3.19721	2.73267
RP11-656D10.5	1	40514461	40515057	-	CDS			0.20282	-0.100682	-0.303502	-5.47119	-5.26837	-5.16769	-5.69608	-5.2463	-5.10547	-5.43127	-5.07801	-5.34375	-5.08131	-5.81347	-5.97571	-5.29907	-5.30205	-5.1475	-5.28935	-5.08959	-5.12841	-5.09842	-5.14982	-5.4144	-5.72958	-5.32936
RP11-656D10.6	1	40515754	40517174	-				-0.0866742	-0.126015	-0.0393413	-5.15636	-5.24304	-5.11702	-5.69608	-4.61664	-5.10547	-5.3806	-5.07801	-5.34375	-4.92931	-5.81347	-5.97571	-5.29907	-3.56509	-4.99549	-5.28935	-5.08959	-5.12841	-5.09842	-4.99782	-5.4144	-5.72958	-5.18316
ZNF684	1	40531561	40548169	+	CDS			0.0539773	-0.00447631	-0.0584536	2.17625	2.23022	2.2347	2.1659	2.1866	2.27255	2.1879	2.23386	2.35515	2.11509	2.25142	2.28481	1.96146	2.17188	2.19433	2.19357	2.34782	2.12163	2.3482	2.32411	2.37423	1.86537	2.20953
RIMS3	1	40620679	40665657	-	CDS	1.77e-08	0	-0.905718	-2.31442	-1.4087	2.53913	1.63341	3.94783	2.74172	2.33653	1.58147	1.68535	3.90688	4.00793	3.92867	2.40462	2.91776	2.90279	2.42738	2.37083	2.21138	1.67713	1.19352	1.87376	1.77036	1.70339	1.58229	2.45858
RP4-739H11.3	1	40669089	40687588	-				-0.0866742	-0.510017	-0.423342	-5.15636	-5.24304	-4.73302	-5.64541	-4.66731	-5.0548	-5.43127	-5.07801	-4.19174	-4.92931	-5.81347	-5.82371	-5.29907	-3.56509	-5.1475	-5.28935	-4.93758	-5.12841	-5.09842	-5.14982	-5.4144	-5.72958	-5.10636
NFYC-AS1	1	40690380	40692066	-		1.12e-10	3.41e-08	-1.00136	-1.22763	-0.226269	1.91578	0.914417	2.14204	1.98424	1.84731	0.941315	0.887519	2.19293	1.89572	2.33748	2.13295	1.94447	1.87531	1.5642	2.05979	1.91794	1.1917	0.696023	0.936223	0.757068	0.714881	1.19061	1.56049	Chr1:40691476-40692375	1.64403
NFYC	1	40691570	40771603	+	CDS	8.35e-19	4.56e-24	0.247619	0.316147	0.0685281	5.34994	5.59756	5.28141	5.35024	5.34964	5.55651	5.6386	5.32073	5.23242	5.29107	5.36506	5.35496	5.3307	5.31041	5.33766	5.40085	5.58205	5.57242	5.51506	5.61413	5.65646	5.64522	5.43528
KCNQ4	1	40784012	40840452	+	CDS	2.86e-15	1.46e-15	-0.979685	-1.46199	-0.4823	2.31554	1.33586	2.79784	2.28335	2.34773	1.44126	1.23046	2.56585	2.87435	2.95334	2.39923	2.23157	2.21926	2.40454	2.25243	2.38622	1.25224	1.43299	1.63854	1.231	1.33751	1.12286	2.02013
CITED4	1	40861051	40862366	-	CDS			-0.109388	0.0582817	0.167669	1.33955	1.23016	1.17188	1.56113	1.11796	1.05859	1.40173	1.26382	0.89572	1.35609	1.49841	1.57717	1.60782	1.1898	1.09197	1.07211	0.647378	1.34553	1.18286	1.58714	1.27676	1.34129	1.26226
RP5-1066H13.4	1	40863914	40876670	+				0.20282	-0.100682	-0.303502	-5.47119	-5.26837	-5.16769	-5.69608	-5.2463	-5.10547	-5.43127	-5.07801	-5.34375	-5.08131	-5.81347	-5.97571	-5.29907	-5.30205	-5.1475	-5.28935	-5.08959	-5.12841	-5.09842	-5.14982	-5.4144	-5.72958	-5.32936
CTPS1	1	40979335	41012565	+	CDS		8.2e-17	-0.127988	0.377715	0.505703	7.98726	7.85927	7.48155	8.02717	7.94734	7.72217	7.99637	7.49343	7.46401	7.48723	8.02941	8.00135	8.05077	7.94485	7.9547	7.94247	7.73903	7.68916	7.73833	7.98944	8.02733	7.97233	7.83492	Chr1:40979701-40980075	2.10316
SLFNL1	1	41015597	41023237	-	CDS			1.09721	0.573384	-0.523823	-5.01119	-3.91398	-4.48736	-5.59475	-4.42763	-4.17949	-3.64847	-4.92601	-3.60678	-4.92931	-5.66147	-5.82371	-5.29907	-5.15005	-3.99549	-4.13734	-2.61566	-4.9764	-4.94642	-5.14982	-3.67744	-2.11814	-4.46754
SCMH1	1	41027200	41242154	-	CDS			-0.0137006	-0.195215	-0.181514	4.87979	4.86609	5.06131	4.87328	4.88631	4.91646	4.81573	5.08941	5.06092	5.03359	4.8173	4.94116	4.86137	4.81574	5.03655	4.80664	4.87299	4.9836	4.89278	4.8319	4.68012	4.93516	4.91062
RP11-399E6.1	1	41242373	41284861	+				0.228154	-0.0500139	-0.278168	-5.44586	-5.2177	-5.16769	-5.69608	-5.19563	-5.0548	-5.3806	-5.07801	-5.34375	-5.08131	-5.81347	-5.97571	-5.29907	-5.15005	-5.1475	-5.28935	-5.08959	-4.9764	-5.09842	-5.14982	-5.4144	-5.57758	-5.29896
FOXO6	1	41361922	41383590	+	CDS			0.0161734	-0.315645	-0.331819	1.66361	1.67979	1.99543	1.75862	1.5686	1.88361	1.47597	2.26382	2.00793	1.71455	1.66945	1.7762	1.83022	1.67013	1.54367	1.49201	1.99315	1.98938	1.66829	1.60209	0.985529	1.84028	1.73645
RP11-399E6.4	1	41375004	41375669	-	CDS			0.20282	-0.100682	-0.303502	-5.47119	-5.26837	-5.16769	-5.69608	-5.2463	-5.10547	-5.43127	-5.07801	-5.34375	-5.08131	-5.81347	-5.97571	-5.29907	-5.30205	-5.1475	-5.28935	-5.08959	-5.12841	-5.09842	-5.14982	-5.4144	-5.72958	-5.32936
EDN2	1	41478775	41484673	-	CDS			-0.0613405	-0.0753477	-0.0140073	-5.1817	-5.24304	-5.16769	-5.69608	-4.66731	-5.10547	-5.3806	-5.07801	-5.34375	-5.08131	-5.81347	-5.97571	-5.29907	-3.56509	-5.1475	-5.28935	-5.08959	-5.12841	-5.09842	-5.14982	-5.4144	-5.57758	-5.20343
HIVEP3	1	41506365	42035925	-	CDS	1.51e-06		-0.918133	0.0744514	0.992585	2.62441	1.70628	1.63183	2.66399	2.58484	1.32599	2.08657	1.6887	1.53618	1.67061	2.50344	2.73471	2.7538	2.6765	2.53589	2.54214	1.45473	1.51545	1.00778	1.80954	2.29984	2.15034	2.05864	Chr1:41516176-41516400	2.08327
RP11-486B10.3	1	41535443	41535868	+	CDS			0.20282	-0.100682	-0.303502	-5.47119	-5.26837	-5.16769	-5.69608	-5.2463	-5.10547	-5.43127	-5.07801	-5.34375	-5.08131	-5.81347	-5.97571	-5.29907	-5.30205	-5.1475	-5.28935	-5.08959	-5.12841	-5.09842	-5.14982	-5.4144	-5.72958	-5.32936
GUCA2B	1	42153421	42155824	+	CDS			0.20282	-0.100682	-0.303502	-5.47119	-5.26837	-5.16769	-5.69608	-5.2463	-5.10547	-5.43127	-5.07801	-5.34375	-5.08131	-5.81347	-5.97571	-5.29907	-5.30205	-5.1475	-5.28935	-5.08959	-5.12841	-5.09842	-5.14982	-5.4144	-5.72958	-5.32936
GUCA2A	1	42162691	42164718	-	CDS			0.20282	-0.100682	-0.303502	-5.47119	-5.26837	-5.16769	-5.69608	-5.2463	-5.10547	-5.43127	-5.07801	-5.34375	-5.08131	-5.81347	-5.97571	-5.29907	-5.30205	-5.1475	-5.28935	-5.08959	-5.12841	-5.09842	-5.14982	-5.4144	-5.72958	-5.32936
FOXJ3	1	42176539	42335877	-	CDS		3.1e-05	-0.193333	0.185957	0.37929	5.89362	5.70029	5.51433	5.94124	5.84601	5.53885	5.86173	5.50758	5.51043	5.52499	5.93099	5.94241	5.95031	5.83081	5.79404	5.91319	5.55327	5.59819	5.46509	5.81355	5.90627	5.86537	5.74043	Chr1:42335101-42335550	3.14495
RP11-223A3.1	1	42335386	42338376	-				0.20282	-0.100682	-0.303502	-5.47119	-5.26837	-5.16769	-5.69608	-5.2463	-5.10547	-5.43127	-5.07801	-5.34375	-5.08131	-5.81347	-5.97571	-5.29907	-5.30205	-5.1475	-5.28935	-5.08959	-5.12841	-5.09842	-5.14982	-5.4144	-5.72958	-5.32936
RIMKLA	1	42380795	42422578	+	CDS		0.00145215	0.163894	0.406133	0.242239	2.64922	2.81311	2.40698	2.77875	2.51969	2.5243	3.10192	2.53343	2.52936	2.15816	2.53329	3.03116	2.7718	2.59815	2.5591	2.40182	2.60157	2.47481	2.49652	3.20185	2.99499	3.10892	2.66633
ZMYND12	1	42430329	42456267	-	CDS			0.832476	-1.25183	-2.08431	-5.1817	-4.34922	-3.09739	-5.69608	-4.66731	-4.47582	-4.22262	-3.34104	-2.60678	-3.34434	-5.81347	-5.97571	-5.29907	-5.30205	-5.1475	-3.55238	-3.35262	-5.12841	-4.94642	-2.67589	-4.2624	-5.72958	-4.43184
PPCS	1	42456117	42473385	+	CDS	1.43e-18	3.46e-13	0.530789	0.527021	-0.00376856	4.11921	4.65	4.12298	4.14671	4.09171	4.53287	4.76712	3.98987	4.24497	4.13409	4.20427	4.1931	4.04276	4.1144	3.99886	4.16186	4.34782	4.60103	4.64977	4.74533	4.74883	4.80721	4.33228
CCDC30	1	42463330	42654664	+	CDS	0.000328		0.720435	0.219829	-0.500606	0.152236	0.872671	0.652841	0.450923	-0.146452	0.819067	0.926275	0.565847	0.89572	0.496958	0.488281	0.619234	0.245255	0.171881	-0.603176	-0.00806026	0.843775	0.804957	0.808468	1.04657	0.866884	0.865367	0.540531
PPIH	1	42658425	42676758	+	CDS	9.78e-08	1.46e-13	0.270458	0.437306	0.166848	5.70536	5.97582	5.53852	5.72548	5.68525	6.05219	5.89945	5.57881	5.53873	5.49801	5.77629	5.62389	5.77626	5.65731	5.64475	5.75368	6.01807	6.05771	6.08079	5.9203	5.81842	5.95964	5.78018
RP5-994D16.3	1	42678735	42681659	+				-0.566554	0.693771	1.26032	-2.03205	-2.59861	-3.29238	-2.3106	-1.75351	-2.29438	-2.90284	-3.34104	-4.19174	-2.34434	-1.96103	-1.82371	-3.14706	-2.15005	-1.67357	-1.4369	-3.93758	-2.16905	-0.776495	-2.19046	-4.2624	-2.25565	-2.51074
YBX1	1	42682395	42702349	+	CDS		0.00208569	0.037635	0.121407	0.0837715	10.6584	10.6961	10.5747	10.6979	10.619	10.8165	10.5757	10.597	10.5705	10.5565	10.6839	10.6927	10.7171	10.6218	10.634	10.6011	10.8249	10.8079	10.8165	10.5744	10.5617	10.5909	10.6567	Chr1:42682651-42683250	3.04301
CLDN19	1	42733093	42740254	-	CDS			0.20282	-0.484683	-0.687503	-5.47119	-5.26837	-4.78369	-5.69608	-5.2463	-5.10547	-5.43127	-3.92601	-5.34375	-5.08131	-5.81347	-5.97571	-5.29907	-5.30205	-5.1475	-5.28935	-5.08959	-5.12841	-5.09842	-5.14982	-5.4144	-5.72958	-5.25256
LEPRE1	1	42746335	42767084	-	CDS			-0.0516675	-0.304077	-0.25241	5.69596	5.6443	5.94837	5.76924	5.62269	5.72899	5.5596	6.00473	5.90629	5.9341	5.72116	5.77434	5.81221	5.68837	5.59509	5.58461	5.67344	5.80085	5.71268	5.61228	5.53688	5.52964	5.72578
C1orf50	1	42767269	42794493	+	CDS	2.14e-07		0.355048	-0.0109908	-0.366039	2.72356	3.07861	3.0896	2.72039	2.72672	2.99843	3.15878	2.98088	3.09828	3.18963	2.71357	2.69985	2.74776	2.72032	2.86249	2.59737	3.1285	2.91234	2.95445	3.14173	3.07299	3.26163	2.93879
RP5-994D16.9	1	42775813	42776790	-				0.20282	-0.100682	-0.303502	-5.47119	-5.26837	-5.16769	-5.69608	-5.2463	-5.10547	-5.43127	-5.07801	-5.34375	-5.08131	-5.81347	-5.97571	-5.29907	-5.30205	-5.1475	-5.28935	-5.08959	-5.12841	-5.09842	-5.14982	-5.4144	-5.72958	-5.32936
RP5-994D16.11	1	42787990	42798230	+				-0.539734	-0.53258	0.00715482	-2.0706	-2.61034	-2.07776	-1.86398	-2.27722	-2.31784	-2.90284	-1.60408	-3.60678	-1.02242	-1.96103	-1.65378	-1.97714	-1.82812	-2.18814	-2.81542	-1.93758	-2.65447	-2.36146	-2.99782	-2.45504	-3.25565	-2.28793
CCDC23	1	42807052	42817252	-	CDS	4.18e-10		0.477924	0.0412024	-0.436722	3.32318	3.8011	3.7599	3.35524	3.29112	3.87856	3.72365	3.82888	3.75077	3.70005	3.3692	3.22886	3.46765	3.30116	3.44745	3.12475	3.95116	3.93049	3.75402	3.63154	3.80638	3.73304	3.60169	Chr1:42816976-42817575	3.77476
ERMAP	1	42817124	42844989	+	CDS		0.000167	-0.280184	-0.78506	-0.504877	1.79476	1.51458	2.29964	1.89429	1.69523	1.65561	1.37354	2.42272	2.14811	2.32808	2.10009	1.61092	1.97188	1.69544	1.77269	1.61754	1.64738	1.59345	1.72601	1.30596	1.43804	1.37662	1.78366
RP11-342M1.3	1	42834681	42846422	-	CDS		0.0131659	-0.33471	-0.888668	-0.553959	0.498817	0.164107	1.05278	0.439682	0.557952	-0.015542	0.343756	1.09636	0.762453	1.29951	0.338534	0.668143	0.312369	0.434915	0.732427	0.506513	-0.0306939	0.0235975	-0.0395295	0.83507	0.381457	-0.185259	0.475725
ZNF691	1	42846573	42852477	+	CDS	5.22e-13		0.569784	-0.324911	-0.894695	3.1505	3.72028	4.04519	3.062	3.23899	3.78069	3.65988	4.05984	4.13469	3.94106	3.22423	3.03738	2.9244	3.23366	3.28528	3.19805	3.91728	3.66384	3.76094	3.68517	3.7376	3.55685	3.55735
SLC2A1	1	42925381	42958859	-	CDS	1.17e-09		-0.414865	-0.00370423	0.411161	5.57904	5.16417	5.16788	5.63458	5.5235	5.20825	5.1201	5.24392	5.05974	5.19998	5.61524	5.64033	5.64817	5.50459	5.6183	5.44762	5.16308	5.20475	5.25693	5.15446	5.02185	5.18397	5.33086	Chr1:42924151-42924825	1.83383
SLC2A1-AS1	1	42959049	42983358	+			0.00114795	-0.253911	-2.08761	-1.8337	-1.87425	-2.12816	-0.0405471	-2.09746	-1.65103	-2.525	-1.73131	-0.0680255	0.0177103	-0.0713262	-2.49154	-1.65378	-2.14706	-1.69062	-1.29505	-1.96742	-1.23714	-1.39144	-4.94642	-1.67589	-1.2624	-2.25565	-1.60907
FAM183A	1	43145153	43156396	+	CDS		0.0120879	0.564474	-2.23332	-2.7978	-4.84452	-4.28005	-2.04672	-5.21075	-4.4783	-4.14248	-4.41761	-1.01912	-3.19174	-1.92931	-5.66147	-5.82371	-4.14706	-3.15005	-5.1475	-5.13734	-3.35262	-5.12841	-3.94642	-3.99782	-5.2624	-3.99261	-4.05917
EBNA1BP2	1	43164175	43270936	-	CDS	4.29e-07	0	0.175511	1.00428	0.828764	7.39769	7.5732	6.56892	7.47413	7.32124	7.57584	7.57056	6.55529	6.59044	6.56104	7.50909	7.50075	7.41255	7.27805	7.34324	7.34244	7.56723	7.57386	7.58642	7.53916	7.61277	7.55973	7.30214
CFAP57	1	43172149	43254358	+	CDS			0.620786	0.232593	-0.388193	-3.40388	-2.78309	-3.01569	-2.71346	-4.09429	-2.38205	-3.18413	-2.92601	-4.19174	-1.92931	-2.0765	-3.50178	-2.5621	-5.15005	-3.99549	-3.13734	-2.61566	-2.39144	-2.13907	-3.41286	-4.2624	-1.87714	-3.07793
TMEM125	1	43269994	43274002	+	CDS			0.177486	-0.151349	-0.328835	-5.44586	-5.26837	-5.11702	-5.69608	-5.19563	-5.10547	-5.43127	-5.07801	-5.34375	-4.92931	-5.81347	-5.97571	-5.29907	-5.30205	-4.99549	-5.28935	-5.08959	-5.12841	-5.09842	-5.14982	-5.4144	-5.72958	-5.30909
C1orf210	1	43281883	43285617	-	CDS			0.46698	0.188813	-0.278168	-5.44586	-4.97888	-5.16769	-5.69608	-5.19563	-5.10547	-4.85228	-5.07801	-5.34375	-5.08131	-5.81347	-5.97571	-5.29907	-5.30205	-5.1475	-5.13734	-5.08959	-5.12841	-5.09842	-5.14982	-3.67744	-5.72958	-5.20343
TIE1	1	43300993	43323108	+	CDS			0.20282	-0.0753477	-0.278168	-5.44586	-5.24304	-5.16769	-5.64541	-5.2463	-5.0548	-5.43127	-5.07801	-5.34375	-5.08131	-5.81347	-5.82371	-5.29907	-5.30205	-5.1475	-5.28935	-5.08959	-5.12841	-4.94642	-5.14982	-5.4144	-5.72958	-5.30909
MPL	1	43337807	43352772	+	CDS			0.228154	-0.654336	-0.88249	-5.47119	-5.24304	-4.5887	-5.69608	-5.2463	-5.10547	-5.3806	-3.34104	-5.34375	-5.08131	-5.81347	-5.97571	-5.29907	-5.30205	-5.1475	-5.28935	-5.08959	-5.12841	-5.09842	-4.99782	-5.4144	-5.72958	-5.20343
RP1-92O14.3	1	43354684	43358658	-			2.46e-07	0.369916	-2.5629	-2.93281	-2.62357	-2.25366	0.309239	-2.63933	-2.60782	-2.80033	-1.70699	0.395922	0.331819	0.199976	-1.85411	-3.23875	-2.82513	-1.69062	-2.99549	-3.13734	-2.93758	-3.9764	-1.48699	-1.8279	-1.80297	-1.49011	-1.88905
CDC20	1	43358955	43363203	+	CDS	2.19e-32	0	0.281801	1.01992	0.738116	7.36328	7.64508	6.62517	7.37695	7.34961	7.58516	7.705	6.61509	6.63322	6.6272	7.40664	7.38772	7.3365	7.36516	7.36672	7.31696	7.59793	7.58656	7.571	7.75016	7.65833	7.70652	7.32838
ELOVL1	1	43363397	43368074	-	CDS	0.0464248	2.26e-15	0.0974886	0.563	0.465512	5.23312	5.33061	4.76761	5.28803	5.17821	5.41022	5.251	4.79338	4.67554	4.83391	5.25516	5.3017	5.30724	5.22608	5.29106	5.01747	5.5198	5.33535	5.37551	5.19324	5.24935	5.31041	5.17901
MED8	1	43383917	43389808	-	CDS	7.97e-22	4.96e-11	0.370689	0.224421	-0.146268	5.02153	5.39222	5.1678	5.02373	5.01934	5.30999	5.47445	5.09636	5.21871	5.18834	5.03897	5.04357	4.98865	5.10262	4.92783	5.02756	5.30559	5.25001	5.37438	5.44823	5.48998	5.48514	5.19906
RP1-92O14.6	1	43385113	43389155	+	CDS			-0.0613405	-0.0753477	-0.0140072	-5.1817	-5.24304	-5.16769	-5.11709	-5.2463	-5.10547	-5.3806	-5.07801	-5.34375	-5.08131	-5.81347	-4.23875	-5.29907	-5.30205	-5.1475	-5.28935	-5.08959	-5.12841	-5.09842	-4.99782	-5.4144	-5.72958	-5.20343
SZT2	1	43389882	43452650	+	CDS	1.46e-13	5.44e-21	-0.5006	-0.911122	-0.410522	4.93706	4.43646	5.34758	4.9628	4.91132	4.30051	4.57241	5.28345	5.36668	5.39262	4.95232	4.99567	4.9404	4.96369	4.86869	4.90158	4.25224	4.24034	4.40893	4.61873	4.53526	4.56325	4.81892
SZT2-AS1	1	43447776	43448644	-	CDS			1.16339	0.255569	-0.907824	-5.06186	-3.89846	-4.15403	-4.92808	-5.19563	-4.00414	-3.79279	-3.92601	-3.60678	-4.92931	-4.66147	-4.82371	-5.29907	-5.30205	-4.99549	-5.28935	-5.08959	-2.9764	-3.94642	-3.99782	-5.2624	-2.11814	-4.41493
HYI	1	43451003	43453989	-	CDS			-0.0413572	-0.144601	-0.103243	3.16178	3.12042	3.26502	3.07783	3.24573	3.19584	3.045	3.30281	3.22188	3.27037	3.16508	3.1931	2.8753	3.33377	3.08132	3.32209	3.25224	3.12689	3.2084	3.13661	3.03681	2.96158	3.16588
HYI-AS1	1	43453927	43456995	+		0.0269076		0.784154	0.629943	-0.15421	-1.61066	-0.826503	-1.45645	-1.42931	-1.792	-0.955351	-0.697654	-1.22557	-0.799425	-2.34434	-1.01761	-1.12327	-2.14706	-2.15005	-1.41053	-1.81542	-1.35262	-0.654474	-0.858957	-0.538388	-0.677437	-0.877137	-1.26615
PTPRF	1	43525187	43623666	+	CDS	1.33e-14	1.52e-09	-0.475692	-0.6003	-0.124608	7.61685	7.14116	7.74146	7.65316	7.58054	7.20331	7.079	7.76049	7.67766	7.78623	7.58394	7.69248	7.68306	7.63275	7.58311	7.52577	7.15451	7.22786	7.22757	7.11136	7.0716	7.05406	7.4515
KDM4A	1	43650158	43705515	+	CDS		0.000893	-0.15145	-0.417271	-0.265821	6.23901	6.08756	6.50483	6.21275	6.26527	5.9498	6.22532	6.45283	6.46692	6.59474	6.17931	6.27004	6.18889	6.2487	6.28412	6.263	5.93355	5.97123	5.9446	6.19694	6.24242	6.23661	6.23159
KDM4A-AS1	1	43699765	43708138	-	CDS	0.0145132		0.506718	0.350007	-0.156711	-0.10164	0.405078	0.0550705	-0.00370078	-0.19958	0.477988	0.332168	-0.171119	0.0177103	0.31862	-0.169613	0.17629	-0.0177798	0.135355	-0.351638	-0.382456	0.617004	0.515451	0.301508	0.83507	0.095153	0.0662797	0.132389	Chr1:43707151-43707750	1.6496
ST3GAL3	1	43705824	43931165	+	CDS		0.0119391	-0.0180494	-0.51658	-0.498531	3.06321	3.04516	3.56174	2.97482	3.1516	2.84952	3.2408	3.59756	3.50522	3.58245	2.97153	2.89054	3.06239	3.08357	3.29913	3.07211	2.95116	2.63093	2.96647	3.19694	3.20521	3.32027	3.1557
RP11-184I16.4	1	43709392	43727343	-				0.20282	-0.100682	-0.303502	-5.47119	-5.26837	-5.16769	-5.69608	-5.2463	-5.10547	-5.43127	-5.07801	-5.34375	-5.08131	-5.81347	-5.97571	-5.29907	-5.30205	-5.1475	-5.28935	-5.08959	-5.12841	-5.09842	-5.14982	-5.4144	-5.72958	-5.32936
ARTN	1	43933320	43937241	+	CDS	0.00472769		-0.766895	-0.158542	0.608353	0.417616	-0.349278	-0.190737	0.470249	0.364984	-0.368506	-0.33005	-0.0191159	-0.147349	-0.405745	0.967891	0.130486	0.312369	0.207504	-0.0412974	0.928746	-0.352622	0.0235975	-0.776495	-0.605502	-0.092474	-0.292174	-0.0108121
RP11-7O11.3	1	43944370	43946551	-			6.43e-05	-0.671557	-2.20325	-1.53169	-1.75353	-2.42509	-0.221838	-1.79517	-1.71189	-2.54386	-2.30631	-0.402445	-0.333762	0.0706929	-1.49154	-2.65378	-1.24017	-1.34269	-1.82557	-1.96742	-3.35262	-1.65447	-2.62449	-1.53839	-3.2624	-2.11814	-1.71581	Chr1:43946326-43947075	1.58709
IPO13	1	43946939	43968022	+	CDS	0.000477	2.79e-22	0.0841473	0.351199	0.267052	5.62982	5.71396	5.36276	5.64965	5.60998	5.68387	5.74405	5.37435	5.40724	5.30671	5.66215	5.61768	5.66912	5.67491	5.59976	5.55527	5.7233	5.62908	5.69924	5.75121	5.67645	5.80451	5.61006
DPH2	1	43970000	43973369	+	CDS	0.0138683	0	0.0756654	1.71355	1.63788	6.32196	6.39763	4.68408	6.36467	6.27925	6.28665	6.5086	4.67205	4.65844	4.72174	6.33253	6.39334	6.36814	6.3403	6.32474	6.1727	6.25039	6.36678	6.24279	6.51146	6.50744	6.5069	6.02465	Chr1:43969726-43970400	1.71897
ATP6V0B	1	43974487	43978295	+	CDS	0.0445641	0	0.0729394	0.937362	0.864422	6.80506	6.878	5.94063	6.89934	6.71077	6.92774	6.82825	5.91948	5.91809	5.98433	6.93612	6.90123	6.86067	6.71916	6.71445	6.69871	6.96064	6.92861	6.89396	6.8508	6.76136	6.8726	6.66135	Chr1:43974451-43975350	2.8695
B4GALT2	1	43978943	43991170	+	CDS	5.63e-07	1.2e-06	0.279068	0.159317	-0.119752	5.79264	6.0717	5.91239	5.86462	5.72066	6.09412	6.04929	5.88457	5.92004	5.93256	5.84781	5.88537	5.86067	5.86815	5.76938	5.52444	6.09859	6.04804	6.13573	6.16709	5.95798	6.0228	5.92821
CCDC24	1	43991359	43996528	+	CDS			-0.0338888	-0.151375	-0.117486	1.56727	1.53338	1.68475	1.44597	1.68857	1.62269	1.44407	1.77443	1.5087	1.77113	1.73941	1.33616	1.26233	1.68284	1.58947	1.79339	2.0511	1.51545	1.30151	1.49403	1.59558	1.2426	1.57721	Chr1:43991476-43992000	2.34999
SLC6A9	1	43991500	44031467	-	CDS	7.22e-07	8.51e-35	0.542211	-1.92855	-2.47076	2.37841	2.92062	4.84917	2.38634	2.37048	2.63677	3.20447	4.7779	4.93238	4.83722	2.38838	2.40991	2.36073	2.32569	2.57436	2.21138	2.76286	2.57819	2.56928	3.31959	3.12992	3.16389	3.08945
RP5-1198O20.4	1	44030443	44104975	+			5.07e-09	-0.158834	-4.25879	-4.09996	-4.18164	-4.34048	-0.0816818	-4.82077	-3.54251	-4.6708	-4.01015	-0.402445	-0.436856	0.594255	-5.81347	-3.50178	-5.14706	-5.30205	-2.18814	-3.13734	-4.93758	-3.9764	-5.09842	-3.99782	-5.2624	-2.77022	-3.42518
KLF17	1	44118850	44135140	+	CDS			0.20282	-0.151349	-0.354169	-5.47119	-5.26837	-5.11702	-5.69608	-5.2463	-5.10547	-5.43127	-4.92601	-5.34375	-5.08131	-5.81347	-5.97571	-5.29907	-5.30205	-5.1475	-5.28935	-5.08959	-5.12841	-5.09842	-5.14982	-5.4144	-5.72958	-5.31923
DMAP1	1	44213455	44220681	+	CDS	1.31e-05		0.118587	-0.174041	-0.292628	5.71968	5.83827	6.01231	5.71361	5.72576	5.78852	5.88802	6.06126	5.97943	5.99625	5.73835	5.70328	5.69921	5.75609	5.71617	5.70501	5.70807	5.83738	5.82011	5.98303	5.84023	5.8408	5.82565	Chr1:44213251-44213625	1.84746
ERI3	1	44221070	44355260	-	CDS	3.19e-08	4.06e-21	0.1788	0.348871	0.170071	5.84065	6.01945	5.67058	5.84469	5.8366	6.022	6.01689	5.61606	5.73158	5.66408	5.86454	5.78593	5.8836	5.90116	5.86947	5.73917	6.02387	5.98505	6.0571	6.06085	5.97541	6.01441	5.87815	Chr1:44354701-44355450	2.30489
ERI3-IT1	1	44243408	44244273	-	CDS			-0.253341	-0.151349	0.101992	-4.96436	-5.2177	-5.06635	-4.78376	-5.14496	-5.0548	-5.3806	-5.07801	-5.19174	-4.92931	-5.81347	-3.23875	-5.29907	-5.15005	-4.99549	-5.28935	-5.08959	-4.9764	-5.09842	-4.99782	-5.4144	-5.72958	-5.0861
RNF220	1	44405194	44651724	+	CDS	0.000278	3.63e-08	0.113271	0.19862	0.085349	6.6113	6.72457	6.52595	6.62035	6.60225	6.5998	6.84934	6.57832	6.51734	6.4822	6.62826	6.61872	6.61407	6.58042	6.61507	6.61127	6.58205	6.59535	6.62201	6.88138	6.77789	6.88875	6.63954	Chr1:44631451-44632425	2.41275
TMEM53	1	44635238	44674555	-	CDS			-0.109136	-0.388044	-0.278908	1.66834	1.5592	1.94725	1.68708	1.64959	1.52578	1.59262	2.27367	1.79694	1.77113	1.56735	1.58568	1.90822	1.70793	1.44745	1.79339	1.43745	1.54716	1.59274	1.88482	1.26116	1.63188	1.68047	Chr1:44652826-44653200	3.29423
C1orf228	1	44674692	44725591	+	CDS		2.46e-05	-1.0985	-2.73823	-1.63973	-1.69403	-2.79252	-0.0542954	-1.08253	-2.30552	-3.07218	-2.51286	0.395922	-0.436856	-0.121952	-1.1379	-0.869514	-1.24017	-2.56508	-2.67357	-1.67791	-2.61566	-1.65447	-4.94642	-3.41286	-2.45504	-1.67069	-1.80548	Chr1:44721526-44722050	1.14731
KIF2C	1	44739818	44767767	+	CDS	4.36e-05		0.2915	-0.0947296	-0.386229	5.9901	6.2816	6.37633	6.00496	5.97523	6.03311	6.53008	6.40042	6.31357	6.41499	6.00298	5.98967	6.02224	5.97988	6.01573	5.93009	6.09515	6.00517	5.99902	6.57061	6.44367	6.57598	6.18394	Chr1:44739526-44739975	1.97552
RP11-269F19.2	1	44759037	44775810	-	CDS			-0.278675	-0.126016	0.152659	-4.91369	-5.19237	-5.06635	-4.73309	-5.0943	-5.10547	-5.27927	-5.07801	-5.19174	-4.92931	-4.66147	-5.97571	-3.5621	-5.15005	-4.99549	-5.13734	-5.08959	-5.12841	-5.09842	-4.99782	-5.2624	-5.57758	-5.0557
RPS8	1	44775251	44778779	+	CDS	6.83e-09		0.247706	-0.0384482	-0.286154	10.6088	10.8565	10.895	10.6451	10.5725	10.9226	10.7905	10.8956	10.8976	10.8918	10.732	10.5851	10.6184	10.5694	10.5386	10.6095	10.893	10.9323	10.9425	10.8095	10.7693	10.7927	10.7651
BEST4	1	44783585	44787705	-	CDS			-0.749554	0.232652	0.982206	-3.75081	-4.50037	-4.73302	-3.07997	-4.42165	-4.38814	-4.6126	-4.92601	-5.34375	-3.92931	-2.66147	-3.01635	-3.5621	-2.82812	-5.1475	-5.28935	-2.93758	-5.12841	-5.09842	-2.99782	-5.2624	-5.57758	-4.24708
PLK3	1	44800225	44805990	+	CDS	4.1e-06		-0.777772	-0.399404	0.378367	2.2392	1.46143	1.86084	2.38373	2.09468	1.15246	1.7704	1.76049	1.78554	2.03648	2.39382	2.38086	2.3765	2.07877	2.12345	2.08183	1.34782	0.906241	1.20333	1.66039	1.89747	1.75334	1.85242	Chr1:44800276-44800800	1.82023
TCTEX1D4	1	44805913	44806675	-	CDS			0.177486	-0.100682	-0.278168	-5.44586	-5.26837	-5.16769	-5.69608	-5.19563	-5.10547	-5.43127	-5.07801	-5.34375	-5.08131	-5.81347	-5.97571	-5.29907	-5.30205	-4.99549	-5.28935	-5.08959	-5.12841	-5.09842	-5.14982	-5.4144	-5.72958	-5.31923
BTBD19	1	44808482	44815585	+	CDS			-0.983718	-1.4663	-0.482584	-2.74267	-3.72639	-2.26009	-2.62913	-2.85621	-3.75848	-3.6943	-2.11865	-1.73231	-2.92931	-1.96103	-2.36428	-3.5621	-2.34269	-2.67357	-3.55238	-3.93758	-3.39144	-3.94642	-4.99782	-3.67744	-2.40765	-3.03964
PTCH2	1	44819844	44843063	-	CDS		0.00617333	-0.244058	0.430654	0.674712	1.56675	1.3227	0.892041	1.79617	1.33733	1.26618	1.37921	0.500258	1.01771	1.15816	1.91596	1.48007	1.99249	1.38911	1.25243	1.37045	1.1917	1.36345	1.2434	1.52574	1.11264	1.49924	1.33419
EIF2B3	1	44850522	44986722	-	CDS	2.22e-18	1.4e-45	0.243225	0.492757	0.249532	5.52665	5.76987	5.27711	5.54239	5.5109	5.71146	5.82828	5.25017	5.26256	5.31862	5.57155	5.49878	5.55684	5.47475	5.5123	5.54565	5.69723	5.73612	5.70104	5.81596	5.85199	5.81689	5.57403	Chr1:44986351-44986875	1.05169
HECTD3	1	45002540	45011329	-	CDS			-0.0375028	-0.215245	-0.177743	4.89333	4.85583	5.07107	4.97476	4.8119	4.98495	4.7267	5.12792	5.01038	5.07491	4.90744	4.99647	5.02036	4.98052	4.73922	4.71597	5.00199	5.01512	4.93775	4.76207	4.68158	4.73644	4.91388
UROD	1	45012147	45015575	+	CDS		0.00196458	-0.172963	-0.493357	-0.320394	6.04384	5.87088	6.36424	6.07829	6.0094	5.9953	5.74646	6.36459	6.37145	6.35667	6.12358	6.06237	6.04892	6.04409	6.0038	5.9803	6.05535	5.98215	5.9484	5.77284	5.72558	5.74097	6.03874
ZSWIM5	1	45016399	45306209	-	CDS	3.05e-05		-0.370708	-0.249692	0.121016	3.69061	3.3199	3.56959	3.6879	3.69332	3.19833	3.44148	3.69605	3.54972	3.46301	3.65595	3.74425	3.66351	3.64761	3.68399	3.74835	3.32451	3.18347	3.087	3.54907	3.43109	3.34426	3.51812	Chr1:45303826-45304350	1.75531
HPDL	1	45326905	45328533	+	CDS			0.152152	-0.100682	-0.252834	-5.42052	-5.26837	-5.16769	-5.64541	-5.19563	-5.10547	-5.43127	-5.07801	-5.34375	-5.08131	-5.81347	-5.82371	-5.29907	-5.30205	-5.1475	-5.13734	-5.08959	-5.12841	-5.09842	-5.14982	-5.4144	-5.72958	-5.30909
MUTYH	1	45329163	45340470	-	CDS	5.22e-05	1.72e-06	0.281117	-0.541711	-0.822828	3.63004	3.91116	4.45287	3.74925	3.51083	3.88205	3.94026	4.40491	4.52765	4.42604	3.84633	3.72511	3.6763	3.45728	3.41813	3.65707	3.9753	3.86909	3.80177	3.90907	4.05048	3.86122	3.90705	Chr1:45339826-45340575	1.68237
TOE1	1	45339670	45343975	+	CDS		7.36e-12	0.0216957	0.426568	0.404873	4.60747	4.62916	4.20259	4.69113	4.5238	4.66609	4.59224	4.27367	4.19196	4.14216	4.67616	4.65708	4.74016	4.501	4.44952	4.62088	4.81897	4.61792	4.56137	4.59837	4.56732	4.61101	4.53517
TESK2	1	45343883	45491166	-	CDS		5.03e-07	-0.112201	-0.783166	-0.670965	2.15945	2.04725	2.83042	2.22075	2.09816	1.96844	2.12607	2.76748	2.81388	2.9099	1.96059	2.17629	2.52536	1.93742	2.05979	2.29728	1.98128	2.14254	1.7815	2.16205	2.12131	2.09485	2.24877
MMACHC	1	45500053	45513382	+	CDS	3.57e-08	0.000104	0.248293	0.113053	-0.13524	4.42825	4.67654	4.56349	4.42256	4.43394	4.6216	4.73148	4.63624	4.51389	4.54033	4.34416	4.50833	4.41518	4.51351	4.4139	4.37441	4.73484	4.62722	4.50273	4.71643	4.78881	4.68921	4.55461	Chr1:45499801-45500625	1.2204
PRDX1	1	45511036	45523047	-	CDS	0.0144228	5.36e-08	0.104324	0.329095	0.224771	9.15377	9.2581	8.929	9.1643	9.14325	9.37364	9.14256	8.96862	8.94629	8.8721	9.19097	9.12333	9.17859	9.12061	9.11857	9.19056	9.36784	9.38032	9.37276	9.14269	9.13761	9.14736	9.15055	Chr1:45521551-45522150	1.9353
AKR1A1	1	45550543	45570049	+	CDS	0.000345	1.32e-07	0.118121	-0.466213	-0.584334	5.55007	5.66819	6.1344	5.59527	5.50487	5.69069	5.64569	6.1286	6.1251	6.14951	5.60649	5.613	5.56632	5.57957	5.45675	5.47829	5.68812	5.73698	5.64697	5.62332	5.67277	5.64099	5.71419
NASP	1	45583846	45618904	+	CDS			-0.0899126	-0.151818	-0.0619055	8.63955	8.54963	8.70145	8.63619	8.64291	8.70141	8.39786	8.68306	8.71693	8.70437	8.67616	8.59842	8.63399	8.59909	8.59603	8.7336	8.70807	8.67868	8.71747	8.40159	8.42093	8.37106	8.61596
CCDC17	1	45620044	45624057	-	CDS			-0.10604	-0.441096	-0.335056	-0.175344	-0.281384	0.159712	0.00984659	-0.360534	-0.0709079	-0.491859	-0.225567	0.589617	0.115087	0.0934219	0.0831806	-0.147063	-0.75773	0.289908	-0.613781	-0.414023	-0.0222061	0.223505	-0.827895	-0.561959	-0.0857234	-0.150749
GPBP1L1	1	45627304	45688113	-	CDS	0.00400332		-0.170432	-0.245658	-0.0752258	6.38628	6.21585	6.46151	6.41353	6.35903	6.21698	6.21472	6.46631	6.47847	6.43974	6.46072	6.38391	6.39597	6.33478	6.327	6.41533	6.20962	6.20971	6.23162	6.19015	6.2449	6.2091	6.33316	Chr1:45686476-45686850	1.63304
TMEM69	1	45687214	45694443	+	CDS	4.44e-09	2.79e-09	0.273631	-0.609966	-0.883596	4.40859	4.68222	5.29219	4.39458	4.42261	4.71599	4.64846	5.21865	5.32396	5.33396	4.44444	4.32984	4.40944	4.4665	4.43287	4.36847	4.66604	4.82288	4.65906	4.60023	4.65944	4.68569	4.69477
IPP	1	45694324	45750650	-	CDS		0.0117516	-0.00420213	-0.502892	-0.49869	3.16154	3.15734	3.66023	3.22279	3.10028	3.01252	3.30215	3.67391	3.49125	3.81553	3.13943	3.22068	3.30826	3.13072	3.20418	2.96594	2.82397	3.13212	3.08149	3.2922	3.17223	3.44201	3.2596	Chr1:45750451-45750975	2.00086
RP11-767N6.7	1	45694684	45697075	-	CDS	0.0313587		0.585713	-0.239013	-0.824726	-0.812183	-0.226471	0.0125424	-0.828344	-0.796022	-0.425618	-0.0273229	-0.171119	0.0936592	0.115087	-0.906578	-1.01636	-0.5621	-1.15005	-0.188139	-1.04988	-0.478153	-0.806477	0.00777618	0.730101	-0.404418	-0.407651	-0.412953
MAST2	1	45786987	46036124	+	CDS	0.0244692	5.89e-11	0.0775367	0.237928	0.160391	5.42904	5.50657	5.26864	5.50557	5.35251	5.42165	5.5915	5.32902	5.20165	5.27526	5.45812	5.55458	5.50399	5.39395	5.3979	5.26567	5.40004	5.40406	5.46085	5.51985	5.67424	5.5804	5.42797
PIK3R3	1	46040140	46133036	-	CDS	0.0104801		-0.213843	-0.218544	-0.00470098	5.08988	4.87604	5.09458	5.06326	5.11651	4.92227	4.82982	5.16939	5.0621	5.05226	5.09759	5.0482	5.044	5.09907	5.1869	5.06356	4.99315	4.94693	4.82672	4.84138	4.82904	4.81903	5.00529	Chr1:46132426-46133175	1.74363
RP4-533D7.6	1	46043661	46176488	-	CDS	1.15e-09	0.0096725	-0.584534	-0.46636	0.118174	3.44818	2.86365	3.33001	3.51052	3.38585	2.822	2.90529	3.3594	3.24705	3.38358	3.54555	3.52944	3.45656	3.51173	3.4433	3.20251	2.81061	2.93649	2.71892	2.69567	3.00906	3.01114	3.19073
RP4-533D7.4	1	46046818	46048368	+	CDS			0.177486	-0.0753477	-0.252834	-5.42052	-5.24304	-5.16769	-5.59475	-5.2463	-5.0548	-5.43127	-5.07801	-5.34375	-5.08131	-5.66147	-5.82371	-5.29907	-5.30205	-5.1475	-5.28935	-5.08959	-5.12841	-4.94642	-5.14982	-5.4144	-5.72958	-5.29896
RP4-533D7.5	1	46134531	46139081	+	CDS			-0.379155	-0.735241	-0.356085	-3.76932	-4.14847	-3.41323	-3.306	-4.23264	-4.2868	-4.01015	-2.92601	-2.38439	-4.92931	-4.0765	-3.50178	-2.33971	-5.15005	-3.41053	-4.13734	-3.93758	-3.9764	-4.94642	-2.19046	-4.2624	-5.57758	-3.84976
TSPAN1	1	46175073	46185958	+	CDS			0.126818	-0.0753477	-0.202166	-5.36985	-5.24304	-5.16769	-5.64541	-5.0943	-5.10547	-5.3806	-5.07801	-5.34375	-5.08131	-5.66147	-5.97571	-5.29907	-5.15005	-4.99549	-5.13734	-5.08959	-5.12841	-5.09842	-5.14982	-5.2624	-5.72958	-5.27869
RP11-322N21.2	1	46175486	46176478	-	CDS			0.20282	-0.100682	-0.303502	-5.47119	-5.26837	-5.16769	-5.69608	-5.2463	-5.10547	-5.43127	-5.07801	-5.34375	-5.08131	-5.81347	-5.97571	-5.29907	-5.30205	-5.1475	-5.28935	-5.08959	-5.12841	-5.09842	-5.14982	-5.4144	-5.72958	-5.32936
POMGNT1	1	46188682	46220305	-	CDS	2.74e-17	1.16e-35	0.342571	0.518129	0.175558	5.6655	6.00807	5.48994	5.69512	5.63588	5.92125	6.09489	5.49816	5.43031	5.54135	5.63545	5.68557	5.76433	5.69309	5.69101	5.52354	5.93509	5.90318	5.92549	6.06152	6.06515	6.15798	5.76741
LURAP1	1	46203334	46221261	+	CDS	0.0249845	0.0102282	0.541875	-0.769367	-1.31124	-0.386602	0.155273	0.92464	-0.648342	-0.124862	0.0981635	0.212382	0.828881	0.874346	1.07069	-1.1379	-0.614257	-0.192867	0.207504	-0.351638	-0.230453	0.149878	0.233051	-0.088439	0.250108	0.410026	-0.0229876	0.0923963
RAD54L	1	46247688	46278473	+	CDS		3.67e-14	-0.0221804	-0.608386	-0.586206	5.32505	5.30287	5.91125	5.32711	5.32298	5.31525	5.29049	5.90767	5.93044	5.89565	5.32651	5.30106	5.35378	5.32771	5.26189	5.37934	5.23859	5.39972	5.30743	5.29105	5.3008	5.27963	5.43342	Chr1:46247551-46247850	1.36479
LRRC41	1	46261196	46303608	-	CDS	3.63e-08	1.16e-31	0.309045	0.928919	0.619874	5.93729	6.24634	5.31742	5.94697	5.92761	6.05746	6.43522	5.36286	5.32888	5.26052	5.93659	5.94613	5.95819	5.93609	5.96451	5.88225	6.05323	6.04458	6.07456	6.48549	6.37468	6.44548	5.93693	Chr1:46302976-46303500	1.55465
UQCRH	1	46303631	46316776	+	CDS	0.000488		0.133998	-0.0880159	-0.222014	7.88553	8.01953	8.10754	7.89633	7.87473	8.09604	7.94301	8.07294	8.10503	8.14467	7.93682	7.85621	7.89596	7.87232	7.81909	7.93278	8.10954	8.11553	8.06306	7.92439	7.96296	7.94169	7.98353
NSUN4	1	46340177	46365152	+	CDS			-0.113268	-0.128564	-0.0152961	5.11042	4.99715	5.12572	5.13409	5.08675	4.91339	5.08092	5.02382	5.1702	5.18313	5.12888	5.1144	5.159	5.04962	5.16185	5.04877	4.90791	4.8628	4.96946	5.10153	5.10502	5.03621	5.06817	Chr1:46340476-46341000	1.96379
FAAH	1	46394265	46413848	+	CDS	0.00983289		0.331931	-0.148223	-0.480155	1.003	1.33493	1.48316	0.884352	1.12165	1.2731	1.39677	1.84218	1.09366	1.51364	1.01096	0.931178	0.710918	0.9997	1.02687	1.33839	1.23234	1.19352	1.39343	1.37722	1.55778	1.25531	1.23181
LINC01398	1	46446673	46449704	-				0.20282	-0.100682	-0.303502	-5.47119	-5.26837	-5.16769	-5.69608	-5.2463	-5.10547	-5.43127	-5.07801	-5.34375	-5.08131	-5.81347	-5.97571	-5.29907	-5.30205	-5.1475	-5.28935	-5.08959	-5.12841	-5.09842	-5.14982	-5.4144	-5.72958	-5.32936
LINC00505	1	46455823	46482475	+			5.91e-05	0.232511	-1.80221	-2.03472	-2.04527	-1.81276	-0.0105472	-2.27282	-1.81772	-1.93867	-1.68685	-0.0191159	0.331819	-0.344345	-2.0765	-1.91682	-2.82513	-1.44961	-2.67357	-1.32999	-1.47815	-1.39144	-2.94642	-1.8279	-1.56196	-1.67069	-1.54532
DMBX1	1	46506996	46514226	+	CDS		2.34e-06	-0.190819	-1.54032	-1.3495	0.846749	0.65593	2.19625	1.04391	0.649583	0.17299	1.13887	2.09636	2.1833	2.3091	1.18402	0.791	1.15672	0.493809	0.759394	0.695547	0.271869	0.0235975	0.223505	1.17211	1.39581	0.848688	1.04032
MKNK1-AS1	1	46538696	46570255	+	CDS			0.20282	-0.100682	-0.303502	-5.47119	-5.26837	-5.16769	-5.69608	-5.2463	-5.10547	-5.43127	-5.07801	-5.34375	-5.08131	-5.81347	-5.97571	-5.29907	-5.30205	-5.1475	-5.28935	-5.08959	-5.12841	-5.09842	-5.14982	-5.4144	-5.72958	-5.32936
KNCN	1	46545644	46551527	-	CDS			0.20282	-0.100682	-0.303502	-5.47119	-5.26837	-5.16769	-5.69608	-5.2463	-5.10547	-5.43127	-5.07801	-5.34375	-5.08131	-5.81347	-5.97571	-5.29907	-5.30205	-5.1475	-5.28935	-5.08959	-5.12841	-5.09842	-5.14982	-5.4144	-5.72958	-5.32936
MKNK1	1	46557408	46616843	-	CDS		0.00510099	-0.0302514	0.0137282	0.0439796	4.5474	4.51715	4.50342	4.60481	4.48999	4.46306	4.57124	4.52932	4.4611	4.51984	4.67616	4.53714	4.60113	4.44428	4.59509	4.43061	4.52389	4.38335	4.48194	4.56251	4.56891	4.58229	4.5265
MOB3C	1	46607715	46616891	-	CDS			0.308513	1.42906	1.12055	-2.31017	-2.00166	-3.43072	-2.09746	-2.52288	-2.46699	-1.53633	-2.34104	-2.86981	-5.08131	-1.49154	-2.65378	-2.14706	-2.82812	-2.41053	-2.32999	-3.93758	-1.9764	-1.48699	-1.09093	-1.2624	-2.25565	-2.41088
ATPAF1	1	46632737	46673867	-	CDS	0.0362906	0.000967	0.025082	-0.000847101	-0.0259291	6.57035	6.59543	6.59628	6.58458	6.55612	6.51746	6.6734	6.57683	6.62364	6.58836	6.56555	6.57744	6.61074	6.60275	6.56723	6.49837	6.56971	6.51545	6.46721	6.67151	6.7156	6.63309	6.58557
TEX38	1	46668855	46673594	+	CDS			0.152152	-1.06367	-1.21582	-5.36985	-5.2177	-4.15403	-5.54408	-5.19563	-5.0548	-5.3806	-4.92601	-3.60678	-3.92931	-5.66147	-5.82371	-5.14706	-5.15005	-5.1475	-5.28935	-5.08959	-4.9764	-5.09842	-5.14982	-5.4144	-5.57758	-5.06583
EFCAB14-AS1	1	46674036	46692098	+	CDS			0.20282	-0.100682	-0.303502	-5.47119	-5.26837	-5.16769	-5.69608	-5.2463	-5.10547	-5.43127	-5.07801	-5.34375	-5.08131	-5.81347	-5.97571	-5.29907	-5.30205	-5.1475	-5.28935	-5.08959	-5.12841	-5.09842	-5.14982	-5.4144	-5.72958	-5.32936
EFCAB14	1	46675159	46719064	-	CDS	0.0415468		-0.210691	-0.130628	0.0800626	5.29619	5.0855	5.21613	5.36328	5.22911	4.92968	5.24133	5.16146	5.25637	5.23056	5.32295	5.41111	5.35577	5.2097	5.19186	5.28577	4.94047	4.91234	4.93622	5.2322	5.24043	5.25135	5.1959
CYP4B1	1	46757838	46819413	+	CDS			0.177486	-0.100682	-0.278168	-5.44586	-5.26837	-5.16769	-5.69608	-5.19563	-5.10547	-5.43127	-5.07801	-5.34375	-5.08131	-5.81347	-5.97571	-5.29907	-5.30205	-4.99549	-5.28935	-5.08959	-5.12841	-5.09842	-5.14982	-5.4144	-5.72958	-5.31923
CYP4A11	1	46929177	46941484	-	CDS			0.20282	-0.100682	-0.303502	-5.47119	-5.26837	-5.16769	-5.69608	-5.2463	-5.10547	-5.43127	-5.07801	-5.34375	-5.08131	-5.81347	-5.97571	-5.29907	-5.30205	-5.1475	-5.28935	-5.08959	-5.12841	-5.09842	-5.14982	-5.4144	-5.72958	-5.32936
CYP4X1	1	47023568	47050751	+	CDS			0.20282	-0.151349	-0.354169	-5.47119	-5.26837	-5.11702	-5.69608	-5.2463	-5.10547	-5.43127	-5.07801	-5.34375	-4.92931	-5.81347	-5.97571	-5.29907	-5.30205	-5.1475	-5.28935	-5.08959	-5.12841	-5.09842	-5.14982	-5.4144	-5.72958	-5.31923
CYP4Z1	1	47067488	47118319	+	CDS			0.20282	-0.100682	-0.303502	-5.47119	-5.26837	-5.16769	-5.69608	-5.2463	-5.10547	-5.43127	-5.07801	-5.34375	-5.08131	-5.81347	-5.97571	-5.29907	-5.30205	-5.1475	-5.28935	-5.08959	-5.12841	-5.09842	-5.14982	-5.4144	-5.72958	-5.32936
CYP4A22-AS1	1	47096653	47179271	-	CDS			-0.306996	-2.3173	-2.0103	-4.04222	-4.34922	-2.03192	-3.66279	-4.42165	-4.47582	-4.22262	-2.60408	-2.02182	-1.46988	-4.66147	-3.50178	-2.82513	-5.30205	-5.1475	-2.81542	-3.35262	-5.12841	-4.94642	-5.14982	-5.2624	-2.25565	-3.76296	Chr1:47179051-47179500	2.05584
CYP4A22	1	47137435	47149741	+	CDS			0.177486	-0.100682	-0.278168	-5.44586	-5.26837	-5.16769	-5.64541	-5.2463	-5.10547	-5.43127	-5.07801	-5.34375	-5.08131	-5.81347	-5.82371	-5.29907	-5.30205	-5.1475	-5.28935	-5.08959	-5.12841	-5.09842	-5.14982	-5.4144	-5.72958	-5.31923
LINC00853	1	47179250	47180339	+			0.0154935	0.300314	-2.43813	-2.73844	-5.06186	-4.76154	-2.32341	-5.31208	-4.81163	-4.6708	-4.85228	-2.34104	-2.86981	-1.75938	-4.66147	-5.97571	-5.29907	-5.30205	-4.99549	-4.13734	-4.93758	-5.12841	-3.94642	-5.14982	-5.4144	-3.99261	-4.39404	Chr1:47181076-47181525	1.87756
PDZK1IP1	1	47183593	47191044	-	CDS			0.20282	-0.100682	-0.303502	-5.47119	-5.26837	-5.16769	-5.69608	-5.2463	-5.10547	-5.43127	-5.07801	-5.34375	-5.08131	-5.81347	-5.97571	-5.29907	-5.30205	-5.1475	-5.28935	-5.08959	-5.12841	-5.09842	-5.14982	-5.4144	-5.72958	-5.32936
TAL1	1	47216290	47232220	-	CDS			-0.935938	-0.882098	0.0538394	-1.38192	-2.31786	-1.43576	-1.50465	-1.25919	-2.59453	-2.04118	-0.756081	-0.943815	-2.60738	-1.41354	-1.65378	-1.44662	-1.98012	-0.908031	-0.889416	-3.35262	-2.65447	-1.7765	-2.19046	-1.94047	-1.99261	-1.76706
RP1-18D14.7	1	47225797	47230750	+	CDS			0.20282	-0.100682	-0.303502	-5.47119	-5.26837	-5.16769	-5.69608	-5.2463	-5.10547	-5.43127	-5.07801	-5.34375	-5.08131	-5.81347	-5.97571	-5.29907	-5.30205	-5.1475	-5.28935	-5.08959	-5.12841	-5.09842	-5.14982	-5.4144	-5.72958	-5.32936
STIL	1	47250139	47314147	-	CDS	6.35e-20	5.81e-10	-0.474598	-0.493886	-0.0192871	5.49866	5.02407	5.51795	5.56049	5.43683	4.97869	5.06944	5.45012	5.53021	5.57352	5.56254	5.51614	5.60281	5.37743	5.44745	5.48562	5.01224	4.94989	4.97393	5.0287	5.08301	5.09662	5.31268	Chr1:47313901-47314650	1.85501
CMPK1	1	47333797	47378839	+	CDS		3.19e-19	0.00912452	0.29877	0.289645	6.62733	6.63646	6.33769	6.69168	6.56299	6.6158	6.65712	6.42714	6.25844	6.32749	6.7002	6.68111	6.69371	6.52855	6.52463	6.6358	6.61172	6.58965	6.64604	6.68999	6.69434	6.58702	6.57306	Chr1:47333626-47334450	2.26133
LINC01389	1	47380928	47408477	-				0.211895	0.0591564	-0.152738	-3.86613	-3.65423	-3.71339	-3.25396	-4.4783	-3.36851	-3.93996	-4.92601	-2.86981	-3.34434	-2.49154	-5.82371	-1.44662	-5.30205	-2.99549	-5.13734	-3.35262	-3.39144	-3.36146	-5.14982	-3.67744	-2.99261	-3.75082
FOXE3	1	47416072	47418052	+	CDS			-0.776804	-0.245001	0.531803	-3.47791	-4.25471	-4.00971	-2.33918	-4.61664	-3.75848	-4.75094	-3.34104	-3.60678	-5.08131	-1.85411	-2.82371	-2.33971	-3.56509	-5.1475	-5.13734	-3.35262	-2.9764	-4.94642	-3.41286	-5.2624	-5.57758	-3.89499
FOXD2-AS1	1	47432133	47434641	-		8.02e-07	0.0040045	0.467127	-0.547303	-1.01443	1.77269	2.23982	2.78713	1.81176	1.73363	2.11935	2.3603	3.00473	2.67862	2.67802	1.9235	1.7762	1.73558	1.5642	1.71875	1.91794	2.09584	2.08969	2.17252	2.42844	2.35965	2.29279	2.16243
FOXD2	1	47436017	47440691	+	CDS	1.89e-06		0.588512	-0.217559	-0.806071	1.40824	1.99675	2.21431	1.47009	1.34639	1.86997	2.12353	2.06268	2.30011	2.28015	1.2574	1.6275	1.52536	1.46466	1.46394	1.11058	1.50536	1.94246	2.1621	2.0356	2.20521	2.12978	1.80486	Chr1:47437351-47438175	2.85979
RP11-543D5.1	1	47688463	47703383	+				0.20282	-0.100682	-0.303502	-5.47119	-5.26837	-5.16769	-5.69608	-5.2463	-5.10547	-5.43127	-5.07801	-5.34375	-5.08131	-5.81347	-5.97571	-5.29907	-5.30205	-5.1475	-5.28935	-5.08959	-5.12841	-5.09842	-5.14982	-5.4144	-5.72958	-5.32936
TRABD2B	1	47760528	47996895	-	CDS	0.000578	0.00230977	-0.680455	-0.932465	-0.25201	1.05382	0.373364	1.30583	1.13684	0.970804	0.567557	0.179172	1.46631	0.93754	1.51364	1.09342	1.27432	1.04276	1.13535	0.704946	1.07211	0.677125	0.724037	0.301508	0.0465742	0.261163	0.229778	0.832039
RP11-543D5.2	1	47761132	47765547	-				-0.835316	-0.469164	0.366152	-3.54222	-4.37754	-3.90838	-3.62578	-3.45866	-4.33747	-4.41761	-3.92601	-5.19174	-2.60738	-4.0765	-3.23875	-3.5621	-1.82812	-3.41053	-5.13734	-5.08959	-2.9764	-4.94642	-4.99782	-3.67744	-4.57758	-3.94958
RP11-330M19.1	1	47818066	47820237	+	CDS			0.20282	-0.100682	-0.303502	-5.47119	-5.26837	-5.16769	-5.69608	-5.2463	-5.10547	-5.43127	-5.07801	-5.34375	-5.08131	-5.81347	-5.97571	-5.29907	-5.30205	-5.1475	-5.28935	-5.08959	-5.12841	-5.09842	-5.14982	-5.4144	-5.72958	-5.32936
RP4-683M8.2	1	48053545	48067201	+				0.20282	-0.100682	-0.303502	-5.47119	-5.26837	-5.16769	-5.69608	-5.2463	-5.10547	-5.43127	-5.07801	-5.34375	-5.08131	-5.81347	-5.97571	-5.29907	-5.30205	-5.1475	-5.28935	-5.08959	-5.12841	-5.09842	-5.14982	-5.4144	-5.72958	-5.32936
RP11-193P11.3	1	48078787	48082196	-				0.20282	-0.100682	-0.303502	-5.47119	-5.26837	-5.16769	-5.69608	-5.2463	-5.10547	-5.43127	-5.07801	-5.34375	-5.08131	-5.81347	-5.97571	-5.29907	-5.30205	-5.1475	-5.28935	-5.08959	-5.12841	-5.09842	-5.14982	-5.4144	-5.72958	-5.32936
AL356289.1	1	48102068	48104707	+	CDS			0.20282	-0.100682	-0.303502	-5.47119	-5.26837	-5.16769	-5.69608	-5.2463	-5.10547	-5.43127	-5.07801	-5.34375	-5.08131	-5.81347	-5.97571	-5.29907	-5.30205	-5.1475	-5.28935	-5.08959	-5.12841	-5.09842	-5.14982	-5.4144	-5.72958	-5.32936
RP5-1024N4.2	1	48205965	48206843	+				0.20282	-0.100682	-0.303502	-5.47119	-5.26837	-5.16769	-5.69608	-5.2463	-5.10547	-5.43127	-5.07801	-5.34375	-5.08131	-5.81347	-5.97571	-5.29907	-5.30205	-5.1475	-5.28935	-5.08959	-5.12841	-5.09842	-5.14982	-5.4144	-5.72958	-5.32936
SLC5A9	1	48222685	48248644	+	CDS			0.177486	-0.100682	-0.278168	-5.44586	-5.26837	-5.16769	-5.69608	-5.19563	-5.10547	-5.43127	-5.07801	-5.34375	-5.08131	-5.81347	-5.97571	-5.29907	-5.15005	-5.1475	-5.28935	-5.08959	-5.12841	-5.09842	-5.14982	-5.4144	-5.72958	-5.31923
RP5-1024N4.4	1	48227888	48229561	-	CDS			0.589808	0.260973	-0.328835	-5.44586	-4.85605	-5.11702	-5.64541	-5.2463	-4.28083	-5.43127	-5.07801	-5.34375	-4.92931	-5.66147	-5.97571	-5.29907	-5.30205	-5.1475	-5.28935	-2.61566	-5.12841	-5.09842	-5.14982	-5.4144	-5.72958	-5.14417
AL109659.1	1	48262230	48263179	-	CDS			0.20282	-0.151349	-0.354169	-5.47119	-5.26837	-5.11702	-5.69608	-5.2463	-5.10547	-5.43127	-5.07801	-5.19174	-5.08131	-5.81347	-5.97571	-5.29907	-5.30205	-5.1475	-5.28935	-5.08959	-5.12841	-5.09842	-5.14982	-5.4144	-5.72958	-5.31923
SPATA6	1	48295372	48472208	-	CDS		7.12e-07	-0.406953	-1.13876	-0.731803	1.70769	1.30074	2.4395	1.83258	1.58281	1.29059	1.31089	2.33138	2.40071	2.58639	1.97516	1.71545	1.80713	1.2075	1.92337	1.61754	1.8173	1.19352	0.860935	1.28758	1.2454	1.3997	1.69127
AGBL4	1	48532855	50023913	-	CDS			0.177486	-1.08713	-1.26462	-5.44586	-5.26837	-4.18124	-5.64541	-5.2463	-5.10547	-5.43127	-5.07801	-2.38439	-5.08131	-5.81347	-5.82371	-5.29907	-5.30205	-5.1475	-5.28935	-5.08959	-5.12841	-5.09842	-5.14982	-5.4144	-5.72958	-5.12194
BEND5	1	48727523	48776969	-	CDS			-0.300167	0.000653823	0.300821	-4.86687	-5.16703	-5.16769	-4.48744	-5.2463	-5.00414	-5.32993	-5.07801	-5.34375	-5.08131	-4.0765	-5.82371	-3.5621	-5.30205	-5.1475	-5.28935	-5.08959	-4.9764	-4.94642	-4.99782	-5.4144	-5.57758	-5.0471
RP11-141A19.1	1	49048316	49187585	+	CDS			0.20282	-0.100682	-0.303502	-5.47119	-5.26837	-5.16769	-5.69608	-5.2463	-5.10547	-5.43127	-5.07801	-5.34375	-5.08131	-5.81347	-5.97571	-5.29907	-5.30205	-5.1475	-5.28935	-5.08959	-5.12841	-5.09842	-5.14982	-5.4144	-5.72958	-5.32936
RP11-141A19.2	1	49257411	49269285	+	CDS			0.20282	-0.100682	-0.303502	-5.47119	-5.26837	-5.16769	-5.69608	-5.2463	-5.10547	-5.43127	-5.07801	-5.34375	-5.08131	-5.81347	-5.97571	-5.29907	-5.30205	-5.1475	-5.28935	-5.08959	-5.12841	-5.09842	-5.14982	-5.4144	-5.72958	-5.32936
AGBL4-IT1	1	49374201	49472085	-	CDS			0.20282	-0.100682	-0.303502	-5.47119	-5.26837	-5.16769	-5.69608	-5.2463	-5.10547	-5.43127	-5.07801	-5.34375	-5.08131	-5.81347	-5.97571	-5.29907	-5.30205	-5.1475	-5.28935	-5.08959	-5.12841	-5.09842	-5.14982	-5.4144	-5.72958	-5.32936
RP11-93G23.2	1	49994318	49996218	+	CDS			0.20282	-0.100682	-0.303502	-5.47119	-5.26837	-5.16769	-5.69608	-5.2463	-5.10547	-5.43127	-5.07801	-5.34375	-5.08131	-5.81347	-5.97571	-5.29907	-5.30205	-5.1475	-5.28935	-5.08959	-5.12841	-5.09842	-5.14982	-5.4144	-5.72958	-5.32936
ELAVL4	1	50048014	50203786	+	CDS			0.20282	-0.100682	-0.303502	-5.47119	-5.26837	-5.16769	-5.69608	-5.2463	-5.10547	-5.43127	-5.07801	-5.34375	-5.08131	-5.81347	-5.97571	-5.29907	-5.30205	-5.1475	-5.28935	-5.08959	-5.12841	-5.09842	-5.14982	-5.4144	-5.72958	-5.32936
RP11-567C20.2	1	50174306	50175868	-	CDS			0.20282	-0.100682	-0.303502	-5.47119	-5.26837	-5.16769	-5.69608	-5.2463	-5.10547	-5.43127	-5.07801	-5.34375	-5.08131	-5.81347	-5.97571	-5.29907	-5.30205	-5.1475	-5.28935	-5.08959	-5.12841	-5.09842	-5.14982	-5.4144	-5.72958	-5.32936
RP11-567C20.3	1	50206084	50223127	-				0.20282	-0.100682	-0.303502	-5.47119	-5.26837	-5.16769	-5.69608	-5.2463	-5.10547	-5.43127	-5.07801	-5.34375	-5.08131	-5.81347	-5.97571	-5.29907	-5.30205	-5.1475	-5.28935	-5.08959	-5.12841	-5.09842	-5.14982	-5.4144	-5.72958	-5.32936
DMRTA2	1	50417550	50423500	-	CDS			-0.464472	-0.255717	0.208755	-1.74037	-2.20484	-1.94913	-1.65771	-1.82303	-2.45618	-1.95351	-1.11865	-2.60678	-2.12195	-2.20203	-1.43139	-1.33971	-1.24316	-2.99549	-1.23045	-1.61566	-3.39144	-2.36146	-2.19046	-2.09247	-1.57758	-1.96791
RP5-850O15.4	1	50437028	50437306	-		0.0336775	0.0101584	1.48623	1.83584	0.349618	-3.52175	-2.03552	-3.87137	-3.65896	-3.38453	-2.71999	-1.35105	-5.07801	-3.60678	-2.92931	-3.66147	-2.01636	-5.29907	-2.82812	-4.99549	-2.32999	-1.23714	-1.9764	-4.94642	-1.19046	-1.09247	-1.77022	-2.99718
FAF1	1	50439478	50960263	-	CDS	0.00122744	3.83e-07	0.239653	0.460099	0.220445	6.31742	6.55707	6.09697	6.37686	6.25797	6.29036	6.82378	6.09705	6.0925	6.10136	6.36194	6.3897	6.37895	6.28822	6.22911	6.25658	6.34897	6.28863	6.23349	6.8621	6.83036	6.77888	6.36919	Chr1:50959951-50960550	2.96416
RP5-850O15.3	1	50461469	50471150	+	CDS			0.20282	-0.100682	-0.303502	-5.47119	-5.26837	-5.16769	-5.69608	-5.2463	-5.10547	-5.43127	-5.07801	-5.34375	-5.08131	-5.81347	-5.97571	-5.29907	-5.30205	-5.1475	-5.28935	-5.08959	-5.12841	-5.09842	-5.14982	-5.4144	-5.72958	-5.32936
CDKN2C	1	50960745	50974633	+	CDS	4.69e-16	3.26e-12	0.646384	0.63914	-0.00724363	5.29042	5.93681	5.29766	5.19831	5.38254	5.7069	6.16671	5.43594	5.23662	5.22044	5.14347	5.23766	5.21378	5.35179	5.36426	5.43156	5.70897	5.63278	5.77895	6.18829	6.13955	6.17229	5.55042	Chr1:50968051-50968725	2.331
C1orf185	1	51102234	51148086	+	CDS			0.561487	0.207318	-0.354169	-5.47119	-4.9097	-5.11702	-5.69608	-5.2463	-5.10547	-4.71393	-5.07801	-5.34375	-4.92931	-5.81347	-5.97571	-5.29907	-5.30205	-5.1475	-5.28935	-5.08959	-5.12841	-5.09842	-5.14982	-5.4144	-3.57758	-5.17576
LINC01562	1	51195095	51235096	-				-0.155847	-0.151349	0.00449777	-5.06186	-5.2177	-5.06635	-4.92808	-5.19563	-5.00414	-5.43127	-5.07801	-5.19174	-4.92931	-5.81347	-4.82371	-4.14706	-5.30205	-4.99549	-5.28935	-4.93758	-4.9764	-5.09842	-5.14982	-5.4144	-5.72958	-5.12509
RNF11	1	51236271	51273455	+	CDS		5.52e-16	-0.0521718	0.359795	0.411967	5.38773	5.33556	4.97576	5.41568	5.35978	5.23111	5.44	4.96881	4.922	5.03648	5.42401	5.38513	5.4379	5.29497	5.43287	5.3515	5.26576	5.23061	5.19696	5.487	5.44841	5.3846	5.28447	Chr1:51236026-51236475	1.94795
RP11-296A18.6	1	51264916	51266074	-	CDS			0.20282	-0.100682	-0.303502	-5.47119	-5.26837	-5.16769	-5.69608	-5.2463	-5.10547	-5.43127	-5.07801	-5.34375	-5.08131	-5.81347	-5.97571	-5.29907	-5.30205	-5.1475	-5.28935	-5.08959	-5.12841	-5.09842	-5.14982	-5.4144	-5.72958	-5.32936
TTC39A	1	51287258	51345116	-	CDS	1.6e-06	7.55e-13	-0.538483	-1.02396	-0.485474	3.17479	2.63631	3.66026	3.23871	3.11087	2.563	2.70961	3.75347	3.47714	3.75017	3.09676	3.37841	3.24095	3.25934	3.13379	2.93947	2.66233	2.33648	2.6902	2.67461	2.86688	2.58733	3.05649	Chr1:51296851-51297225	1.19713
TTC39A-AS1	1	51329654	51335324	+	CDS			-0.322514	-0.195188	0.127325	-4.60569	-4.92821	-4.73302	-4.54408	-4.66731	-4.52648	-5.32993	-4.92601	-4.19174	-5.08131	-3.66147	-5.82371	-4.14706	-5.30205	-3.41053	-5.28935	-3.35262	-5.12841	-5.09842	-4.99782	-5.4144	-5.57758	-4.76017
EPS15	1	51354263	51519328	-	CDS			-0.0440386	-0.20242	-0.158381	5.75627	5.71223	5.91465	5.77444	5.73809	5.61969	5.80476	5.90688	5.95419	5.88287	5.70212	5.81699	5.80422	5.74098	5.69625	5.77704	5.57614	5.67285	5.61009	5.77697	5.85459	5.78272	5.77033
RP11-253A20.1	1	51461721	51463416	+	CDS			0.177486	-0.100682	-0.278168	-5.44586	-5.26837	-5.16769	-5.69608	-5.19563	-5.10547	-5.43127	-5.07801	-5.34375	-5.08131	-5.81347	-5.97571	-5.29907	-5.15005	-5.1475	-5.28935	-5.08959	-5.12841	-5.09842	-5.14982	-5.4144	-5.72958	-5.31923
RP11-191G24.1	1	51518309	51561629	+	CDS			-0.0984057	-0.492628	-0.394222	-3.70015	-3.79855	-3.30592	-3.57512	-3.82518	-3.31784	-4.27927	-2.60408	-5.19174	-2.12195	-3.66147	-3.50178	-3.5621	-4.15005	-4.99549	-2.32999	-3.93758	-2.65447	-3.36146	-3.99782	-5.2624	-3.57758	-3.66066
OSBPL9	1	51577179	51798427	+	CDS	0.0326463		-0.178122	-0.20539	-0.0272676	6.32715	6.14903	6.35442	6.35727	6.29703	6.18096	6.11709	6.30221	6.39228	6.36876	6.2748	6.42836	6.36864	6.27307	6.2847	6.33332	6.25717	6.12885	6.15687	6.1035	6.17743	6.07033	6.26135	Chr1:51729376-51729900	2.49374
NRD1	1	51789191	51878937	-	CDS			-0.0969397	-0.249597	-0.152657	7.47689	7.37996	7.62955	7.53825	7.41554	7.36938	7.39054	7.62762	7.64707	7.61397	7.4851	7.56914	7.56051	7.44847	7.41708	7.38106	7.41832	7.3601	7.3297	7.34592	7.4527	7.37298	7.46865	Chr1:51878551-51879075	2.45403
RP4-657D16.3	1	51793965	51799154	+	CDS		0.0464348	-0.678236	1.02919	1.70742	-0.931834	-1.61007	-2.63926	-0.640944	-1.22272	-1.75103	-1.46911	-2.92601	-2.86981	-2.12195	-0.754575	-0.269121	-0.899135	-1.15005	-1.18814	-1.32999	-2.35262	-1.27596	-1.62449	-0.675892	-2.67744	-1.05401	-1.54461
RP4-657D16.6	1	51801028	51801307	+	CDS			0.281809	0.387642	0.105833	-5.06186	-4.78005	-5.16769	-5.26141	-4.8623	-5.00414	-4.55596	-5.07801	-5.34375	-5.08131	-5.81347	-5.82371	-4.14706	-4.15005	-5.1475	-5.28935	-4.93758	-4.9764	-5.09842	-5.14982	-5.2624	-3.25565	-4.9703
RAB3B	1	51907956	51990764	-	CDS	9.5e-05	3.28e-08	-0.764896	-1.38178	-0.616881	2.99259	2.22769	3.60947	3.10114	2.88404	1.87078	2.58461	3.56585	3.59942	3.66315	2.88928	3.21246	3.20167	2.86676	2.82469	2.96069	1.8306	1.49933	2.2824	2.38588	2.6976	2.67035	2.81001
TXNDC12	1	52020131	52056171	-	CDS	2.68e-16	4.11e-37	0.245551	0.415638	0.170087	6.03266	6.27821	5.86257	6.07719	5.98813	6.27454	6.28188	5.86108	5.89107	5.83556	6.10506	6.06046	6.06604	5.94337	6.02201	5.99901	6.2834	6.25662	6.2836	6.30253	6.25379	6.28932	6.09686
KTI12	1	52032103	52033816	-	CDS		5.76e-22	0.0755824	0.683064	0.607482	4.52045	4.59604	3.91297	4.60664	4.43427	4.46245	4.72962	3.84548	3.95546	3.93797	4.61814	4.49709	4.70469	4.472	4.43287	4.39793	4.37757	4.42874	4.58106	4.72328	4.68012	4.78546	4.42919
RP11-91A18.4	1	52033391	52044279	+	CDS			-0.549664	0.181984	0.731648	-4.33471	-4.88437	-5.06635	-4.24178	-4.42763	-5.10547	-4.66327	-4.92601	-5.19174	-5.08131	-5.66147	-4.23875	-2.82513	-4.15005	-4.99549	-4.13734	-5.08959	-5.12841	-5.09842	-3.99782	-5.4144	-4.57758	-4.7009
TXNDC12-AS1	1	52050918	52052683	+	CDS			-0.0866743	-0.100682	-0.0140073	-5.1817	-5.26837	-5.16769	-5.69608	-4.66731	-5.10547	-5.43127	-5.07801	-5.34375	-5.08131	-5.81347	-5.97571	-5.29907	-5.30205	-3.41053	-5.28935	-5.08959	-5.12841	-5.09842	-5.14982	-5.4144	-5.72958	-5.21356
BTF3L4	1	52056125	52090716	+	CDS		0.000811	-0.0894788	-0.350798	-0.261319	5.99514	5.90566	6.25646	6.01904	5.97123	5.83325	5.97807	6.17005	6.30161	6.29771	6.02591	6.01903	6.01218	5.91065	5.99957	6.00349	5.82563	5.82045	5.85367	5.98018	6.02877	5.92526	6.01161
ZFYVE9	1	52142094	52346686	+	CDS		0.00873155	0.0623317	0.24619	0.183858	4.90743	4.96977	4.72358	4.94142	4.87345	4.64028	5.29926	4.79509	4.72563	4.65001	4.90268	4.88624	5.03533	4.93609	4.95433	4.72994	4.63984	4.69602	4.58496	5.28179	5.3967	5.21927	4.8956	Chr1:52141876-52142625	2.1374
CC2D1B	1	52345723	52366193	-	CDS		1.27e-26	-0.0590112	0.448599	0.50761	5.50751	5.4485	4.9999	5.56208	5.45294	5.41451	5.48248	4.90688	5.0067	5.08611	5.63774	5.52225	5.52625	5.42738	5.38929	5.54214	5.3753	5.47481	5.39343	5.44512	5.5165	5.48582	5.38238	Chr1:52365676-52366500	2.14797
RP11-155O18.6	1	52353487	52353877	+	CDS			0.246659	-0.890176	-1.13683	-5.0082	-4.76154	-3.87137	-4.82077	-5.19563	-4.72147	-4.80161	-5.07801	-3.60678	-2.92931	-3.33954	-5.97571	-5.14706	-5.30205	-5.1475	-5.13734	-5.08959	-3.9764	-5.09842	-5.14982	-3.67744	-5.57758	-4.68217
ORC1	1	52372829	52404459	-	CDS	3.91e-12	1.72e-26	-0.496028	-0.713559	-0.21753	5.57222	5.07619	5.78975	5.6893	5.45514	5.04332	5.10906	5.79765	5.81879	5.75281	5.61291	5.7433	5.7117	5.53119	5.41602	5.4182	4.97979	5.02782	5.12236	5.07632	5.10392	5.14694	5.41731	Chr1:52404451-52405050	2.21015
PRPF38A	1	52404564	52420839	+	CDS		1.42e-08	-0.0136138	0.210147	0.223761	6.7987	6.78509	6.57494	6.83421	6.76319	6.819	6.75117	6.52108	6.67669	6.52705	6.82109	6.8251	6.85645	6.76658	6.72774	6.79524	6.80346	6.84258	6.81097	6.70045	6.78745	6.76561	6.7485
ZCCHC11	1	52408282	52553487	-	CDS	2.63e-05	0.0162099	-0.224412	-0.292236	-0.0678239	6.21815	5.99373	6.28597	6.25517	6.18113	5.9466	6.04086	6.21482	6.35081	6.29228	6.30972	6.23597	6.21981	6.20475	6.12669	6.21194	5.95268	5.98649	5.90064	6.04178	6.0819	5.99891	6.14195	Chr1:52553401-52553925	1.74047
RP11-25O10.2	1	52554818	52555273	+				0.20282	-0.100682	-0.303502	-5.47119	-5.26837	-5.16769	-5.69608	-5.2463	-5.10547	-5.43127	-5.07801	-5.34375	-5.08131	-5.81347	-5.97571	-5.29907	-5.30205	-5.1475	-5.28935	-5.08959	-5.12841	-5.09842	-5.14982	-5.4144	-5.72958	-5.32936
GPX7	1	52602372	52609051	+	CDS			0.13066	-0.339508	-0.470168	-5.05887	-4.92821	-4.5887	-4.87144	-5.2463	-5.0548	-4.80161	-5.07801	-3.60678	-5.08131	-5.81347	-3.50178	-5.29907	-5.30205	-5.1475	-5.28935	-4.93758	-5.12841	-5.09842	-4.99782	-3.67744	-5.72958	-4.91257
FAM159A	1	52633344	52669683	+	CDS			0.20282	-0.100682	-0.303502	-5.47119	-5.26837	-5.16769	-5.69608	-5.2463	-5.10547	-5.43127	-5.07801	-5.34375	-5.08131	-5.81347	-5.97571	-5.29907	-5.30205	-5.1475	-5.28935	-5.08959	-5.12841	-5.09842	-5.14982	-5.4144	-5.72958	-5.32936
COA7	1	52684451	52698366	-	CDS		0	-0.0707548	0.475857	0.546612	6.50479	6.43403	5.95817	6.55153	6.45804	6.37566	6.4924	5.97184	5.92135	5.98134	6.53483	6.61352	6.50623	6.4911	6.46291	6.42012	6.38828	6.38992	6.34877	6.48297	6.54737	6.44687	6.36716	Chr1:52697926-52698600	1.7068
ZYG11B	1	52726467	52827342	+	CDS	9.61e-07		-0.305148	-0.0544721	0.250676	5.79757	5.49242	5.5469	5.82246	5.77269	5.41112	5.57373	5.55377	5.56398	5.52293	5.79438	5.80883	5.86416	5.73946	5.81508	5.76352	5.55026	5.38992	5.29318	5.53746	5.59013	5.5936	5.62538
ZYG11A	1	52842511	52894998	+	CDS	4.66e-07	3.62e-07	-0.403446	-0.59679	-0.193344	4.26455	3.8611	4.45789	4.325	4.2041	3.76297	3.95924	4.44903	4.50522	4.41942	4.29128	4.34496	4.33877	4.27622	4.20663	4.12944	3.80725	3.65659	3.82507	3.8319	4.01605	4.02975	4.14184
RP4-631H13.2	1	52881216	52881730	-	CDS			0.228154	-0.126016	-0.354169	-5.47119	-5.24304	-5.11702	-5.69608	-5.2463	-5.0548	-5.43127	-5.07801	-5.19174	-5.08131	-5.81347	-5.97571	-5.29907	-5.30205	-5.1475	-5.28935	-5.08959	-4.9764	-5.09842	-5.14982	-5.4144	-5.72958	-5.30909
ECHDC2	1	52895910	52927212	-	CDS			-0.5208	-0.977605	-0.456804	-1.78111	-2.30191	-1.32431	-2.17983	-1.38239	-3.23016	-1.37366	-1.11865	-1.38439	-1.46988	-1.85411	-2.12327	-2.5621	-1.82812	-0.351638	-1.96742	-1.35262	-3.39144	-4.94642	-0.910357	-2.09247	-1.11814	-1.89807
SCP2	1	52927229	53051703	+	CDS	7.67e-06		0.153406	-0.0778633	-0.23127	5.992	6.14541	6.22327	6.03784	5.94615	6.16007	6.13074	6.21354	6.26922	6.18704	6.05407	6.0366	6.02286	5.87993	5.9939	5.96463	6.16505	6.23852	6.07664	6.10087	6.16805	6.1233	6.09962
AL445183.1	1	53053624	53054949	-	CDS			0.20282	-0.100682	-0.303502	-5.47119	-5.26837	-5.16769	-5.69608	-5.2463	-5.10547	-5.43127	-5.07801	-5.34375	-5.08131	-5.81347	-5.97571	-5.29907	-5.30205	-5.1475	-5.28935	-5.08959	-5.12841	-5.09842	-5.14982	-5.4144	-5.72958	-5.32936
PODN	1	53062052	53085502	+	CDS			-0.0145144	-0.151349	-0.136835	-5.25386	-5.26837	-5.11702	-5.26141	-5.2463	-5.10547	-5.43127	-4.92601	-5.34375	-5.08131	-4.66147	-5.97571	-5.14706	-5.30205	-5.1475	-5.28935	-5.08959	-5.12841	-5.09842	-5.14982	-5.4144	-5.72958	-5.23229
RP11-334A14.5	1	53069938	53085502	-	CDS			0.20282	-0.100682	-0.303502	-5.47119	-5.26837	-5.16769	-5.69608	-5.2463	-5.10547	-5.43127	-5.07801	-5.34375	-5.08131	-5.81347	-5.97571	-5.29907	-5.30205	-5.1475	-5.28935	-5.08959	-5.12841	-5.09842	-5.14982	-5.4144	-5.72958	-5.32936
SLC1A7	1	53087179	53142632	-	CDS			0.20282	-0.100682	-0.303502	-5.47119	-5.26837	-5.16769	-5.69608	-5.2463	-5.10547	-5.43127	-5.07801	-5.34375	-5.08131	-5.81347	-5.97571	-5.29907	-5.30205	-5.1475	-5.28935	-5.08959	-5.12841	-5.09842	-5.14982	-5.4144	-5.72958	-5.32936
RP11-334A14.8	1	53114576	53118609	+	CDS			0.20282	-0.100682	-0.303502	-5.47119	-5.26837	-5.16769	-5.69608	-5.2463	-5.10547	-5.43127	-5.07801	-5.34375	-5.08131	-5.81347	-5.97571	-5.29907	-5.30205	-5.1475	-5.28935	-5.08959	-5.12841	-5.09842	-5.14982	-5.4144	-5.72958	-5.32936
CPT2	1	53196429	53214197	+	CDS		0.00650153	-0.0245155	-0.353114	-0.328599	4.73902	4.7145	5.06761	4.79704	4.681	4.62893	4.80007	5.05556	5.00916	5.13813	4.80614	4.79834	4.78663	4.69544	4.68399	4.66356	4.66233	4.60103	4.62344	4.74701	4.78472	4.86847	4.79493	Chr1:53196676-53197200	1.7235
RP5-1024G6.2	1	53210456	53213775	-	CDS			0.244002	0.414861	0.170859	-2.02776	-1.78375	-2.19862	-2.05015	-2.00537	-1.78952	-1.77799	-1.60408	-2.86981	-2.12195	-2.33954	-2.12327	-1.68763	-2.15005	-2.18814	-1.67791	-1.35262	-2.39144	-1.62449	-1.53839	-2.67744	-1.11814	-1.96433
C1orf123	1	53214099	53220617	-	CDS	1.04e-25	4.22e-07	0.405884	0.116496	-0.289388	4.97629	5.38217	5.26567	4.94882	5.00375	5.36787	5.39647	5.2161	5.3081	5.27282	5.04244	4.91354	4.89048	4.9895	5.05843	4.96332	5.32451	5.41377	5.36533	5.3398	5.40205	5.44756	5.19652	Chr1:53220226-53220825	1.54649
RP5-1024G6.7	1	53220663	53224253	+				0.517648	-0.541324	-1.05897	-4.57737	-4.05973	-3.5184	-4.53811	-4.61664	-4.6708	-3.44865	-2.60408	-2.86981	-5.08131	-5.81347	-4.23875	-3.5621	-5.30205	-4.99549	-3.55238	-4.93758	-3.9764	-5.09842	-3.41286	-3.67744	-3.25565	-4.15852
MAGOH	1	53226892	53238610	-	CDS	2.64e-09	9.96e-18	0.322688	0.564424	0.241736	6.36973	6.69242	6.128	6.40424	6.33523	6.78535	6.59949	6.07188	6.18818	6.12394	6.44542	6.34308	6.42422	6.27674	6.28179	6.44715	6.75241	6.80987	6.79378	6.58008	6.61948	6.59891	6.45046
RP5-1024G6.5	1	53238610	53242783	+			0.00225802	0.516907	-1.4472	-1.9641	-2.14518	-1.62827	-0.181077	-2.17983	-2.11053	-1.74368	-1.51286	0.118388	0.267689	-0.929307	-1.96103	-2.01636	-2.5621	-2.82812	-1.53606	-1.96742	-1.76766	-1.51697	-1.94642	-2.19046	-1.09247	-1.25565	-1.5456
RP5-1024G6.8	1	53242364	53244540	-		0.0012423	0.0199664	-0.457295	0.242142	0.699437	2.64416	2.18686	1.94472	2.6325	2.65581	2.3157	2.05802	1.93197	2.03708	1.86511	2.79386	2.71932	2.38432	2.64437	2.63386	2.68921	2.41114	2.36345	2.17252	2.24058	1.80369	2.12978	2.32135
LRP8	1	53245539	53328070	-	CDS	3.73e-15	7.55e-09	-0.815269	-0.751301	0.0639683	4.55195	3.73668	4.48798	4.72222	4.38167	3.77318	3.70018	4.5252	4.46289	4.47583	4.81427	4.68408	4.66832	4.32973	4.39037	4.4249	3.77322	3.68538	3.86093	3.92402	3.51568	3.66083	4.21304
RP4-784A16.1	1	53267935	53268601	+	CDS			0.177486	-0.100682	-0.278168	-5.44586	-5.26837	-5.16769	-5.69608	-5.19563	-5.10547	-5.43127	-5.07801	-5.34375	-5.08131	-5.81347	-5.97571	-5.29907	-5.15005	-5.1475	-5.28935	-5.08959	-5.12841	-5.09842	-5.14982	-5.4144	-5.72958	-5.31923
RP4-784A16.2	1	53288024	53289706	+	CDS			0.20282	-0.100682	-0.303502	-5.47119	-5.26837	-5.16769	-5.69608	-5.2463	-5.10547	-5.43127	-5.07801	-5.34375	-5.08131	-5.81347	-5.97571	-5.29907	-5.30205	-5.1475	-5.28935	-5.08959	-5.12841	-5.09842	-5.14982	-5.4144	-5.72958	-5.32936
RP4-784A16.3	1	53291791	53292138	-	CDS			0.304155	0.000653744	-0.303502	-5.47119	-5.16703	-5.16769	-5.69608	-5.2463	-5.00414	-5.32993	-5.07801	-5.34375	-5.08131	-5.81347	-5.97571	-5.29907	-5.30205	-5.1475	-5.28935	-4.93758	-4.9764	-5.09842	-5.14982	-5.2624	-5.57758	-5.28883
RP4-784A16.4	1	53304536	53307462	+	CDS			0.20282	-0.100682	-0.303502	-5.47119	-5.26837	-5.16769	-5.69608	-5.2463	-5.10547	-5.43127	-5.07801	-5.34375	-5.08131	-5.81347	-5.97571	-5.29907	-5.30205	-5.1475	-5.28935	-5.08959	-5.12841	-5.09842	-5.14982	-5.4144	-5.72958	-5.32936
RP4-784A16.5	1	53328233	53336509	+				-0.420008	-1.56666	-1.14665	-4.82303	-5.24304	-3.67638	-4.39976	-5.2463	-5.10547	-5.3806	-3.34104	-5.34375	-2.34434	-3.66147	-4.23875	-5.29907	-5.30205	-5.1475	-5.28935	-5.08959	-5.12841	-5.09842	-4.99782	-5.4144	-5.72958	-4.7617
RP11-117D22.1	1	53348488	53349233	-				0.20282	-0.100682	-0.303502	-5.47119	-5.26837	-5.16769	-5.69608	-5.2463	-5.10547	-5.43127	-5.07801	-5.34375	-5.08131	-5.81347	-5.97571	-5.29907	-5.30205	-5.1475	-5.28935	-5.08959	-5.12841	-5.09842	-5.14982	-5.4144	-5.72958	-5.32936
RP11-117D22.2	1	53366668	53368245	-				0.20282	-0.100682	-0.303502	-5.47119	-5.26837	-5.16769	-5.69608	-5.2463	-5.10547	-5.43127	-5.07801	-5.34375	-5.08131	-5.81347	-5.97571	-5.29907	-5.30205	-5.1475	-5.28935	-5.08959	-5.12841	-5.09842	-5.14982	-5.4144	-5.72958	-5.32936
DMRTB1	1	53459399	53467488	+	CDS			0.20282	-0.100682	-0.303502	-5.47119	-5.26837	-5.16769	-5.69608	-5.2463	-5.10547	-5.43127	-5.07801	-5.34375	-5.08131	-5.81347	-5.97571	-5.29907	-5.30205	-5.1475	-5.28935	-5.08959	-5.12841	-5.09842	-5.14982	-5.4144	-5.72958	-5.32936
GLIS1	1	53506237	53734204	-	CDS		1.15e-07	-0.228638	-1.7946	-1.56596	-0.731153	-0.959792	0.834804	-0.389593	-1.07271	-0.740054	-1.17953	0.658956	0.666238	1.17922	-0.803485	-0.575782	0.210489	-1.06258	-1.41053	-0.745026	-0.545267	-0.728475	-0.94642	-1.41286	-1.35551	-0.770222	-0.509417	Chr1:53594176-53594400	2.45648
NDC1	1	53765460	53838860	-	CDS			-0.137233	-0.140153	-0.00292023	6.92885	6.79162	6.93177	6.96896	6.88874	6.69629	6.88694	6.88336	6.97128	6.94067	6.92279	6.98967	6.99441	6.87924	6.87449	6.91251	6.67759	6.67779	6.7335	6.86133	6.93543	6.86407	6.87454
YIPF1	1	53851719	53889834	-	CDS	3.58e-07	9.23e-18	0.239703	0.561782	0.32208	3.65264	3.89234	3.33056	3.68821	3.61707	3.83605	3.94863	3.19293	3.33573	3.46301	3.73941	3.66814	3.65707	3.65408	3.6375	3.55962	3.85683	3.76169	3.88963	3.94762	3.97601	3.92227	3.6841
DIO1	1	53891239	53911086	+	CDS			0.441647	0.138145	-0.303502	-5.42052	-4.97888	-5.11702	-5.64541	-5.19563	-4.52648	-5.43127	-5.07801	-5.19174	-5.08131	-5.66147	-5.97571	-5.29907	-5.30205	-5.1475	-5.13734	-5.08959	-3.39144	-5.09842	-5.14982	-5.4144	-5.72958	-5.18316
HSPB11	1	53916574	53945929	-	CDS	0.0231084	6.16e-06	0.0919769	0.186337	0.0943605	4.47965	4.57163	4.38529	4.51031	4.44899	4.55387	4.58939	4.46846	4.30611	4.38131	4.60532	4.47091	4.45471	4.31348	4.53784	4.49565	4.48238	4.68893	4.49029	4.49804	4.65049	4.61964	4.49757	Chr1:53945476-53945850	1.77433
LRRC42	1	53946077	53968168	+	CDS			-0.201288	-0.0139378	0.18735	4.92557	4.72428	4.73822	4.96222	4.88891	4.81194	4.63662	4.74465	4.80685	4.66315	4.9235	4.96174	5.00141	4.87093	4.90386	4.89194	4.90791	4.74641	4.7815	4.64243	4.71058	4.55685	4.80758
LDLRAD1	1	54007299	54018186	-	CDS			0.177486	-0.100682	-0.278168	-5.44586	-5.26837	-5.16769	-5.64541	-5.2463	-5.10547	-5.43127	-5.07801	-5.34375	-5.08131	-5.66147	-5.97571	-5.29907	-5.30205	-5.1475	-5.28935	-5.08959	-5.12841	-5.09842	-5.14982	-5.4144	-5.72958	-5.31923
RP4-758J24.5	1	54026681	54028499	-		0.000743	2.33e-06	0.416242	1.05583	0.639592	0.933844	1.35009	0.294252	0.965263	0.902425	1.32064	1.37953	0.161456	0.89572	-0.17442	0.982391	0.931178	0.98222	0.707933	1.0706	0.928746	1.3292	1.44986	1.18286	1.28758	1.58309	1.26791	0.972422
TMEM59	1	54031663	54053504	-	CDS			-0.0159689	-0.159172	-0.143203	6.06587	6.0499	6.20907	6.09576	6.03598	6.02026	6.07954	6.23008	6.18818	6.20896	6.08295	6.1011	6.10324	6.03048	6.03862	6.03883	5.97605	6.09305	5.99169	6.03904	6.0924	6.10717	6.08812	Chr1:54053026-54053850	3.01478
RP4-758J24.6	1	54033126	54034880	-	CDS			0.357855	-0.675783	-1.03364	-3.63972	-3.28186	-2.60608	-2.71346	-4.56597	-3.48936	-3.07436	-2.34104	-2.86981	-2.60738	-2.33954	-2.23875	-3.5621	-5.15005	-3.41053	-5.13734	-4.93758	-3.39144	-2.13907	-2.19046	-4.2624	-2.77022	-3.28985
TCEANC2	1	54053587	54112519	+	CDS	1.25e-09	0.000731	0.328307	-0.474488	-0.802795	4.51297	4.84128	5.31576	4.49496	4.53097	4.70337	4.97918	5.35128	5.30011	5.2959	4.48828	4.51614	4.48047	4.51529	4.53198	4.54565	4.7313	4.8115	4.56731	5.07096	4.88862	4.97797	4.80485
RP11-56P23.1	1	54104295	54106082	+		0.000106	8.35e-08	0.642627	-0.961458	-1.60408	0.73831	1.38094	2.3424	0.990989	0.485632	1.22706	1.53481	2.34078	2.27586	2.41054	1.17142	0.904211	0.897331	0.756843	0.589469	0.110584	1.17094	1.32738	1.18286	1.47791	1.59558	1.53095	1.31618
CDCP2	1	54133074	54153770	-	CDS			-0.441555	0.178997	0.620552	-3.33849	-3.78005	-3.95904	-2.39368	-4.28331	-4.14248	-3.41761	-4.92601	-3.60678	-3.34434	-2.33954	-2.01636	-2.82513	-3.56509	-5.1475	-4.13734	-5.08959	-3.39144	-3.94642	-3.99782	-2.67744	-3.57758	-3.63922
RP11-446E24.3	1	54138373	54142980	+	CDS			0.177486	0.138145	-0.0393413	-5.15636	-4.97888	-5.11702	-5.69608	-4.61664	-5.10547	-4.85228	-5.07801	-5.19174	-5.08131	-5.81347	-5.97571	-5.29907	-5.15005	-3.41053	-5.28935	-5.08959	-5.12841	-5.09842	-5.14982	-3.67744	-5.72958	-5.0775
RP11-446E24.4	1	54141224	54200073	-	CDS	0.0272737	0.000329	-0.316128	-0.683737	-0.367609	2.15459	1.83847	2.5222	2.23231	2.07688	1.80322	1.87371	2.58179	2.29207	2.69274	2.2089	2.29523	2.19279	2.30938	1.98179	1.93947	1.74892	1.65295	2.00778	1.86016	1.88735	1.87363	2.10166	Chr1:54200026-54200475	2.51748
CYB5RL	1	54172336	54200036	-	CDS	0.0136897	9.38e-07	-0.261438	-0.634273	-0.372835	4.01425	3.75282	4.38709	4.07484	3.95367	3.62058	3.88505	4.35708	4.34548	4.45871	4.11332	4.06351	4.04769	4.04962	3.92635	3.88502	3.66975	3.44145	3.75055	3.90907	3.91003	3.83605	3.98425
MRPL37	1	54184041	54225464	+	CDS	6.51e-07	5.02e-22	0.131109	0.158565	0.027456	7.82394	7.95505	7.79648	7.88048	7.7674	7.90105	8.00904	7.79017	7.78965	7.80963	7.87466	7.88041	7.88636	7.80851	7.79282	7.70088	7.90044	7.89992	7.90279	8.01881	7.95722	8.0511	7.87089
SSBP3	1	54225432	54413479	-	CDS			-0.098004	-0.150724	-0.0527198	5.86444	5.76643	5.91716	5.86187	5.867	5.84102	5.69185	5.90925	5.91743	5.92478	5.85866	5.87543	5.85153	5.82437	5.89857	5.87807	5.88259	5.8245	5.81596	5.6948	5.6735	5.70725	5.83578	Chr1:54406276-54406650	2.64247
SSBP3-AS1	1	54236440	54239063	+	CDS			-0.278675	-1.15896	-0.880282	-2.7595	-3.03818	-1.87922	-3.13447	-2.38453	-3.31784	-2.75852	-2.92601	-1.10428	-1.60738	-3.33954	-3.23875	-2.82513	-2.82812	-2.18814	-2.13734	-2.61566	-3.9764	-3.36146	-3.41286	-2.09247	-2.77022	-2.69492
RP5-997D24.3	1	54285405	54287371	+	CDS			0.20282	-0.100682	-0.303502	-5.47119	-5.26837	-5.16769	-5.69608	-5.2463	-5.10547	-5.43127	-5.07801	-5.34375	-5.08131	-5.81347	-5.97571	-5.29907	-5.30205	-5.1475	-5.28935	-5.08959	-5.12841	-5.09842	-5.14982	-5.4144	-5.72958	-5.32936
RP4-705F19.1	1	54416256	54420860	+				0.20282	-0.100682	-0.303502	-5.47119	-5.26837	-5.16769	-5.69608	-5.2463	-5.10547	-5.43127	-5.07801	-5.34375	-5.08131	-5.81347	-5.97571	-5.29907	-5.30205	-5.1475	-5.28935	-5.08959	-5.12841	-5.09842	-5.14982	-5.4144	-5.72958	-5.32936
RP5-866L20.1	1	54516412	54517259	-				0.177486	-0.100682	-0.278168	-5.44586	-5.26837	-5.16769	-5.69608	-5.19563	-5.10547	-5.43127	-5.07801	-5.34375	-5.08131	-5.81347	-5.97571	-5.29907	-5.15005	-5.1475	-5.28935	-5.08959	-5.12841	-5.09842	-5.14982	-5.4144	-5.72958	-5.31923
ACOT11	1	54542257	54639192	+	CDS	0.0157749	6.02e-06	-0.777706	-1.71061	-0.932909	0.845952	0.0682453	1.77886	0.755454	0.936449	-0.292709	0.429199	1.90688	2.03708	1.39262	0.713574	0.699852	0.852937	1.07877	0.759394	0.971181	-0.850122	0.11106	-0.139065	0.287582	1.023	-0.0229876	0.721451
FAM151A	1	54609182	54623556	-	CDS			0.20282	-0.151349	-0.354169	-5.47119	-5.26837	-5.11702	-5.69608	-5.2463	-5.10547	-5.43127	-5.07801	-5.34375	-4.92931	-5.81347	-5.97571	-5.29907	-5.30205	-5.1475	-5.28935	-5.08959	-5.12841	-5.09842	-5.14982	-5.4144	-5.72958	-5.31923
RP11-240D10.4	1	54621477	54628438	-	CDS			0.20282	-0.100682	-0.303502	-5.47119	-5.26837	-5.16769	-5.69608	-5.2463	-5.10547	-5.43127	-5.07801	-5.34375	-5.08131	-5.81347	-5.97571	-5.29907	-5.30205	-5.1475	-5.28935	-5.08959	-5.12841	-5.09842	-5.14982	-5.4144	-5.72958	-5.32936
MROH7	1	54641754	54710266	+	CDS		0.00880947	0.133647	-2.57349	-2.70713	-5.08719	-4.95354	-2.38006	-5.31208	-4.8623	-5.0548	-4.85228	-1.34104	-2.86981	-2.92931	-5.81347	-4.82371	-5.29907	-4.15005	-5.1475	-5.28935	-5.08959	-5.12841	-4.94642	-5.14982	-5.4144	-3.99261	-4.4923
MROH7-TTC4	1	54641786	54742308	+	CDS	2.58e-21	0	0.365191	0.80525	0.440059	5.90581	6.27101	5.46576	5.92429	5.88734	6.15427	6.38775	5.54871	5.4798	5.36876	5.94864	5.9228	5.90142	5.90659	5.88715	5.86828	6.17941	6.14966	6.13373	6.43733	6.34493	6.38098	5.96388	Chr1:54715651-54716175	1.65727
TTC4	1	54715822	54742657	+	CDS	1.13e-19	0	0.356805	0.79908	0.442276	6.03202	6.38882	5.58974	6.05212	6.01191	6.26733	6.51031	5.65614	5.60673	5.50636	6.07409	6.04819	6.03409	6.03421	6.0038	5.99772	6.29663	6.27685	6.22851	6.54956	6.47316	6.50823	6.08628
PARS2	1	54756898	54764514	-	CDS	0.0108185	0.0105117	0.196041	-0.5329	-0.72894	2.95879	3.15483	3.68773	2.99215	2.92543	3.00825	3.3014	3.69238	3.80826	3.56255	3.00031	2.98364	2.99249	2.81574	3.08666	2.87388	3.13388	3.06252	2.82837	3.04657	3.47231	3.38532	3.18299	Chr1:54764401-54764850	2.24575
TTC22	1	54779712	54801267	-	CDS			0.228154	-0.0753477	-0.303502	-5.47119	-5.24304	-5.16769	-5.69608	-5.2463	-5.0548	-5.43127	-5.07801	-5.34375	-5.08131	-5.81347	-5.97571	-5.29907	-5.30205	-5.1475	-5.28935	-5.08959	-5.12841	-4.94642	-5.14982	-5.4144	-5.72958	-5.31923
RP11-67L3.2	1	54792885	54794905	+	CDS			0.20282	-0.100682	-0.303502	-5.47119	-5.26837	-5.16769	-5.69608	-5.2463	-5.10547	-5.43127	-5.07801	-5.34375	-5.08131	-5.81347	-5.97571	-5.29907	-5.30205	-5.1475	-5.28935	-5.08959	-5.12841	-5.09842	-5.14982	-5.4144	-5.72958	-5.32936
C1orf177	1	54806063	54842252	+	CDS			0.20282	-0.100682	-0.303502	-5.47119	-5.26837	-5.16769	-5.69608	-5.2463	-5.10547	-5.43127	-5.07801	-5.34375	-5.08131	-5.81347	-5.97571	-5.29907	-5.30205	-5.1475	-5.28935	-5.08959	-5.12841	-5.09842	-5.14982	-5.4144	-5.72958	-5.32936
DHCR24	1	54849633	54887218	-	CDS	0.00119327	2.37e-11	-0.381844	0.619806	1.00165	7.84859	7.46675	6.84694	7.92738	7.76981	7.6449	7.2886	6.88617	6.80261	6.85205	7.86809	7.95241	7.96163	7.82311	7.78073	7.7056	7.68103	7.62977	7.62391	7.29047	7.26263	7.31269	7.49553
RP11-67L3.5	1	54886875	54888001	+	CDS			0.185216	-0.151584	-0.336799	-0.541616	-0.3564	-0.204817	-0.202352	-0.88088	-0.40593	-0.30687	-0.533689	0.0936592	-0.17442	-0.169613	0.00918006	-0.446623	-0.75773	-0.995494	-0.889416	-0.545267	-0.118421	-0.554103	-0.29738	-0.133116	-0.490114	-0.40017
RP11-67L3.4	1	54887563	54888850	+				0.251071	0.0645208	-0.18655	-0.856845	-0.605774	-0.670294	-0.582689	-1.131	-0.474565	-0.736982	-1.11865	-0.547887	-0.344345	-0.754575	-0.431393	-0.5621	-0.626486	-1.53606	-1.23045	-0.545267	-0.516971	-0.361458	-0.538388	-0.738837	-0.93372	-0.719106
TMEM61	1	54980792	54992293	+	CDS			0.20282	-0.0753477	-0.278168	-5.44586	-5.24304	-5.16769	-5.69608	-5.19563	-5.10547	-5.3806	-5.07801	-5.34375	-5.08131	-5.81347	-5.97571	-5.29907	-5.15005	-5.1475	-5.28935	-5.08959	-5.12841	-5.09842	-4.99782	-5.4144	-5.72958	-5.30909
RP11-12C17.2	1	54980950	54992274	-	CDS			0.20282	-0.100682	-0.303502	-5.47119	-5.26837	-5.16769	-5.69608	-5.2463	-5.10547	-5.43127	-5.07801	-5.34375	-5.08131	-5.81347	-5.97571	-5.29907	-5.30205	-5.1475	-5.28935	-5.08959	-5.12841	-5.09842	-5.14982	-5.4144	-5.72958	-5.32936
BSND	1	54998933	55010883	+	CDS			-0.0145144	0.163479	0.177993	-4.93903	-4.95354	-5.11702	-4.73309	-5.14496	-4.52648	-5.3806	-5.07801	-5.19174	-5.08131	-5.66147	-3.23875	-5.29907	-5.15005	-5.1475	-5.13734	-5.08959	-3.39144	-5.09842	-5.14982	-5.4144	-5.57758	-4.98043
PCSK9	1	55039548	55064852	+	CDS			-0.112008	-0.126016	-0.0140074	-5.13103	-5.24304	-5.11702	-5.06643	-5.19563	-5.10547	-5.3806	-4.92601	-5.34375	-5.08131	-5.66147	-5.97571	-3.5621	-5.15005	-5.1475	-5.28935	-5.08959	-5.12841	-5.09842	-5.14982	-5.4144	-5.57758	-5.17303
USP24	1	55066359	55215113	-	CDS	0.00827672		-0.234059	-0.0368123	0.197246	7.10525	6.8712	6.90801	7.12176	7.08875	6.71319	7.0292	6.91438	6.92037	6.88927	7.06241	7.10092	7.20194	7.0484	7.1055	7.11236	6.67988	6.7275	6.73218	7.03354	7.07132	6.98276	6.97218
RP11-101C11.1	1	55217861	55234177	+				0.20282	-0.100682	-0.303502	-5.47119	-5.26837	-5.16769	-5.69608	-5.2463	-5.10547	-5.43127	-5.07801	-5.34375	-5.08131	-5.81347	-5.97571	-5.29907	-5.30205	-5.1475	-5.28935	-5.08959	-5.12841	-5.09842	-5.14982	-5.4144	-5.72958	-5.32936
RP11-466L17.1	1	55581037	55735002	+				0.20282	-0.100682	-0.303502	-5.47119	-5.26837	-5.16769	-5.69608	-5.2463	-5.10547	-5.43127	-5.07801	-5.34375	-5.08131	-5.81347	-5.97571	-5.29907	-5.30205	-5.1475	-5.28935	-5.08959	-5.12841	-5.09842	-5.14982	-5.4144	-5.72958	-5.32936
RP11-90C4.1	1	55823807	55868248	+				0.20282	-0.100682	-0.303502	-5.47119	-5.26837	-5.16769	-5.69608	-5.2463	-5.10547	-5.43127	-5.07801	-5.34375	-5.08131	-5.81347	-5.97571	-5.29907	-5.30205	-5.1475	-5.28935	-5.08959	-5.12841	-5.09842	-5.14982	-5.4144	-5.72958	-5.32936
RP11-90C4.2	1	55915609	55944963	-				0.20282	-0.100682	-0.303502	-5.47119	-5.26837	-5.16769	-5.69608	-5.2463	-5.10547	-5.43127	-5.07801	-5.34375	-5.08131	-5.81347	-5.97571	-5.29907	-5.30205	-5.1475	-5.28935	-5.08959	-5.12841	-5.09842	-5.14982	-5.4144	-5.72958	-5.32936
RP11-90C4.3	1	55945087	55950119	+				0.20282	-0.100682	-0.303502	-5.47119	-5.26837	-5.16769	-5.69608	-5.2463	-5.10547	-5.43127	-5.07801	-5.34375	-5.08131	-5.81347	-5.97571	-5.29907	-5.30205	-5.1475	-5.28935	-5.08959	-5.12841	-5.09842	-5.14982	-5.4144	-5.72958	-5.32936
RP1-158P9.1	1	56145721	56155224	+				0.20282	-0.100682	-0.303502	-5.47119	-5.26837	-5.16769	-5.69608	-5.2463	-5.10547	-5.43127	-5.07801	-5.34375	-5.08131	-5.81347	-5.97571	-5.29907	-5.30205	-5.1475	-5.28935	-5.08959	-5.12841	-5.09842	-5.14982	-5.4144	-5.72958	-5.32936
RP11-504A18.1	1	56248294	56258571	-				-0.137342	0.116653	0.253995	-4.91369	-5.05104	-5.16769	-4.68243	-5.14496	-4.72147	-5.3806	-5.07801	-5.34375	-5.08131	-4.66147	-4.23875	-5.14706	-5.30205	-4.99549	-5.13734	-3.93758	-5.12841	-5.09842	-5.14982	-5.2624	-5.72958	-5.01943
RP4-710M16.2	1	56414963	56415966	+				0.20282	-0.100682	-0.303502	-5.47119	-5.26837	-5.16769	-5.69608	-5.2463	-5.10547	-5.43127	-5.07801	-5.34375	-5.08131	-5.81347	-5.97571	-5.29907	-5.30205	-5.1475	-5.28935	-5.08959	-5.12841	-5.09842	-5.14982	-5.4144	-5.72958	-5.32936
PPAP2B	1	56494747	56645301	-	CDS	2.85e-09	9.99e-20	-0.673464	-1.3566	-0.683135	2.40794	1.73447	3.09107	2.42707	2.38881	1.6643	1.80465	3.22881	3.00793	3.03648	2.43129	2.48917	2.36073	2.39685	2.45572	2.31387	1.60157	1.73784	1.65349	2.05746	1.71488	1.64159	2.27518
PRKAA2	1	56645322	56715335	+	CDS		0.00215474	-0.125223	-0.442226	-0.317003	5.79839	5.67317	6.1154	5.8222	5.77458	5.51611	5.83023	6.0641	6.1925	6.08959	5.82537	5.85092	5.79031	5.78806	5.71014	5.82555	5.60835	5.47171	5.46827	5.81114	5.88481	5.79474	5.8117
C1orf168	1	56718804	56819696	-	CDS			0.152152	-0.151349	-0.303502	-5.42052	-5.26837	-5.11702	-5.64541	-5.19563	-5.10547	-5.43127	-4.92601	-5.34375	-5.08131	-5.81347	-5.97571	-5.14706	-5.15005	-5.1475	-5.28935	-5.08959	-5.12841	-5.09842	-5.14982	-5.4144	-5.72958	-5.29896
RP11-378I13.1	1	56823679	56826920	-				0.20282	-0.100682	-0.303502	-5.47119	-5.26837	-5.16769	-5.69608	-5.2463	-5.10547	-5.43127	-5.07801	-5.34375	-5.08131	-5.81347	-5.97571	-5.29907	-5.30205	-5.1475	-5.28935	-5.08959	-5.12841	-5.09842	-5.14982	-5.4144	-5.72958	-5.32936
C8A	1	56854806	56918221	+	CDS			0.20282	-0.100682	-0.303502	-5.47119	-5.26837	-5.16769	-5.69608	-5.2463	-5.10547	-5.43127	-5.07801	-5.34375	-5.08131	-5.81347	-5.97571	-5.29907	-5.30205	-5.1475	-5.28935	-5.08959	-5.12841	-5.09842	-5.14982	-5.4144	-5.72958	-5.32936
C8B	1	56929210	56966140	-	CDS			0.20282	-0.151349	-0.354169	-5.47119	-5.26837	-5.11702	-5.69608	-5.2463	-5.10547	-5.43127	-5.07801	-5.19174	-5.08131	-5.81347	-5.97571	-5.29907	-5.30205	-5.1475	-5.28935	-5.08959	-5.12841	-5.09842	-5.14982	-5.4144	-5.72958	-5.31923
RP5-1103B4.3	1	56963886	56996757	+	CDS			0.20282	-0.100682	-0.303502	-5.47119	-5.26837	-5.16769	-5.69608	-5.2463	-5.10547	-5.43127	-5.07801	-5.34375	-5.08131	-5.81347	-5.97571	-5.29907	-5.30205	-5.1475	-5.28935	-5.08959	-5.12841	-5.09842	-5.14982	-5.4144	-5.72958	-5.32936
DAB1	1	56994778	58546734	-	CDS	3.01e-05		0.492253	-0.158661	-0.650914	1.56432	2.05657	2.21523	1.54509	1.58354	2.22331	1.88982	2.03978	2.31605	2.28986	1.58646	1.61092	1.4379	1.59142	1.4139	1.7453	2.28158	2.06799	2.32037	1.90907	1.81442	1.94599	1.8914
RP6-102O10.1	1	57386576	57387450	+				0.20282	-0.100682	-0.303502	-5.47119	-5.26837	-5.16769	-5.69608	-5.2463	-5.10547	-5.43127	-5.07801	-5.34375	-5.08131	-5.81347	-5.97571	-5.29907	-5.30205	-5.1475	-5.28935	-5.08959	-5.12841	-5.09842	-5.14982	-5.4144	-5.72958	-5.32936
DAB1-AS1	1	57860532	57880905	+				0.20282	-0.100682	-0.303502	-5.47119	-5.26837	-5.16769	-5.69608	-5.2463	-5.10547	-5.43127	-5.07801	-5.34375	-5.08131	-5.81347	-5.97571	-5.29907	-5.30205	-5.1475	-5.28935	-5.08959	-5.12841	-5.09842	-5.14982	-5.4144	-5.72958	-5.32936
RP11-393I23.4	1	58060139	58080274	+				0.20282	-0.100682	-0.303502	-5.47119	-5.26837	-5.16769	-5.69608	-5.2463	-5.10547	-5.43127	-5.07801	-5.34375	-5.08131	-5.81347	-5.97571	-5.29907	-5.30205	-5.1475	-5.28935	-5.08959	-5.12841	-5.09842	-5.14982	-5.4144	-5.72958	-5.32936
OMA1	1	58415384	58546802	-	CDS	3e-08		0.349064	-0.295724	-0.644788	4.21795	4.56702	4.86274	4.23565	4.20026	4.63921	4.49482	4.8619	4.91417	4.81216	4.29709	4.34747	4.06239	4.17638	4.16941	4.25497	4.62275	4.57242	4.72247	4.55485	4.50579	4.42383	4.48654
TACSTD2	1	58575423	58577773	-	CDS			0.177486	-0.654336	-0.831823	-5.36985	-5.19237	-4.53803	-5.54408	-5.19563	-5.00414	-5.3806	-5.07801	-3.60678	-4.92931	-5.66147	-5.82371	-5.14706	-5.30205	-4.99549	-5.28935	-4.93758	-5.12841	-4.94642	-5.14982	-5.4144	-5.57758	-5.1325
MYSM1	1	58654739	58700092	-	CDS	4.88e-42	0	-0.84237	-1.06547	-0.223103	6.60163	5.75926	6.82474	6.66691	6.53636	5.79147	5.72706	6.83347	6.82228	6.81847	6.70813	6.66363	6.62896	6.46144	6.44382	6.70383	5.79713	5.80003	5.77724	5.69218	5.7922	5.6968	6.30931
JUN	1	58780788	58784327	-	CDS		0	-0.10534	0.551786	0.657126	9.0161	8.91076	8.35898	9.07559	8.95661	8.88556	8.93597	8.38134	8.33805	8.35754	9.11615	9.07243	9.0382	8.96873	8.92885	8.97224	8.89629	8.85144	8.90894	8.97534	8.91735	8.91522	8.84254
LINC01135	1	58785160	58899594	+				0.445488	-0.821003	-1.26649	-5.47119	-5.0257	-4.2047	-5.69608	-5.2463	-4.72147	-5.32993	-5.07801	-4.19174	-3.34434	-5.81347	-5.97571	-5.29907	-5.30205	-5.1475	-5.28935	-3.93758	-5.12841	-5.09842	-5.14982	-5.2624	-5.57758	-5.0397	Chr1:58815151-58815600	4.23954
RP11-63G10.3	1	58812808	58813342	-				0.420154	0.0153172	-0.404837	-5.42052	-5.00037	-5.01569	-5.64541	-5.19563	-4.62014	-5.3806	-4.92601	-5.19174	-4.92931	-5.81347	-5.82371	-5.29907	-5.30205	-4.99549	-5.28935	-4.93758	-3.9764	-4.94642	-5.14982	-5.2624	-5.72958	-5.17149
RP11-63G10.2	1	58838448	58851254	-				0.20282	-0.100682	-0.303502	-5.47119	-5.26837	-5.16769	-5.69608	-5.2463	-5.10547	-5.43127	-5.07801	-5.34375	-5.08131	-5.81347	-5.97571	-5.29907	-5.30205	-5.1475	-5.28935	-5.08959	-5.12841	-5.09842	-5.14982	-5.4144	-5.72958	-5.32936
RP4-794H19.1	1	58882868	58896703	-				0.20282	-0.635831	-0.838651	-5.13103	-4.92821	-4.29238	-5.06643	-5.19563	-5.0548	-4.80161	-5.07801	-2.86981	-4.92931	-5.81347	-5.82371	-3.5621	-5.30205	-4.99549	-5.28935	-4.93758	-5.12841	-5.09842	-5.14982	-3.67744	-5.57758	-4.88217
LINC01358	1	59020387	59044614	+				0.20282	-0.100682	-0.303502	-5.47119	-5.26837	-5.16769	-5.69608	-5.2463	-5.10547	-5.43127	-5.07801	-5.34375	-5.08131	-5.81347	-5.97571	-5.29907	-5.30205	-5.1475	-5.28935	-5.08959	-5.12841	-5.09842	-5.14982	-5.4144	-5.72958	-5.32936
RP11-145M4.1	1	59054397	59056049	-				0.177486	-0.100682	-0.278168	-5.44586	-5.26837	-5.16769	-5.69608	-5.19563	-5.10547	-5.43127	-5.07801	-5.34375	-5.08131	-5.81347	-5.97571	-5.29907	-5.30205	-5.1475	-5.13734	-5.08959	-5.12841	-5.09842	-5.14982	-5.4144	-5.72958	-5.31923
RP11-145M4.2	1	59055999	59078116	-				0.20282	-0.100682	-0.303502	-5.47119	-5.26837	-5.16769	-5.69608	-5.2463	-5.10547	-5.43127	-5.07801	-5.34375	-5.08131	-5.81347	-5.97571	-5.29907	-5.30205	-5.1475	-5.28935	-5.08959	-5.12841	-5.09842	-5.14982	-5.4144	-5.72958	-5.32936
RP11-145M4.3	1	59056643	59088195	+				0.20282	-0.100682	-0.303502	-5.47119	-5.26837	-5.16769	-5.69608	-5.2463	-5.10547	-5.43127	-5.07801	-5.34375	-5.08131	-5.81347	-5.97571	-5.29907	-5.30205	-5.1475	-5.28935	-5.08959	-5.12841	-5.09842	-5.14982	-5.4144	-5.72958	-5.32936
HSD52	1	59131936	59208121	-				-0.0613405	-0.100682	-0.0393412	-5.15636	-5.2177	-5.11702	-5.11709	-5.19563	-5.0548	-5.3806	-5.07801	-5.34375	-4.92931	-4.0765	-5.97571	-5.29907	-5.15005	-5.1475	-5.28935	-5.08959	-4.9764	-5.09842	-5.14982	-5.2624	-5.72958	-5.17303
RP11-467C18.1	1	59289303	59289640	-				-0.278675	-0.654336	-0.375661	-4.96436	-5.24304	-4.5887	-5.06643	-4.8623	-5.10547	-5.3806	-3.34104	-5.34375	-5.08131	-5.66147	-5.97571	-3.5621	-5.30205	-3.99549	-5.28935	-5.08959	-5.12841	-5.09842	-5.14982	-5.4144	-5.57758	-5.0007
FGGY	1	59296638	59767675	+	CDS			-0.239211	-0.624498	-0.385287	1.31852	1.0793	1.7038	1.52904	1.10799	1.14465	1.01395	1.61315	1.96813	1.53012	1.74793	1.55999	1.2792	0.682842	1.69101	0.95012	1.31034	0.578186	1.54543	1.26897	0.907526	0.865367	1.29989
RP4-782L23.2	1	59754747	59789182	-	CDS			0.20282	-0.100682	-0.303502	-5.47119	-5.26837	-5.16769	-5.69608	-5.2463	-5.10547	-5.43127	-5.07801	-5.34375	-5.08131	-5.81347	-5.97571	-5.29907	-5.30205	-5.1475	-5.28935	-5.08959	-5.12841	-5.09842	-5.14982	-5.4144	-5.72958	-5.32936
RP4-782L23.1	1	59772795	59788848	+				0.20282	-0.100682	-0.303502	-5.42052	-5.2177	-5.11702	-5.59475	-5.2463	-5.10547	-5.32993	-5.07801	-5.19174	-5.08131	-5.66147	-5.97571	-5.14706	-5.30205	-5.1475	-5.28935	-5.08959	-5.12841	-5.09842	-4.99782	-5.4144	-5.57758	-5.27869
HOOK1	1	59814786	59876378	+	CDS	5.34e-14	3.37e-11	-0.408135	-0.538541	-0.130407	6.18437	5.77624	6.31478	6.25091	6.11784	5.74736	5.80511	6.2998	6.26153	6.38301	6.23184	6.27136	6.24954	6.13882	6.11303	6.10166	5.76025	5.75407	5.72777	5.72925	5.91937	5.76672	6.0472
CYP2J2	1	59893308	59926790	-	CDS		3.06e-11	-0.363615	-1.4287	-1.06508	0.974794	0.611179	2.03988	1.18855	0.761037	0.567278	0.655079	1.88135	2.34742	1.89087	1.11989	1.44308	1.00268	0.657307	0.785866	0.839937	0.454733	0.60856	0.638542	0.78354	0.781995	0.399704	1.04236
C1orf87	1	59987269	60073770	-	CDS			0.20282	-0.100682	-0.303502	-5.47119	-5.26837	-5.16769	-5.69608	-5.2463	-5.10547	-5.43127	-5.07801	-5.34375	-5.08131	-5.81347	-5.97571	-5.29907	-5.30205	-5.1475	-5.28935	-5.08959	-5.12841	-5.09842	-5.14982	-5.4144	-5.72958	-5.32936
RP11-575B7.3	1	60114875	60149679	+				0.20282	-0.151349	-0.354169	-5.47119	-5.26837	-5.11702	-5.69608	-5.2463	-5.10547	-5.43127	-5.07801	-5.19174	-5.08131	-5.81347	-5.97571	-5.29907	-5.30205	-5.1475	-5.28935	-5.08959	-5.12841	-5.09842	-5.14982	-5.4144	-5.72958	-5.31923
RP11-776H12.1	1	60540249	60640491	-				0.20282	-0.100682	-0.303502	-5.47119	-5.26837	-5.16769	-5.69608	-5.2463	-5.10547	-5.43127	-5.07801	-5.34375	-5.08131	-5.81347	-5.97571	-5.29907	-5.30205	-5.1475	-5.28935	-5.08959	-5.12841	-5.09842	-5.14982	-5.4144	-5.72958	-5.32936
RP11-436K8.1	1	60659631	60825584	-				0.20282	-0.202017	-0.404837	-5.47119	-5.26837	-5.06635	-5.69608	-5.2463	-5.10547	-5.43127	-5.07801	-5.19174	-4.92931	-5.81347	-5.97571	-5.29907	-5.30205	-5.1475	-5.28935	-5.08959	-5.12841	-5.09842	-5.14982	-5.4144	-5.72958	-5.30909
NFIA	1	60865259	61462793	+	CDS		3.28e-05	-0.178338	0.181558	0.359897	4.51768	4.33934	4.15778	4.54205	4.49331	4.32516	4.35352	4.00473	4.21552	4.25309	4.53698	4.55675	4.53242	4.48295	4.3399	4.65707	4.33621	4.40081	4.23846	4.37504	4.39581	4.2897	4.37436
NFIA-AS2	1	60940239	60970776	-	CDS			0.20282	-0.100682	-0.303502	-5.47119	-5.26837	-5.16769	-5.69608	-5.2463	-5.10547	-5.43127	-5.07801	-5.34375	-5.08131	-5.81347	-5.97571	-5.29907	-5.30205	-5.1475	-5.28935	-5.08959	-5.12841	-5.09842	-5.14982	-5.4144	-5.72958	-5.32936
RP4-802A10.1	1	61124733	61125202	+	CDS			0.394821	0.355479	-0.0393413	-5.15636	-4.76154	-5.11702	-5.69608	-4.61664	-4.09181	-5.43127	-4.92601	-5.34375	-5.08131	-5.81347	-5.97571	-5.29907	-5.30205	-4.99549	-3.55238	-4.93758	-3.9764	-3.36146	-5.14982	-5.4144	-5.72958	-4.99057
NFIA-AS1	1	61248945	61253510	-	CDS			0.20282	-0.100682	-0.303502	-5.47119	-5.26837	-5.16769	-5.69608	-5.2463	-5.10547	-5.43127	-5.07801	-5.34375	-5.08131	-5.81347	-5.97571	-5.29907	-5.30205	-5.1475	-5.28935	-5.08959	-5.12841	-5.09842	-5.14982	-5.4144	-5.72958	-5.32936
TM2D1	1	61681046	61725423	-	CDS	0.000104		0.189834	-0.0755653	-0.265399	4.26552	4.45535	4.53092	4.32807	4.20296	4.39365	4.51705	4.65142	4.5087	4.43264	4.34696	4.36858	4.26868	4.1097	4.1669	4.3323	4.43528	4.36567	4.38001	4.3902	4.60797	4.55299	4.39453	Chr1:61724926-61725300	1.82497
RP11-430G17.3	1	61741998	61742424	-				1.39599	-1.19628	-2.59228	-3.42921	-2.03322	-0.836936	-3.48744	-3.37099	-1.88691	-2.17953	-1.46657	-0.436856	-0.607379	-2.49154	-2.82371	-5.14706	-3.15005	-4.99549	-1.96742	-2.13023	-2.39144	-1.13907	-1.19046	-2.94047	-2.40765	-2.35236
INADL	1	61742477	62163920	+	CDS	0.00118863	8.97e-09	-0.352515	-0.762571	-0.410056	4.6626	4.31008	5.07265	4.76153	4.56367	4.12504	4.49512	5.17071	4.96813	5.07912	4.69168	4.76125	4.83165	4.63622	4.45572	4.59906	4.19941	4.14772	4.02799	4.50203	4.46552	4.51782	4.6036
L1TD1	1	62194831	62212328	+	CDS			0.70282	0.449986	-0.252834	-5.42052	-4.7177	-5.16769	-5.59475	-5.2463	-4.72147	-4.71393	-5.07801	-5.34375	-5.08131	-5.81347	-5.82371	-5.14706	-5.30205	-5.1475	-5.28935	-5.08959	-3.9764	-5.09842	-5.14982	-5.4144	-3.57758	-5.08883
KANK4	1	62236979	62319414	-	CDS			0.20282	-0.151349	-0.354169	-5.47119	-5.26837	-5.11702	-5.69608	-5.2463	-5.10547	-5.43127	-5.07801	-5.34375	-4.92931	-5.81347	-5.97571	-5.29907	-5.30205	-5.1475	-5.28935	-5.08959	-5.12841	-5.09842	-5.14982	-5.4144	-5.72958	-5.31923
USP1	1	62436297	62451804	+	CDS		5.83e-22	-0.0866342	0.38384	0.470474	8.34579	8.25916	7.87532	8.41326	8.27833	8.14508	8.37324	7.84796	7.9058	7.8722	8.39042	8.42762	8.42173	8.28054	8.23633	8.31811	8.10442	8.17509	8.15572	8.36357	8.41532	8.34082	8.21704
DOCK7	1	62454728	62688368	-	CDS	4.25e-07	3.94e-06	-0.328472	0.139567	0.46804	6.47724	6.14876	6.0092	6.51416	6.44031	6.03627	6.26126	5.98464	6.01588	6.02707	6.52805	6.5217	6.49273	6.49786	6.47007	6.35301	6.03468	6.09573	5.97839	6.27131	6.32725	6.18522	6.25224
ANGPTL3	1	62597487	62606159	+	CDS			0.20282	-0.100682	-0.303502	-5.47119	-5.26837	-5.16769	-5.69608	-5.2463	-5.10547	-5.43127	-5.07801	-5.34375	-5.08131	-5.81347	-5.97571	-5.29907	-5.30205	-5.1475	-5.28935	-5.08959	-5.12841	-5.09842	-5.14982	-5.4144	-5.72958	-5.32936
RP5-849H19.3	1	62607766	62609584	+	CDS			0.20282	-0.100682	-0.303502	-5.47119	-5.26837	-5.16769	-5.69608	-5.2463	-5.10547	-5.43127	-5.07801	-5.34375	-5.08131	-5.81347	-5.97571	-5.29907	-5.30205	-5.1475	-5.28935	-5.08959	-5.12841	-5.09842	-5.14982	-5.4144	-5.72958	-5.32936
RP11-230B22.1	1	62688482	62710694	+				-0.112008	-1.96916	-1.85716	-4.8162	-4.92821	-2.95904	-5.01576	-4.61664	-4.47582	-5.3806	-1.75608	-4.19174	-2.92931	-5.66147	-4.23875	-5.14706	-5.15005	-3.41053	-5.28935	-4.93758	-3.39144	-5.09842	-5.14982	-5.2624	-5.72958	-4.48957
ATG4C	1	62784135	62865513	+	CDS	9e-15	0.00499583	0.352226	-0.351954	-0.70418	4.78744	5.13966	5.49162	4.78108	4.79379	5.15656	5.12276	5.48126	5.47891	5.51467	4.79078	4.73375	4.81872	4.6765	4.80055	4.90432	5.09308	5.21712	5.15949	5.04521	5.18468	5.13839	5.06916
RP4-771M4.3	1	62896009	62901639	+				0.948475	0.81164	-0.136835	-5.25386	-4.30538	-5.11702	-5.26141	-5.2463	-4.14248	-4.46828	-4.92601	-5.34375	-5.08131	-5.81347	-5.82371	-4.14706	-5.30205	-5.1475	-5.28935	-2.35262	-4.9764	-5.09842	-3.99782	-5.4144	-3.99261	-4.8471
RP11-5P4.1	1	63000497	63012471	-				0.20282	-0.100682	-0.303502	-5.47119	-5.26837	-5.16769	-5.69608	-5.2463	-5.10547	-5.43127	-5.07801	-5.34375	-5.08131	-5.81347	-5.97571	-5.29907	-5.30205	-5.1475	-5.28935	-5.08959	-5.12841	-5.09842	-5.14982	-5.4144	-5.72958	-5.32936
RP11-5P4.2	1	63024207	63025658	+				0.20282	-0.100682	-0.303502	-5.47119	-5.26837	-5.16769	-5.69608	-5.2463	-5.10547	-5.43127	-5.07801	-5.34375	-5.08131	-5.81347	-5.97571	-5.29907	-5.30205	-5.1475	-5.28935	-5.08959	-5.12841	-5.09842	-5.14982	-5.4144	-5.72958	-5.32936
RP11-5P4.3	1	63078081	63079031	-				0.20282	-0.100682	-0.303502	-5.47119	-5.26837	-5.16769	-5.69608	-5.2463	-5.10547	-5.43127	-5.07801	-5.34375	-5.08131	-5.81347	-5.97571	-5.29907	-5.30205	-5.1475	-5.28935	-5.08959	-5.12841	-5.09842	-5.14982	-5.4144	-5.72958	-5.32936
RP11-335E6.2	1	63139250	63163153	+				0.20282	-0.100682	-0.303502	-5.47119	-5.26837	-5.16769	-5.69608	-5.2463	-5.10547	-5.43127	-5.07801	-5.34375	-5.08131	-5.81347	-5.97571	-5.29907	-5.30205	-5.1475	-5.28935	-5.08959	-5.12841	-5.09842	-5.14982	-5.4144	-5.72958	-5.32936
RP11-335E6.4	1	63159083	63162636	-				0.253488	-0.0500139	-0.303502	-5.47119	-5.2177	-5.16769	-5.69608	-5.2463	-5.0548	-5.3806	-5.07801	-5.34375	-5.08131	-5.81347	-5.97571	-5.29907	-5.30205	-5.1475	-5.28935	-5.08959	-4.9764	-5.09842	-4.99782	-5.4144	-5.72958	-5.30909
LINC00466	1	63189989	63317231	-				0.20282	-0.0753477	-0.278168	-5.44586	-5.24304	-5.16769	-5.69608	-5.19563	-5.10547	-5.3806	-5.07801	-5.34375	-5.08131	-5.81347	-5.97571	-5.29907	-5.15005	-5.1475	-5.28935	-5.08959	-5.12841	-5.09842	-4.99782	-5.4144	-5.72958	-5.30909
RP11-335E6.3	1	63249920	63251771	+				0.20282	-0.100682	-0.303502	-5.47119	-5.26837	-5.16769	-5.69608	-5.2463	-5.10547	-5.43127	-5.07801	-5.34375	-5.08131	-5.81347	-5.97571	-5.29907	-5.30205	-5.1475	-5.28935	-5.08959	-5.12841	-5.09842	-5.14982	-5.4144	-5.72958	-5.32936
FOXD3-AS1	1	63320884	63324441	-	CDS		0.000643	0.255008	-0.67534	-0.930348	1.68364	1.93865	2.61399	1.76666	1.60062	1.7686	2.1087	2.76748	2.53618	2.5383	1.88543	1.82015	1.5944	1.15373	1.67693	1.97118	1.70627	1.75152	1.848	2.192	1.95677	2.17731	1.97171
FOXD3	1	63323041	63325126	+	CDS	9.76e-08	0.0180718	0.525233	0.133333	-0.3919	2.50319	3.02842	2.89509	2.64595	2.36042	2.87968	3.17716	3.034	2.85265	2.79861	2.61466	2.74234	2.58086	2.34181	2.52807	2.21138	2.82397	2.77849	3.03657	3.18706	3.06403	3.2804	2.79166
ALG6	1	63367590	63438562	+	CDS	2.9e-09		0.261112	-0.185486	-0.446597	5.17625	5.43736	5.62285	5.23529	5.11721	5.46001	5.41471	5.58871	5.62043	5.65941	5.24091	5.18891	5.27605	5.11322	5.11955	5.11887	5.50743	5.50842	5.36419	5.33198	5.48412	5.42805	5.37002
ITGB3BP	1	63440770	63593721	-	CDS	8.18e-05		0.198935	-0.121472	-0.320407	5.881	6.07994	6.20141	5.95191	5.8101	6.16181	5.99807	6.18317	6.23923	6.18183	5.97198	5.91058	5.97318	5.80851	5.77186	5.84992	6.21723	6.14448	6.1237	5.97157	6.04708	5.97557	6.02466
EFCAB7	1	63523372	63572693	+	CDS	8.05e-08	3.26e-05	0.29075	-0.499637	-0.790388	3.5017	3.79245	4.29209	3.51684	3.48657	3.79953	3.78538	4.21865	4.27178	4.38584	3.52341	3.49822	3.52889	3.53645	3.35323	3.57002	3.86655	3.78847	3.74358	3.86637	3.73195	3.75781	3.77608
DLEU2L	1	63547082	63550636	+	CDS		1.98e-06	-0.18352	-1.89536	-1.71184	-1.03439	-1.21791	0.677452	-0.855776	-1.21301	-1.10805	-1.32777	0.359396	0.536178	1.13678	-1.20203	-0.466158	-0.899135	-1.15005	-1.67357	-0.815415	-0.767659	-1.51697	-1.03953	-2.19046	-0.738837	-1.05401	-0.765432
PGM1	1	63593276	63660245	+	CDS	0.0280942	1.53e-09	-0.227542	-0.588105	-0.360563	6.10283	5.87529	6.46339	6.21298	5.99268	5.74277	6.00781	6.48285	6.47359	6.43373	6.15512	6.23428	6.24954	6.02924	6.06655	5.88225	5.69904	5.80414	5.72512	5.96363	6.02589	6.03391	6.08393
ROR1	1	63774022	64181498	+	CDS	2.52e-13	2.35e-08	-0.887265	-1.01097	-0.123705	3.05028	2.16301	3.17398	3.1184	2.98215	1.94346	2.38256	3.23386	3.00793	3.28015	3.21812	3.22886	2.90822	3.00982	2.92932	3.00731	1.72063	2.07888	2.03086	2.40306	2.45185	2.29279	2.72011
ROR1-AS1	1	64094442	64171297	-	CDS			0.195991	0.496812	0.300821	-4.8162	-4.62021	-5.11702	-5.01576	-4.61664	-5.10547	-4.13495	-5.07801	-5.34375	-4.92931	-4.0765	-5.82371	-5.14706	-5.30205	-3.41053	-5.13734	-5.08959	-5.12841	-5.09842	-3.41286	-5.4144	-3.57758	-4.79797
UBE2U	1	64203627	64267368	+	CDS			0.20282	-0.100682	-0.303502	-5.47119	-5.26837	-5.16769	-5.69608	-5.2463	-5.10547	-5.43127	-5.07801	-5.34375	-5.08131	-5.81347	-5.97571	-5.29907	-5.30205	-5.1475	-5.28935	-5.08959	-5.12841	-5.09842	-5.14982	-5.4144	-5.72958	-5.32936
CACHD1	1	64470792	64693058	+	CDS	4.65e-15	0.0034131	-0.45145	-0.38044	0.0710095	5.46959	5.01814	5.39858	5.51363	5.42554	4.93089	5.10538	5.3124	5.4485	5.43483	5.5265	5.49878	5.51561	5.44428	5.42762	5.40472	4.9542	4.94097	4.8975	4.99512	5.11806	5.20296	5.2748
RAVER2	1	64745095	64833232	+	CDS		5.61e-05	-0.0279628	-0.376681	-0.348718	6.04525	6.01729	6.39397	6.08599	6.00451	6.01461	6.01996	6.39141	6.45301	6.33748	6.03071	6.07111	6.15615	5.96695	6.01713	6.02945	6.05465	6.01228	5.97691	5.973	6.04423	6.04264	6.10381
JAK1	1	64833229	64966504	-	CDS		1.76e-06	0.0149085	0.150656	0.135748	6.31669	6.33159	6.18094	6.35271	6.28066	6.2009	6.46229	6.16543	6.17676	6.20062	6.34661	6.412	6.2995	6.30579	6.30886	6.22734	6.24046	6.20537	6.15687	6.46007	6.45656	6.47023	6.2955
LINC01359	1	64972225	65002476	-			0.0463619	0.425057	-1.18217	-1.60723	-2.64649	-2.22143	-1.03927	-2.41331	-2.87968	-2.15603	-2.28684	-1.60408	-0.491303	-1.02242	-2.85411	-1.82371	-2.5621	-3.15005	-2.67357	-2.81542	-2.13023	-2.39144	-1.94642	-2.99782	-2.09247	-1.77022	-2.15502
RP4-535B20.4	1	65003470	65004087	-				0.228154	-0.434015	-0.662169	-5.44586	-5.2177	-4.78369	-5.64541	-5.2463	-5.0548	-5.3806	-3.92601	-5.34375	-5.08131	-5.81347	-5.82371	-5.29907	-5.30205	-5.1475	-5.28935	-4.93758	-5.12841	-5.09842	-5.14982	-5.4144	-5.57758	-5.22216
RP4-535B20.1	1	65066627	65067737	-				-0.140329	-0.827832	-0.687503	-4.26255	-4.40287	-3.57504	-3.95912	-4.56597	-4.33747	-4.46828	-2.60408	-3.19174	-4.92931	-3.33954	-3.23875	-5.29907	-5.15005	-4.99549	-3.55238	-3.93758	-5.12841	-3.94642	-4.99782	-5.4144	-2.99261	-4.18118
AK4	1	65147549	65232145	+	CDS	8.53e-09		-0.357231	-0.249081	0.10815	6.01596	5.65873	5.90781	6.0985	5.93342	5.67307	5.6444	5.9459	5.89307	5.88447	6.0355	6.11072	6.14928	5.93542	5.93006	5.93479	5.66975	5.65022	5.69924	5.64333	5.61181	5.67804	5.85144
DNAJC6	1	65248219	65415869	+	CDS	0.000328		-0.363617	-0.331602	0.0320156	4.53225	4.16863	4.50023	4.64693	4.41756	4.03682	4.30045	4.49395	4.54804	4.45871	4.61814	4.63367	4.68899	4.39298	4.45983	4.39988	3.95723	4.14254	4.01068	4.18457	4.45356	4.2632	4.3804
RP5-1044H5.1	1	65279456	65306521	-	CDS			0.20282	-0.100682	-0.303502	-5.47119	-5.26837	-5.16769	-5.69608	-5.2463	-5.10547	-5.43127	-5.07801	-5.34375	-5.08131	-5.81347	-5.97571	-5.29907	-5.30205	-5.1475	-5.28935	-5.08959	-5.12841	-5.09842	-5.14982	-5.4144	-5.72958	-5.32936
LEPROT	1	65420587	65436007	+	CDS	0.000196		0.11591	-0.0793238	-0.195234	5.02829	5.1442	5.22353	5.08166	4.97493	5.07574	5.21266	5.2326	5.1713	5.26668	5.06134	5.12612	5.05751	4.95061	5.00169	4.97249	5.07084	5.06662	5.08975	5.22256	5.16805	5.24738	5.1137	Chr1:65420551-65421000	2.48617
LEPR	1	65420652	65641559	+	CDS	3.36e-09	0	-0.565134	-1.59807	-1.03294	3.63824	3.07311	4.67118	3.72079	3.55569	3.11428	3.03194	4.6887	4.62844	4.6964	3.63774	3.77992	3.74472	3.34181	3.62656	3.69871	3.10681	3.11635	3.11967	3.06827	3.12131	2.90624	3.61878
RP4-630A11.3	1	65486406	65494188	+				0.542982	0.214147	-0.328835	-5.11252	-4.56954	-4.78369	-5.69608	-4.52896	-4.52648	-4.6126	-5.07801	-5.34375	-3.92931	-5.81347	-5.97571	-5.29907	-5.30205	-2.99549	-5.28935	-5.08959	-5.12841	-3.36146	-3.99782	-5.2624	-4.57758	-4.82956
PDE4B	1	65792514	66374579	+	CDS	0.000786		-2.42678	-2.06965	0.357132	-2.21194	-4.63871	-2.56907	-2.19869	-2.22518	-4.52648	-4.75094	-3.34104	-2.60678	-1.75938	-1.85411	-3.50178	-1.24017	-1.82812	-1.29505	-3.55238	-3.35262	-5.12841	-5.09842	-4.99782	-5.2624	-3.99261	-3.25407
RP11-397C12.1	1	66042500	66050718	-	CDS			0.20282	-0.100682	-0.303502	-5.47119	-5.26837	-5.16769	-5.69608	-5.2463	-5.10547	-5.43127	-5.07801	-5.34375	-5.08131	-5.81347	-5.97571	-5.29907	-5.30205	-5.1475	-5.28935	-5.08959	-5.12841	-5.09842	-5.14982	-5.4144	-5.72958	-5.32936
SGIP1	1	66533383	66748299	+	CDS			0.0516716	-0.0783347	-0.130006	-4.71871	-4.66703	-4.5887	-4.29245	-5.14496	-3.95347	-5.3806	-3.34104	-5.34375	-5.08131	-5.81347	-4.23875	-2.82513	-5.30205	-4.99549	-5.13734	-4.93758	-2.9764	-3.94642	-5.14982	-5.2624	-5.72958	-4.67204
RP4-598P13.1	1	66665864	66677027	-	CDS			0.20282	-0.100682	-0.303502	-5.47119	-5.26837	-5.16769	-5.69608	-5.2463	-5.10547	-5.43127	-5.07801	-5.34375	-5.08131	-5.81347	-5.97571	-5.29907	-5.30205	-5.1475	-5.28935	-5.08959	-5.12841	-5.09842	-5.14982	-5.4144	-5.72958	-5.32936
TCTEX1D1	1	66752459	66778787	+	CDS			0.177486	-0.100682	-0.278168	-5.44586	-5.26837	-5.16769	-5.64541	-5.2463	-5.10547	-5.43127	-5.07801	-5.34375	-5.08131	-5.81347	-5.82371	-5.29907	-5.30205	-5.1475	-5.28935	-5.08959	-5.12841	-5.09842	-5.14982	-5.4144	-5.72958	-5.31923
INSL5	1	66797741	66801256	-	CDS			0.0614872	-0.0500139	-0.111501	-5.27919	-5.2177	-5.16769	-5.69608	-4.8623	-5.00414	-5.43127	-5.07801	-5.34375	-5.08131	-5.81347	-5.97571	-5.29907	-4.15005	-5.1475	-5.28935	-5.08959	-4.9764	-4.94642	-5.14982	-5.4144	-5.72958	-5.23229
WDR78	1	66812885	66924887	-	CDS		0.00198484	-0.107954	-0.995116	-0.887163	0.76035	0.652396	1.64751	0.99755	0.52315	0.852042	0.45275	1.34078	1.83062	1.77113	1.05278	0.820146	1.11972	0.171881	0.862487	0.535082	1.21216	0.830952	0.513012	0.0465742	0.759969	0.551706	0.894601	Chr1:66924676-66925125	2.33675
RP11-342H21.2	1	66826942	66828558	+	CDS			0.20282	-0.151349	-0.354169	-5.47119	-5.26837	-5.11702	-5.69608	-5.2463	-5.10547	-5.43127	-5.07801	-5.34375	-4.92931	-5.81347	-5.97571	-5.29907	-5.30205	-5.1475	-5.28935	-5.08959	-5.12841	-5.09842	-5.14982	-5.4144	-5.72958	-5.31923
MIER1	1	66924895	66988619	+	CDS		1.27e-11	-0.129194	0.108531	0.237725	6.45186	6.32267	6.21413	6.47199	6.43173	6.29238	6.35295	6.19229	6.18221	6.26791	6.43426	6.48491	6.49679	6.36368	6.40485	6.52666	6.28461	6.28099	6.31156	6.35918	6.36285	6.33681	6.35264	Chr1:66930226-66930750	2.91525
SLC35D1	1	66999332	67054099	-	CDS			-0.0915798	-0.0794648	0.012115	5.06651	4.97493	5.05439	5.10772	5.0253	4.86329	5.08656	4.97637	5.07035	5.11645	5.05792	5.1085	5.15672	5.0136	4.90386	5.15843	4.91104	4.68716	4.99169	5.07096	5.13421	5.05451	5.02745
C1orf141	1	67092165	67231853	-	CDS			0.20282	-0.100682	-0.303502	-5.47119	-5.26837	-5.16769	-5.69608	-5.2463	-5.10547	-5.43127	-5.07801	-5.34375	-5.08131	-5.81347	-5.97571	-5.29907	-5.30205	-5.1475	-5.28935	-5.08959	-5.12841	-5.09842	-5.14982	-5.4144	-5.72958	-5.32936
RP4-547N15.3	1	67121605	67123956	-	CDS			0.177486	-0.151349	-0.328835	-5.44586	-5.26837	-5.11702	-5.64541	-5.2463	-5.10547	-5.43127	-5.07801	-5.34375	-4.92931	-5.81347	-5.97571	-5.14706	-5.30205	-5.1475	-5.28935	-5.08959	-5.12841	-5.09842	-5.14982	-5.4144	-5.72958	-5.30909
IL23R	1	67166400	67259979	+	CDS			0.20282	-0.126015	-0.328835	-5.44586	-5.24304	-5.11702	-5.64541	-5.2463	-5.10547	-5.3806	-5.07801	-5.19174	-5.08131	-5.81347	-5.82371	-5.29907	-5.30205	-5.1475	-5.28935	-5.08959	-5.12841	-5.09842	-4.99782	-5.4144	-5.72958	-5.29896
IL12RB2	1	67307364	67396900	+	CDS			-0.559607	-0.382675	0.176932	-0.507833	-1.06744	-0.684765	-0.585624	-0.430041	-1.53434	-0.600541	-1.22557	-0.943815	0.115087	-0.574003	-0.12327	-1.0596	-0.449608	-0.747566	-0.0929492	-1.35262	-2.39144	-0.858957	-0.190465	-0.940471	-0.670686	-0.767062
SERBP1	1	67407810	67430415	-	CDS	2.38e-06	0	0.0786653	0.284444	0.205779	10.5258	10.6045	10.32	10.5736	10.478	10.567	10.642	10.3204	10.318	10.3217	10.5534	10.5856	10.5818	10.4733	10.486	10.4748	10.5882	10.5519	10.5607	10.631	10.6648	10.6302	10.5161
RP4-763G1.2	1	67529630	67532329	+				0.20282	-0.100682	-0.303502	-5.47119	-5.26837	-5.16769	-5.69608	-5.2463	-5.10547	-5.43127	-5.07801	-5.34375	-5.08131	-5.81347	-5.97571	-5.29907	-5.30205	-5.1475	-5.28935	-5.08959	-5.12841	-5.09842	-5.14982	-5.4144	-5.72958	-5.32936
GADD45A	1	67685061	67688338	+	CDS	0	0.00267817	-1.14907	-0.392785	0.756282	5.73237	4.58331	4.97609	5.85221	5.61254	4.47979	4.68682	4.99732	4.9414	4.98956	5.92162	5.77434	5.86067	5.61482	5.5123	5.7105	4.54017	4.34778	4.55143	4.68166	4.66982	4.70898	5.12149
GNG12	1	67701466	67833467	-	CDS	2.87e-33	6.16e-26	-0.546177	-0.662487	-0.11631	5.77754	5.23136	5.89385	5.82521	5.72986	5.18049	5.28223	5.93197	5.89506	5.85451	5.83738	5.85753	5.78072	5.69466	5.71789	5.77704	5.19041	5.14901	5.20206	5.24178	5.31597	5.28893	5.58233
GNG12-AS1	1	67832303	68202987	+	CDS			-0.771901	-1.61733	-0.845425	-4.47114	-5.24304	-3.62571	-4.32563	-4.61664	-5.10547	-5.3806	-1.60408	-4.19174	-5.08131	-5.81347	-3.01635	-4.14706	-5.30205	-4.99549	-3.55238	-5.08959	-5.12841	-5.09842	-4.99782	-5.4144	-5.72958	-4.61081
DIRAS3	1	68045962	68051631	-	CDS			-0.443074	0.0612069	0.504281	-0.788096	-1.23117	-1.29238	-0.475991	-1.1002	-0.86454	-1.5978	-1.92601	-0.606781	-1.34434	-0.376063	-0.364278	-0.687631	-1.06258	-1.18814	-1.04988	-1.13023	-0.516971	-0.94642	-1.99782	-1.67744	-1.11814	-1.06618
WLS	1	68098473	68233120	-	CDS	0.000463	4.2e-29	-0.269389	-0.725476	-0.456087	6.63795	6.36856	7.09404	6.74599	6.52992	6.29586	6.44126	7.08697	7.07768	7.11748	6.72467	6.74709	6.7662	6.47338	6.55285	6.56353	6.30678	6.33988	6.24093	6.52329	6.37105	6.42945	6.62141
RPE65	1	68428822	68449959	-	CDS			0.20282	-0.126016	-0.328835	-5.44586	-5.24304	-5.11702	-5.69608	-5.19563	-5.0548	-5.43127	-5.07801	-5.34375	-4.92931	-5.81347	-5.97571	-5.29907	-5.30205	-4.99549	-5.28935	-5.08959	-4.9764	-5.09842	-5.14982	-5.4144	-5.72958	-5.29896
DEPDC1	1	68474152	68497221	-	CDS	0.023683		0.231464	-0.0610598	-0.292524	6.88438	7.11584	7.1769	6.89858	6.87018	6.80806	7.42363	7.13165	7.2078	7.19126	6.86381	6.90016	6.93176	6.82974	6.89439	6.88641	6.82272	6.87457	6.72689	7.37205	7.48222	7.4166	7.03547
RP4-694A7.2	1	68479129	68483539	+	CDS			0.520635	-0.223509	-0.744144	-4.70319	-4.18255	-3.95904	-5.64541	-3.76096	-5.0548	-3.3103	-2.60408	-5.34375	-3.92931	-5.81347	-5.97571	-5.14706	-3.15005	-2.99549	-5.13734	-5.08959	-5.12841	-4.94642	-3.41286	-3.2624	-3.25565	-4.34611
DEPDC1-AS1	1	68496676	68538627	+	CDS	0.00537312	3.27e-05	0.90106	1.6687	0.767642	-1.36078	-0.459724	-2.12843	-1.06034	-1.66123	-0.704281	-0.215168	-2.60408	-2.02182	-1.75938	-1.33954	-0.694427	-1.14706	-2.34269	-1.67357	-0.967418	-0.414023	-1.27596	-0.422858	-0.29738	-0.262399	-0.0857234	-1.15389
RP11-424D14.1	1	69055898	69185003	+				0.20282	-0.100682	-0.303502	-5.47119	-5.26837	-5.16769	-5.69608	-5.2463	-5.10547	-5.43127	-5.07801	-5.34375	-5.08131	-5.81347	-5.97571	-5.29907	-5.30205	-5.1475	-5.28935	-5.08959	-5.12841	-5.09842	-5.14982	-5.4144	-5.72958	-5.32936
RP11-74K19.1	1	69243372	69249423	-				0.20282	-0.100682	-0.303502	-5.47119	-5.26837	-5.16769	-5.69608	-5.2463	-5.10547	-5.43127	-5.07801	-5.34375	-5.08131	-5.81347	-5.97571	-5.29907	-5.30205	-5.1475	-5.28935	-5.08959	-5.12841	-5.09842	-5.14982	-5.4144	-5.72958	-5.32936
RP3-380B4.1	1	69433255	69435409	+				0.20282	-0.100682	-0.303502	-5.47119	-5.26837	-5.16769	-5.69608	-5.2463	-5.10547	-5.43127	-5.07801	-5.34375	-5.08131	-5.81347	-5.97571	-5.29907	-5.30205	-5.1475	-5.28935	-5.08959	-5.12841	-5.09842	-5.14982	-5.4144	-5.72958	-5.32936
LRRC7	1	69568398	70151945	+	CDS			0.228154	-0.459349	-0.687503	-5.47119	-5.24304	-4.78369	-5.69608	-5.2463	-5.10547	-5.3806	-5.07801	-4.19174	-5.08131	-5.81347	-5.97571	-5.29907	-5.30205	-5.1475	-5.28935	-5.08959	-5.12841	-5.09842	-5.14982	-5.2624	-5.72958	-5.24243
RP11-181B18.1	1	70013982	70031222	-	CDS			0.20282	-0.100682	-0.303502	-5.47119	-5.26837	-5.16769	-5.69608	-5.2463	-5.10547	-5.43127	-5.07801	-5.34375	-5.08131	-5.81347	-5.97571	-5.29907	-5.30205	-5.1475	-5.28935	-5.08959	-5.12841	-5.09842	-5.14982	-5.4144	-5.72958	-5.32936
LRRC40	1	70144805	70205620	-	CDS		0.000705	-0.0850703	-0.390528	-0.305458	5.93881	5.85373	6.24426	6.00136	5.87625	5.8718	5.83567	6.18382	6.28044	6.26852	6.00653	5.95108	6.04646	5.91537	5.80702	5.90637	5.91104	5.86044	5.84393	5.79578	5.94339	5.76783	5.96587	Chr1:70205476-70205850	1.6898
SRSF11	1	70205682	70253052	+	CDS		0.000846	-0.149201	-0.363376	-0.214176	8.80715	8.65795	9.02132	8.86329	8.751	8.69587	8.62002	8.99546	9.02098	9.04753	8.8912	8.85015	8.84853	8.68837	8.73349	8.83114	8.68835	8.71054	8.68873	8.6304	8.63998	8.58969	8.7903
RP4-677H15.4	1	70218589	70221023	-				-0.0613405	0.065985	0.127325	-4.93903	-5.00037	-5.06635	-5.06643	-4.81163	-4.95347	-5.04727	-5.07801	-5.19174	-4.92931	-5.66147	-4.23875	-5.29907	-5.30205	-4.99549	-4.13734	-4.93758	-4.9764	-4.94642	-5.14982	-5.4144	-4.57758	-4.98903
ANKRD13C	1	70260588	70354734	-	CDS		8.04e-16	-0.0505377	0.335785	0.386323	5.95536	5.90483	5.56904	5.9669	5.94383	5.84297	5.96668	5.46953	5.64825	5.58935	5.90554	5.99247	6.00268	5.90794	5.98607	5.93747	5.92892	5.82531	5.77468	5.91207	6.03222	5.95575	5.85788	Chr1:70354651-70355025	2.20892
HHLA3	1	70354805	70385339	+	CDS	1.11e-12		0.538439	-0.0818703	-0.62031	2.84602	3.38446	3.46633	2.93074	2.76131	3.42673	3.3422	3.21865	3.63798	3.54237	3.04934	2.7762	2.96668	2.74477	2.70495	2.8342	3.50121	3.36345	3.41552	3.33757	3.29219	3.39684	3.18546
RP11-180O5.2	1	70359562	70360437	-	CDS			0.466981	-0.211778	-0.678758	-4.6378	-4.17082	-3.95904	-5.59475	-3.68086	-4.47582	-3.86583	-2.60408	-4.19174	-5.08131	-5.66147	-5.97571	-5.14706	-5.30205	-3.41053	-2.32999	-4.93758	-5.12841	-3.36146	-5.14982	-3.67744	-2.77022	-4.31526
AL158839.1	1	70363780	70366135	-	CDS			0.20282	-0.100682	-0.303502	-5.47119	-5.26837	-5.16769	-5.69608	-5.2463	-5.10547	-5.43127	-5.07801	-5.34375	-5.08131	-5.81347	-5.97571	-5.29907	-5.30205	-5.1475	-5.28935	-5.08959	-5.12841	-5.09842	-5.14982	-5.4144	-5.72958	-5.32936
CTH	1	70411218	70439851	+	CDS	6.92e-11	0	-0.547751	-2.82582	-2.27807	4.2541	3.70635	6.53218	4.37298	4.13523	3.62232	3.79038	6.5107	6.5598	6.52602	4.39246	4.32858	4.3979	4.25083	4.0999	4.05495	3.60931	3.58202	3.67563	3.77367	3.88735	3.71014	4.49062
RP11-42O15.3	1	70445071	70445536	+			3.09e-14	-0.0920635	-2.48193	-2.38986	-0.589697	-0.681761	1.80017	-0.301368	-0.878026	-0.834652	-0.52887	1.67391	2.14811	1.57849	-0.137904	0.0589331	-0.825135	-0.449608	-1.29505	-0.889416	-0.689657	-0.45284	-1.36146	-0.353964	0.0230032	-1.25565	-0.14855
RP5-952N6.1	1	70706453	70786468	+				0.20282	-0.100682	-0.303502	-5.47119	-5.26837	-5.16769	-5.69608	-5.2463	-5.10547	-5.43127	-5.07801	-5.34375	-5.08131	-5.81347	-5.97571	-5.29907	-5.30205	-5.1475	-5.28935	-5.08959	-5.12841	-5.09842	-5.14982	-5.4144	-5.72958	-5.32936
RP11-99H8.1	1	70715933	70720289	-				0.20282	-0.100682	-0.303502	-5.47119	-5.26837	-5.16769	-5.69608	-5.2463	-5.10547	-5.43127	-5.07801	-5.34375	-5.08131	-5.81347	-5.97571	-5.29907	-5.30205	-5.1475	-5.28935	-5.08959	-5.12841	-5.09842	-5.14982	-5.4144	-5.72958	-5.32936
PTGER3	1	70852353	71047808	-	CDS			-0.204448	0.372069	0.576516	-2.97506	-3.17951	-3.55158	-2.40762	-3.54251	-2.96104	-3.39798	-4.92601	-2.38439	-3.34434	-2.66147	-3.50178	-1.0596	-5.30205	-2.18814	-3.13734	-2.13023	-3.39144	-3.36146	-4.99782	-2.94047	-2.25565	-3.17215
RP3-333A15.1	1	70947379	70951493	+	CDS			0.20282	-0.202017	-0.404837	-5.47119	-5.26837	-5.06635	-5.69608	-5.2463	-5.10547	-5.43127	-4.92601	-5.19174	-5.08131	-5.81347	-5.97571	-5.29907	-5.30205	-5.1475	-5.28935	-5.08959	-5.12841	-5.09842	-5.14982	-5.4144	-5.72958	-5.30909
RP3-333A15.2	1	71005854	71006502	-	CDS			0.20282	-0.100682	-0.303502	-5.47119	-5.26837	-5.16769	-5.69608	-5.2463	-5.10547	-5.43127	-5.07801	-5.34375	-5.08131	-5.81347	-5.97571	-5.29907	-5.30205	-5.1475	-5.28935	-5.08959	-5.12841	-5.09842	-5.14982	-5.4144	-5.72958	-5.32936
ZRANB2-AS1	1	71048855	71067184	+	CDS			-1.383	-0.387189	0.995808	-3.40388	-4.78688	-4.39969	-3.48744	-3.32032	-5.10547	-4.46828	-3.92601	-4.19174	-5.08131	-3.66147	-3.23875	-3.5621	-2.82812	-3.99549	-3.13734	-5.08959	-5.12841	-5.09842	-3.99782	-5.4144	-3.99261	-4.15624
ZRANB2	1	71063291	71081297	-	CDS	1.07e-08	2.84e-09	-0.257601	-0.436175	-0.178574	7.90168	7.64408	8.08025	7.92678	7.87657	7.65197	7.63618	8.06019	8.11375	8.06681	7.95106	7.92175	7.90754	7.85978	7.83799	7.93194	7.6516	7.66813	7.63619	7.6379	7.66427	7.60637	7.83435
ZRANB2-AS2	1	71081324	71489976	+	CDS			0.425057	-0.887056	-1.31211	-2.25273	-1.82767	-0.940616	-2.46781	-2.03765	-2.03517	-1.62017	-0.756081	-1.38439	-0.68138	-1.75458	-2.50178	-3.14706	-2.15005	-1.99549	-1.96742	-2.35262	-1.9764	-1.7765	-1.41286	-1.67744	-1.77022	-1.82028
RP11-386O9.2	1	71250999	71252119	+				0.253488	-0.02468	-0.278168	-5.44586	-5.19237	-5.16769	-5.69608	-5.19563	-5.0548	-5.32993	-5.07801	-5.34375	-5.08131	-5.81347	-5.97571	-5.29907	-5.30205	-4.99549	-5.28935	-4.93758	-5.12841	-5.09842	-4.99782	-5.4144	-5.57758	-5.28883
NEGR1	1	71395940	72282734	-	CDS			-0.22502	-1.23332	-1.0083	-4.38836	-4.61338	-3.38006	-4.34909	-4.42763	-5.0548	-4.17196	-4.92601	-2.60678	-2.60738	-4.0765	-5.82371	-3.14706	-5.15005	-2.99549	-5.13734	-5.08959	-5.12841	-4.94642	-4.99782	-5.2624	-2.25565	-4.27671
RP11-82L20.1	1	71570956	71573558	+	CDS			0.20282	-0.100682	-0.303502	-5.47119	-5.26837	-5.16769	-5.69608	-5.2463	-5.10547	-5.43127	-5.07801	-5.34375	-5.08131	-5.81347	-5.97571	-5.29907	-5.30205	-5.1475	-5.28935	-5.08959	-5.12841	-5.09842	-5.14982	-5.4144	-5.72958	-5.32936
NEGR1-IT1	1	71794232	71837012	-	CDS			0.20282	-0.100682	-0.303502	-5.47119	-5.26837	-5.16769	-5.69608	-5.2463	-5.10547	-5.43127	-5.07801	-5.34375	-5.08131	-5.81347	-5.97571	-5.29907	-5.30205	-5.1475	-5.28935	-5.08959	-5.12841	-5.09842	-5.14982	-5.4144	-5.72958	-5.32936
RP4-660H19.1	1	72748921	72899140	-				-0.0866743	-0.100682	-0.0140073	-5.1817	-5.26837	-5.16769	-5.69608	-4.66731	-5.10547	-5.43127	-5.07801	-5.34375	-5.08131	-5.81347	-5.97571	-5.29907	-5.30205	-3.41053	-5.28935	-5.08959	-5.12841	-5.09842	-5.14982	-5.4144	-5.72958	-5.21356
RP11-262K1.1	1	72765031	72780291	+				0.20282	-0.100682	-0.303502	-5.47119	-5.26837	-5.16769	-5.69608	-5.2463	-5.10547	-5.43127	-5.07801	-5.34375	-5.08131	-5.81347	-5.97571	-5.29907	-5.30205	-5.1475	-5.28935	-5.08959	-5.12841	-5.09842	-5.14982	-5.4144	-5.72958	-5.32936
RP11-25L19.1	1	72979014	72979314	-				0.20282	-0.100682	-0.303502	-5.47119	-5.26837	-5.16769	-5.69608	-5.2463	-5.10547	-5.43127	-5.07801	-5.34375	-5.08131	-5.81347	-5.97571	-5.29907	-5.30205	-5.1475	-5.28935	-5.08959	-5.12841	-5.09842	-5.14982	-5.4144	-5.72958	-5.32936
LINC01360	1	73306170	73355251	+				0.20282	-0.100682	-0.303502	-5.47119	-5.26837	-5.16769	-5.69608	-5.2463	-5.10547	-5.43127	-5.07801	-5.34375	-5.08131	-5.81347	-5.97571	-5.29907	-5.30205	-5.1475	-5.28935	-5.08959	-5.12841	-5.09842	-5.14982	-5.4144	-5.72958	-5.32936
RP4-788P17.1	1	73635216	73715214	+				0.20282	-0.100682	-0.303502	-5.47119	-5.26837	-5.16769	-5.69608	-5.2463	-5.10547	-5.43127	-5.07801	-5.34375	-5.08131	-5.81347	-5.97571	-5.29907	-5.30205	-5.1475	-5.28935	-5.08959	-5.12841	-5.09842	-5.14982	-5.4144	-5.72958	-5.32936
LRRIQ3	1	74026015	74198187	-	CDS	0.000972	5.05e-11	0.434513	-1.11772	-1.55223	1.07164	1.50615	2.62387	1.05494	1.08833	1.47428	1.53802	2.62858	2.54297	2.70005	1.17142	1.20971	0.783674	0.87232	1.0706	1.32209	1.58598	1.21342	1.62344	1.37722	1.7376	1.49924	1.55589
FPGT	1	74198212	74234086	+	CDS	5.59e-05	2.11e-06	0.201719	-0.563139	-0.764858	4.01616	4.21788	4.78102	4.01767	4.01464	4.26542	4.17033	4.79167	4.80826	4.74312	4.01625	3.99647	4.04029	3.95586	4.0706	4.01747	4.32451	4.27863	4.19313	4.2334	4.21131	4.06628	4.24982
FPGT-TNNI3K	1	74198235	74543982	+	CDS		2.93e-12	-0.266746	-1.14744	-0.880691	1.65273	1.38598	2.53342	1.70374	1.60172	1.25965	1.51232	2.47487	2.62844	2.49696	1.77316	1.85577	1.48229	1.92677	1.43077	1.44762	1.40227	1.17334	1.20333	1.55677	1.55778	1.42242	1.72217
TNNI3K	1	74235401	74544428	+	CDS		2.51e-06	-0.101788	-2.21837	-2.11658	-1.89648	-1.99827	0.220101	-1.33429	-2.45866	-2.45618	-1.54035	0.0739936	0.267689	0.31862	-1.49154	-1.36428	-1.14706	-0.828119	-2.41053	-4.13734	-1.35262	-3.39144	-2.62449	-1.67589	-1.45504	-1.49011	-1.51388
RP11-439H8.4	1	74341579	74378802	-	CDS			0.20282	-0.100682	-0.303502	-5.47119	-5.26837	-5.16769	-5.69608	-5.2463	-5.10547	-5.43127	-5.07801	-5.34375	-5.08131	-5.81347	-5.97571	-5.29907	-5.30205	-5.1475	-5.28935	-5.08959	-5.12841	-5.09842	-5.14982	-5.4144	-5.72958	-5.32936
RP4-650F12.2	1	74468195	74469543	+	CDS			0.228154	-0.0753477	-0.303502	-5.47119	-5.24304	-5.16769	-5.69608	-5.2463	-5.0548	-5.43127	-5.07801	-5.34375	-5.08131	-5.81347	-5.97571	-5.29907	-5.30205	-5.1475	-5.28935	-5.08959	-4.9764	-5.09842	-5.14982	-5.4144	-5.72958	-5.31923
LRRC53	1	74469878	74512614	-	CDS			0.20282	-0.100682	-0.303502	-5.47119	-5.26837	-5.16769	-5.69608	-5.2463	-5.10547	-5.43127	-5.07801	-5.34375	-5.08131	-5.81347	-5.97571	-5.29907	-5.30205	-5.1475	-5.28935	-5.08959	-5.12841	-5.09842	-5.14982	-5.4144	-5.72958	-5.32936
ERICH3	1	74568111	74673738	-	CDS			0.20282	-0.100682	-0.303502	-5.47119	-5.26837	-5.16769	-5.69608	-5.2463	-5.10547	-5.43127	-5.07801	-5.34375	-5.08131	-5.81347	-5.97571	-5.29907	-5.30205	-5.1475	-5.28935	-5.08959	-5.12841	-5.09842	-5.14982	-5.4144	-5.72958	-5.32936
ERICH3-AS1	1	74577430	74626098	+	CDS			0.20282	-0.100682	-0.303502	-5.47119	-5.26837	-5.16769	-5.69608	-5.2463	-5.10547	-5.43127	-5.07801	-5.34375	-5.08131	-5.81347	-5.97571	-5.29907	-5.30205	-5.1475	-5.28935	-5.08959	-5.12841	-5.09842	-5.14982	-5.4144	-5.72958	-5.32936
RP11-17E13.2	1	74698769	74699333	-				0.420154	-0.657323	-1.07748	-5.42052	-5.00037	-4.34304	-5.64541	-5.19563	-5.00414	-4.9966	-5.07801	-5.34375	-2.60738	-5.66147	-5.97571	-5.29907	-5.30205	-4.99549	-5.28935	-4.93758	-5.12841	-4.94642	-5.14982	-4.2624	-5.57758	-5.03697
CRYZ	1	74705482	74733408	-	CDS			-0.195102	-0.358993	-0.163891	4.38711	4.19201	4.551	4.35425	4.41997	4.26638	4.11764	4.57185	4.47714	4.60402	4.3911	4.3349	4.33675	4.48113	4.30142	4.47737	4.3198	4.32509	4.15424	3.97946	4.22142	4.15204	4.34185
TYW3	1	74733152	74766678	+	CDS		1.42e-08	0.0367446	0.277572	0.240828	5.44759	5.48433	5.20676	5.47114	5.42403	5.34136	5.6273	5.13469	5.24497	5.24062	5.47872	5.4588	5.4759	5.35079	5.37301	5.54828	5.32568	5.33535	5.36306	5.62148	5.67938	5.58103	5.41412
RP11-93N20.1	1	74963314	74965118	+				0.20282	-0.100682	-0.303502	-5.47119	-5.26837	-5.16769	-5.69608	-5.2463	-5.10547	-5.43127	-5.07801	-5.34375	-5.08131	-5.81347	-5.97571	-5.29907	-5.30205	-5.1475	-5.28935	-5.08959	-5.12841	-5.09842	-5.14982	-5.4144	-5.72958	-5.32936
RP11-510C10.4	1	75122518	75123927	-				0.20282	-0.100682	-0.303502	-5.47119	-5.26837	-5.16769	-5.69608	-5.2463	-5.10547	-5.43127	-5.07801	-5.34375	-5.08131	-5.81347	-5.97571	-5.29907	-5.30205	-5.1475	-5.28935	-5.08959	-5.12841	-5.09842	-5.14982	-5.4144	-5.72958	-5.32936
RP11-510C10.2	1	75127830	75133058	-	CDS			0.20282	-0.484683	-0.687503	-5.47119	-5.26837	-4.78369	-5.69608	-5.2463	-5.10547	-5.43127	-3.92601	-5.34375	-5.08131	-5.81347	-5.97571	-5.29907	-5.30205	-5.1475	-5.28935	-5.08959	-5.12841	-5.09842	-5.14982	-5.4144	-5.72958	-5.25256
LHX8	1	75128434	75161533	+	CDS	9.66e-06	7.75e-06	0.738715	-0.965626	-1.70434	0.217431	0.956146	1.92177	0.400267	0.0345954	1.05304	0.859252	1.82888	2.08438	1.85205	0.447059	0.346215	0.407526	-0.0207645	0.0919691	0.0325817	1.10681	0.954335	1.09797	0.97946	0.947054	0.651242	0.853785
RP11-510C10.3	1	75129974	75132576	-	CDS		0.0415434	0.126819	-1.61733	-1.74414	-5.36986	-5.24304	-3.62571	-5.59475	-5.14496	-5.0548	-5.43127	-2.34104	-3.60678	-4.92931	-5.81347	-5.82371	-5.14706	-5.15005	-5.1475	-5.13734	-5.08959	-4.9764	-5.09842	-5.14982	-5.4144	-5.72958	-4.9703
SLC44A5	1	75202131	75611116	-	CDS	8.8e-12	1.22e-26	-0.644139	-1.17293	-0.528789	3.44991	2.80577	3.9787	3.46682	3.433	2.80921	2.80232	3.89417	3.9656	4.07632	3.33289	3.55999	3.50757	3.30528	3.3399	3.65382	2.70627	2.78515	2.93622	2.80308	2.88226	2.72163	3.29801
RP4-682C21.5	1	75710003	75724011	-				0.20282	-0.654336	-0.857156	-5.44586	-5.24304	-4.5887	-5.64541	-5.2463	-5.10547	-5.3806	-5.07801	-5.34375	-3.34434	-5.66147	-5.97571	-5.29907	-5.30205	-5.1475	-5.28935	-5.08959	-5.12841	-5.09842	-4.99782	-5.4144	-5.72958	-5.1933
ACADM	1	75724347	75787575	+	CDS		0.00725824	-0.136918	-0.295271	-0.158353	7.00722	6.8703	7.16557	7.05052	6.96392	6.87331	6.86729	7.12622	7.18899	7.1815	7.0905	7.04762	7.01344	6.89708	6.96523	7.02945	6.877	6.8628	6.88013	6.82156	6.91003	6.87028	6.98412
RABGGTB	1	75786197	75795079	+	CDS		0.0067233	-0.0594903	-0.000862281	0.058628	7.76467	7.70518	7.70604	7.81686	7.71248	7.74213	7.66823	7.6841	7.73103	7.70301	7.87393	7.79077	7.78589	7.65469	7.65196	7.83078	7.76999	7.70066	7.75575	7.6624	7.70266	7.63962	7.72915
MSH4	1	75796882	75913238	+	CDS			-0.122253	0.0838905	0.206143	1.14493	1.02268	0.938785	1.10212	1.18774	1.20964	0.835714	1.18252	0.563144	1.07069	1.06645	1.08318	1.15672	1.25934	0.981786	1.32209	1.21216	1.17334	1.2434	0.525742	1.00439	0.977012	1.0548
ASB17	1	75918873	75932431	-	CDS			0.20282	-0.100682	-0.303502	-5.47119	-5.26837	-5.16769	-5.69608	-5.2463	-5.10547	-5.43127	-5.07801	-5.34375	-5.08131	-5.81347	-5.97571	-5.29907	-5.30205	-5.1475	-5.28935	-5.08959	-5.12841	-5.09842	-5.14982	-5.4144	-5.72958	-5.32936
RP11-550H2.1	1	76011324	76019356	+				0.423141	0.452973	0.0298318	-5.08719	-4.66405	-5.11702	-5.31208	-4.8623	-4.52648	-4.80161	-5.07801	-5.34375	-4.92931	-4.66147	-5.97571	-5.29907	-5.30205	-3.99549	-5.28935	-5.08959	-5.12841	-3.36146	-5.14982	-5.2624	-3.99261	-4.9239
RP11-550H2.2	1	76041691	76066228	+				0.920154	0.692654	-0.2275	-5.39519	-4.47503	-5.16769	-5.64541	-5.14496	-4.62014	-4.32993	-5.07801	-5.34375	-5.08131	-5.81347	-5.82371	-5.29907	-5.15005	-5.1475	-5.13734	-3.93758	-4.9764	-4.94642	-2.99782	-4.2624	-5.72958	-4.98163
ST6GALNAC3	1	76074719	76634601	+	CDS	8.29e-07	6.34e-17	-0.763888	-1.55477	-0.790886	2.10726	1.34337	2.89815	2.14911	2.06541	1.36662	1.32012	3.03978	2.80261	2.85205	1.97516	2.17629	2.29588	2.30116	1.86249	2.03258	1.17094	1.29038	1.63854	1.08964	1.68012	1.19061	1.95988
RP5-1102E8.3	1	76636877	76637339	+				0.253488	-0.0500139	-0.303502	-5.47119	-5.2177	-5.16769	-5.69608	-5.2463	-5.10547	-5.32993	-5.07801	-5.34375	-5.08131	-5.81347	-5.97571	-5.29907	-5.30205	-5.1475	-5.28935	-5.08959	-5.12841	-5.09842	-5.14982	-5.2624	-5.57758	-5.30909
RP11-415A20.1	1	76758124	76779267	-				0.20282	-0.100682	-0.303502	-5.47119	-5.26837	-5.16769	-5.69608	-5.2463	-5.10547	-5.43127	-5.07801	-5.34375	-5.08131	-5.81347	-5.97571	-5.29907	-5.30205	-5.1475	-5.28935	-5.08959	-5.12841	-5.09842	-5.14982	-5.4144	-5.72958	-5.32936
ST6GALNAC5	1	76867441	77065711	+	CDS		9.2e-11	-0.980459	-3.04841	-2.06795	-1.78977	-2.77023	0.278178	-1.60736	-1.97219	-2.84616	-2.6943	0.359396	0.234522	0.240618	-1.41354	-1.43139	-1.97714	-1.82812	-2.41053	-1.67791	-3.93758	-1.9764	-2.62449	-3.41286	-2.2624	-2.40765	-1.76837
RP4-564M11.2	1	77067920	77078482	+				0.152152	-0.100682	-0.252834	-5.42052	-5.26837	-5.16769	-5.59475	-5.2463	-5.10547	-5.43127	-5.07801	-5.34375	-5.08131	-5.66147	-5.97571	-5.14706	-5.30205	-5.1475	-5.28935	-5.08959	-5.12841	-5.09842	-5.14982	-5.4144	-5.72958	-5.30909
PIGK	1	77088990	77219430	-	CDS	2.96e-09	0.00603079	0.197649	-0.0326877	-0.230337	6.30447	6.50212	6.5348	6.32831	6.28062	6.4688	6.53543	6.52159	6.51777	6.56505	6.23373	6.32984	6.42137	6.28926	6.22488	6.32771	6.48868	6.39755	6.52017	6.48549	6.60101	6.5198	6.42959	Chr1:77219176-77219550	2.39449
AK5	1	77282051	77559969	+	CDS		4.88e-06	0.0834523	-1.44543	-1.52888	-0.491601	-0.408149	1.03728	-0.195692	-0.787511	-0.465244	-0.351054	0.931974	1.2512	0.928674	-0.532183	-0.431393	0.376499	-0.90212	-0.908031	-0.552381	0.191699	-0.728475	-0.858957	-0.412858	-0.455044	-0.185259	-0.152444
RP11-375A5.1	1	77346046	77349585	-	CDS			0.20282	-0.818016	-1.02084	-5.47119	-5.26837	-4.45035	-5.69608	-5.2463	-5.10547	-5.43127	-5.07801	-3.19174	-5.08131	-5.81347	-5.97571	-5.29907	-5.30205	-5.1475	-5.28935	-5.08959	-5.12841	-5.09842	-5.14982	-5.4144	-5.72958	-5.1859
ZZZ3	1	77562416	77683419	-	CDS		3.46e-08	-0.109107	0.289883	0.398989	6.81334	6.70423	6.41435	6.84557	6.7811	6.53315	6.87531	6.43264	6.41327	6.39712	6.83314	6.86585	6.83771	6.75835	6.82787	6.7571	6.54975	6.52394	6.52576	6.8894	6.90471	6.83181	6.6899	Chr1:77682826-77683125	3.39449
USP33	1	77695987	77759852	-	CDS			-0.0908393	-0.176222	-0.0853829	6.53022	6.43938	6.61561	6.58358	6.47686	6.39901	6.47976	6.5892	6.60713	6.65048	6.57485	6.5777	6.59819	6.4288	6.50933	6.49247	6.40948	6.40081	6.38674	6.48751	6.5004	6.45137	6.51096
FAM73A	1	77779624	77879539	+	CDS	4.64e-10	9.42e-09	-0.515162	-0.595606	-0.0804441	4.9564	4.44124	5.03684	5.08038	4.83242	4.31152	4.57095	5.00029	5.068	5.04224	5.13376	5.04743	5.05995	4.82437	4.87949	4.79339	4.31034	4.26915	4.35508	4.58526	4.59403	4.53356	4.76642	Chr1:77779351-77780250	4.54257
NEXN-AS1	1	77881348	77889539	-			0.00140973	-0.684168	-2.2449	-1.56073	-2.20149	-2.88566	-0.640763	-2.51847	-1.88451	-2.60534	-3.16598	-0.466575	-0.333762	-1.12195	-1.75458	-3.23875	-2.5621	-1.56508	-1.53606	-2.55238	-3.93758	-2.39144	-1.48699	-3.41286	-3.67744	-2.40765	-2.16301
NEXN	1	77888513	77943895	+	CDS		0.00122143	0.0685905	-0.621333	-0.689924	2.39748	2.46607	3.08741	2.33295	2.46202	2.4429	2.48925	2.84218	3.02743	3.39262	2.2869	2.35122	2.36073	2.2929	2.45572	2.63744	2.29123	2.65295	2.3845	2.49403	2.51239	2.46134	2.56291
FUBP1	1	77944055	77979110	-	CDS	0.0454755	2.5e-15	-0.121913	0.112527	0.23444	8.02101	7.8991	7.78657	8.04048	8.00154	7.86377	7.93444	7.75083	7.82245	7.78644	8.05643	8.04954	8.01549	7.96321	7.9791	8.06233	7.82687	7.86752	7.89691	7.92011	7.9613	7.9219	7.92536
DNAJB4	1	77979175	78017964	+	CDS			-0.0350327	-0.238045	-0.203012	4.27123	4.23619	4.47424	4.25391	4.28854	4.295	4.17738	4.44686	4.53448	4.44138	4.2394	4.29653	4.2258	4.2075	4.25243	4.40569	4.22481	4.36345	4.29675	4.16457	4.29411	4.07347	4.29782
GIPC2	1	77979542	78138449	+	CDS		0.0209381	-0.765072	-1.69746	-0.932383	-2.43599	-3.20106	-1.5036	-2.83432	-2.03765	-3.31784	-3.08428	-1.01912	-1.73231	-1.75938	-3.33954	-2.01636	-3.14706	-1.98012	-1.99549	-2.13734	-3.35262	-3.9764	-2.62449	-2.99782	-3.67744	-2.57758	-2.55554
RP11-386I14.4	1	78004346	78004554	-		0.0156371	0.000227	0.719078	1.64775	0.928676	-1.20572	-0.486646	-2.1344	-1.08755	-1.3239	-0.446269	-0.527024	-2.92601	-1.86981	-1.60738	-0.906578	-1.01636	-1.33971	-1.69062	-1.53606	-0.745026	-0.352622	0.152881	-1.13907	-0.139839	-0.618543	-0.822689	-1.10383
MGC27382	1	78229599	78369464	+				0.20282	-0.100682	-0.303502	-5.47119	-5.26837	-5.16769	-5.69608	-5.2463	-5.10547	-5.43127	-5.07801	-5.34375	-5.08131	-5.81347	-5.97571	-5.29907	-5.30205	-5.1475	-5.28935	-5.08959	-5.12841	-5.09842	-5.14982	-5.4144	-5.72958	-5.32936
PTGFR	1	78303884	78539749	+	CDS		2.01e-06	0.891034	-2.62522	-3.51626	-4.09588	-3.20484	-0.57962	-3.82077	-4.37099	-3.36851	-3.04118	-0.533689	-0.668181	-0.53699	-2.33954	-3.82371	-5.29907	-5.15005	-2.67357	-5.28935	-3.35262	-3.39144	-3.36146	-3.41286	-2.94047	-2.77022	-3.03621
IFI44L	1	78619922	78646145	+	CDS		0.000126	-1.16188	-4.7322	-3.57032	-2.55278	-3.71466	1.01754	-1.47538	-3.63019	-4.23016	-3.19916	0.881348	0.641147	1.53012	-1.26915	-1.91682	-1.24017	-5.15005	-2.18814	-3.55238	-5.08959	-4.9764	-2.62449	-2.19046	-5.4144	-1.99261	-2.30347
IFI44	1	78649796	78664078	+	CDS			0.754058	-0.424755	-1.17881	-5.42052	-4.66646	-4.24171	-5.64541	-5.19563	-5.10547	-4.22746	-4.92601	-2.86981	-4.92931	-5.66147	-5.97571	-5.29907	-5.15005	-5.1475	-5.28935	-5.08959	-5.12841	-5.09842	-5.14982	-5.4144	-2.11814	-4.88314
ELTD1	1	78889764	79006718	-	CDS			0.20282	-0.100682	-0.303502	-5.47119	-5.26837	-5.16769	-5.69608	-5.2463	-5.10547	-5.43127	-5.07801	-5.34375	-5.08131	-5.81347	-5.97571	-5.29907	-5.30205	-5.1475	-5.28935	-5.08959	-5.12841	-5.09842	-5.14982	-5.4144	-5.72958	-5.32936
RP4-726F1.1	1	79323769	79324863	+				0.20282	-0.100682	-0.303502	-5.47119	-5.26837	-5.16769	-5.69608	-5.2463	-5.10547	-5.43127	-5.07801	-5.34375	-5.08131	-5.81347	-5.97571	-5.29907	-5.30205	-5.1475	-5.28935	-5.08959	-5.12841	-5.09842	-5.14982	-5.4144	-5.72958	-5.32936
RP11-339A11.2	1	80114943	80116918	+				0.20282	-0.100682	-0.303502	-5.47119	-5.26837	-5.16769	-5.69608	-5.2463	-5.10547	-5.43127	-5.07801	-5.34375	-5.08131	-5.81347	-5.97571	-5.29907	-5.30205	-5.1475	-5.28935	-5.08959	-5.12841	-5.09842	-5.14982	-5.4144	-5.72958	-5.32936
RP11-339D23.1	1	80373364	80374621	-				0.20282	-0.100682	-0.303502	-5.47119	-5.26837	-5.16769	-5.69608	-5.2463	-5.10547	-5.43127	-5.07801	-5.34375	-5.08131	-5.81347	-5.97571	-5.29907	-5.30205	-5.1475	-5.28935	-5.08959	-5.12841	-5.09842	-5.14982	-5.4144	-5.72958	-5.32936
RP5-933B4.1	1	80534978	80584363	-				0.20282	-0.100682	-0.303502	-5.47119	-5.26837	-5.16769	-5.69608	-5.2463	-5.10547	-5.43127	-5.07801	-5.34375	-5.08131	-5.81347	-5.97571	-5.29907	-5.30205	-5.1475	-5.28935	-5.08959	-5.12841	-5.09842	-5.14982	-5.4144	-5.72958	-5.32936
RP5-887A10.1	1	80535755	80646788	+				0.20282	-0.100682	-0.303502	-5.47119	-5.26837	-5.16769	-5.69608	-5.2463	-5.10547	-5.43127	-5.07801	-5.34375	-5.08131	-5.81347	-5.97571	-5.29907	-5.30205	-5.1475	-5.28935	-5.08959	-5.12841	-5.09842	-5.14982	-5.4144	-5.72958	-5.32936
LPHN2	1	81306160	81992436	+	CDS			-0.205567	-0.0696718	0.135895	5.81326	5.60769	5.67736	5.8069	5.81962	5.4375	5.77788	5.64385	5.65844	5.7298	5.73674	5.88192	5.80203	5.88544	5.78669	5.78673	5.44612	5.51244	5.35393	5.73604	5.81709	5.78053	5.70385
RP5-837I24.6	1	81505099	81506296	+				0.20282	-0.100682	-0.303502	-5.47119	-5.26837	-5.16769	-5.69608	-5.2463	-5.10547	-5.43127	-5.07801	-5.34375	-5.08131	-5.81347	-5.97571	-5.29907	-5.30205	-5.1475	-5.28935	-5.08959	-5.12841	-5.09842	-5.14982	-5.4144	-5.72958	-5.32936
RP5-837I24.2	1	81513880	81557702	-				0.20282	-0.100682	-0.303502	-5.47119	-5.26837	-5.16769	-5.69608	-5.2463	-5.10547	-5.43127	-5.07801	-5.34375	-5.08131	-5.81347	-5.97571	-5.29907	-5.30205	-5.1475	-5.28935	-5.08959	-5.12841	-5.09842	-5.14982	-5.4144	-5.72958	-5.32936
RP5-837I24.4	1	81585941	81625713	-				0.228154	-0.0753477	-0.303502	-5.47119	-5.24304	-5.16769	-5.69608	-5.2463	-5.10547	-5.3806	-5.07801	-5.34375	-5.08131	-5.81347	-5.97571	-5.29907	-5.30205	-5.1475	-5.28935	-5.08959	-5.12841	-5.09842	-5.14982	-5.2624	-5.72958	-5.31923
RP11-147G16.1	1	82215220	82261133	-				0.20282	-0.100682	-0.303502	-5.47119	-5.26837	-5.16769	-5.69608	-5.2463	-5.10547	-5.43127	-5.07801	-5.34375	-5.08131	-5.81347	-5.97571	-5.29907	-5.30205	-5.1475	-5.28935	-5.08959	-5.12841	-5.09842	-5.14982	-5.4144	-5.72958	-5.32936
LINC01362	1	82903183	83166815	+				0.20282	-0.100682	-0.303502	-5.47119	-5.26837	-5.16769	-5.69608	-5.2463	-5.10547	-5.43127	-5.07801	-5.34375	-5.08131	-5.81347	-5.97571	-5.29907	-5.30205	-5.1475	-5.28935	-5.08959	-5.12841	-5.09842	-5.14982	-5.4144	-5.72958	-5.32936
LINC01361	1	82973882	82986208	-				0.544898	-0.765433	-1.31033	-4.55204	-4.00714	-3.24171	-5.26141	-3.84267	-3.68435	-4.32993	-1.92601	-2.86981	-4.92931	-4.66147	-5.82371	-5.29907	-2.82812	-3.41053	-5.28935	-2.13023	-4.9764	-3.94642	-5.14982	-3.2624	-4.57758	-4.07201
RP11-413G15.1	1	83446053	83454771	+				0.20282	-0.151349	-0.354169	-5.47119	-5.26837	-5.11702	-5.69608	-5.2463	-5.10547	-5.43127	-5.07801	-5.19174	-5.08131	-5.81347	-5.97571	-5.29907	-5.30205	-5.1475	-5.28935	-5.08959	-5.12841	-5.09842	-5.14982	-5.4144	-5.72958	-5.31923
RP11-475O6.1	1	83575776	83861023	-				0.20282	-0.100682	-0.303502	-5.47119	-5.26837	-5.16769	-5.69608	-5.2463	-5.10547	-5.43127	-5.07801	-5.34375	-5.08131	-5.81347	-5.97571	-5.29907	-5.30205	-5.1475	-5.28935	-5.08959	-5.12841	-5.09842	-5.14982	-5.4144	-5.72958	-5.32936
RP5-836J3.1	1	83790280	83801465	+				0.20282	-0.100682	-0.303502	-5.47119	-5.26837	-5.16769	-5.69608	-5.2463	-5.10547	-5.43127	-5.07801	-5.34375	-5.08131	-5.81347	-5.97571	-5.29907	-5.30205	-5.1475	-5.28935	-5.08959	-5.12841	-5.09842	-5.14982	-5.4144	-5.72958	-5.32936
TTLL7	1	83865028	83999150	-	CDS		8.57e-19	-0.081259	-0.991205	-0.909946	3.60679	3.52553	4.51674	3.77315	3.44043	3.36848	3.68258	4.50445	4.49125	4.55451	3.76899	3.71739	3.83308	3.39298	3.33094	3.59737	3.33388	3.30437	3.46721	3.7335	3.60179	3.71244	3.75628
TTLL7-IT1	1	83979118	83984300	-				0.253488	-0.151349	-0.404837	-5.47119	-5.2177	-5.06635	-5.69608	-5.2463	-5.0548	-5.3806	-5.07801	-5.19174	-4.92931	-5.81347	-5.97571	-5.29907	-5.30205	-5.1475	-5.28935	-4.93758	-5.12841	-5.09842	-5.14982	-5.2624	-5.72958	-5.28883
RP11-486G15.2	1	84076331	84077931	-			1.93e-12	0.0837346	-1.32037	-1.4041	1.62466	1.7084	3.02877	1.67455	1.57478	1.80153	1.61527	3.2539	2.74489	3.0875	1.73085	1.39546	1.89733	1.50816	1.5591	1.65707	2.0282	1.60856	1.76783	1.75707	1.55778	1.53095	1.93898
PRKACB	1	84078062	84238498	+	CDS		6.33e-08	-0.0558727	0.170352	0.226225	4.79944	4.74357	4.57322	4.85943	4.73945	4.68536	4.80178	4.53547	4.62364	4.56054	4.82838	4.83629	4.91363	4.75534	4.76273	4.70028	4.67713	4.65295	4.72601	4.86791	4.77515	4.76227	4.73185
SAMD13	1	84298366	84389957	+	CDS		6.2e-19	-0.488254	-2.5773	-2.08904	-0.46434	-0.952594	1.6247	-0.788484	-0.140195	-0.725658	-1.17953	1.76049	1.70307	1.41054	-0.854111	-0.82371	-0.687631	-0.0207645	-0.471932	0.07211	-0.414023	-1.27596	-0.486988	-1.09093	-1.2624	-1.18526	-0.241833
DNASE2B	1	84398532	84415018	+	CDS			0.0108195	-0.151349	-0.162169	-5.27919	-5.26837	-5.11702	-5.31208	-5.2463	-5.10547	-5.43127	-5.07801	-5.34375	-4.92931	-5.81347	-5.97571	-4.14706	-5.30205	-5.1475	-5.28935	-5.08959	-5.12841	-5.09842	-5.14982	-5.4144	-5.72958	-5.24243
RPF1	1	84479259	84497790	+	CDS	1.17e-09	0	0.228385	0.732008	0.503623	6.42782	6.65621	5.9242	6.51774	6.3379	6.63861	6.67381	5.86597	5.951	5.95563	6.54768	6.47005	6.53549	6.3493	6.35157	6.31284	6.62799	6.65022	6.6376	6.66039	6.67828	6.68276	6.41845
GNG5	1	84498325	84506565	-	CDS	1e-05	0.0157923	0.22393	0.0322936	-0.191636	5.97035	6.19428	6.16199	6.04343	5.89727	6.25679	6.13178	6.21418	6.12227	6.14951	6.05364	6.04009	6.03657	5.82795	5.97677	5.8871	6.18847	6.34778	6.23411	6.08033	6.20215	6.11286	6.09825
CTBS	1	84549606	84574480	-	CDS		4.41e-22	-0.114361	-1.5381	-1.42374	2.34152	2.22716	3.76526	2.42929	2.25375	2.24624	2.20808	3.75699	3.82785	3.71094	2.44182	2.37105	2.47499	2.13535	2.37955	2.24636	2.0282	2.05702	2.65349	2.25957	2.04138	2.32329	2.58052
LINC01555	1	84628230	84635020	-				0.645379	-0.211778	-0.857156	-5.39519	-4.74981	-4.53803	-5.64541	-5.14496	-5.10547	-4.39415	-5.07801	-3.60678	-4.92931	-5.66147	-5.97571	-5.29907	-5.15005	-4.99549	-5.28935	-5.08959	-5.12841	-5.09842	-5.14982	-2.45504	-5.57758	-4.96561
SSX2IP	1	84643707	84690803	-	CDS		0.000897	0.000697613	0.102172	0.101474	5.86497	5.86567	5.7635	5.94629	5.78366	5.73074	6.00061	5.68962	5.83409	5.76679	5.87769	6.02609	5.93509	5.82866	5.76106	5.76126	5.78009	5.73009	5.68203	5.94762	6.09845	5.95575	5.84496
LPAR3	1	84811602	84893213	-	CDS	0.000472	8.58e-23	0.248814	-1.07193	-1.32074	3.66316	3.91198	4.98391	3.76477	3.56156	3.80593	4.01802	4.92105	5.01893	5.01174	3.64687	3.8345	3.81294	3.48658	3.57056	3.62753	3.87299	3.80823	3.73657	3.85393	4.21738	3.98276	4.02684
MCOLN2	1	84925583	84997113	-	CDS		0.0459757	-0.152279	-0.348711	-0.196432	3.72024	3.56796	3.91667	3.7918	3.64867	3.57934	3.55658	3.98389	3.90101	3.86511	3.73514	3.81291	3.82735	3.70793	3.55525	3.68284	3.60157	3.65659	3.47984	3.62789	3.56415	3.47771	3.69861
WDR63	1	84999147	85133138	+	CDS		4.96e-05	-0.628351	-1.50129	-0.872939	0.0459513	-0.5824	0.91889	0.257169	-0.165266	-0.980018	-0.184782	1.09636	0.808257	0.852053	0.0109597	0.263753	0.496793	0.0978799	-0.410531	-0.183147	-0.689657	-1.39144	-0.858957	-0.474258	-0.174936	0.0948489	-0.0308014
MCOLN3	1	85018082	85048499	-	CDS	6.93e-08	2.52e-44	-0.475841	-1.39874	-0.9229	3.77137	3.29553	4.69427	3.83991	3.70284	3.15847	3.43259	4.68686	4.7726	4.62336	3.86406	3.75561	3.90006	3.75383	3.65914	3.69555	3.18654	3.11635	3.17252	3.49002	3.33006	3.47771	3.76562
RP11-33E12.2	1	85152487	85154203	-		1.49e-09		1.39724	-0.421877	-1.81912	0.133128	1.53037	1.95224	0.381672	-0.115416	1.63458	1.42616	2.10742	1.67862	2.07069	0.0389741	-0.0688225	1.17487	-0.0207645	-0.188139	-0.137343	1.3292	1.90624	1.66829	1.42844	1.54496	1.30507	1.05585
SYDE2	1	85156873	85201046	-	CDS			0.0679274	-0.262621	-0.330549	3.23391	3.30184	3.56446	3.29188	3.17594	3.33087	3.2728	3.58179	3.61883	3.49276	3.37196	3.25844	3.24525	3.14457	3.15425	3.22898	3.42436	3.27626	3.29198	3.32411	3.33379	3.16052	3.32719
C1orf52	1	85249953	85259672	-	CDS		2.8e-45	0.0102555	0.502489	0.492233	5.68695	5.6972	5.19472	5.7462	5.6277	5.63323	5.76118	5.16939	5.23032	5.18443	5.87235	5.66313	5.70312	5.61233	5.61369	5.65707	5.62752	5.63739	5.63478	5.75121	5.75511	5.77722	5.5926	Chr1:85259476-85259850	3.13044
BCL10	1	85266248	85277090	-	CDS	2.88e-07	0.00910307	-0.385455	0.0451644	0.43062	4.40653	4.02107	3.97591	4.45359	4.35947	4.04699	3.99516	3.99286	3.9246	4.01027	4.30288	4.52723	4.53066	4.37155	4.36645	4.34042	4.0137	4.06526	4.06201	3.94762	3.9879	4.04996	4.16622	Chr1:85276276-85276650	3.04926
RP11-131L23.1	1	85276715	85448124	+	CDS			0.582979	0.833132	0.250153	-4.8162	-4.23322	-5.06635	-4.48744	-5.14496	-5.10547	-3.36097	-4.92601	-5.19174	-5.08131	-5.66147	-4.23875	-3.5621	-5.15005	-5.1475	-5.13734	-5.08959	-5.12841	-5.09842	-3.41286	-4.2624	-2.40765	-4.63304
DDAH1	1	85318481	85578363	-	CDS			-0.181226	-0.280106	-0.0988794	5.62282	5.44159	5.7217	5.73593	5.50971	5.35404	5.52914	5.74376	5.69243	5.7289	5.68616	5.75655	5.76508	5.53558	5.51527	5.47829	5.41225	5.28569	5.36419	5.46161	5.56256	5.56325	5.5701
RP11-131L23.2	1	85467295	85467660	+				0.177486	-0.100682	-0.278168	-5.44586	-5.26837	-5.16769	-5.64541	-5.2463	-5.10547	-5.43127	-5.07801	-5.34375	-5.08131	-5.66147	-5.97571	-5.29907	-5.30205	-5.1475	-5.28935	-5.08959	-5.12841	-5.09842	-5.14982	-5.4144	-5.72958	-5.31923
RP11-290M5.4	1	85578500	85578742	-				0.589808	0.572814	-0.0169943	-4.60569	-4.01589	-4.5887	-4.59475	-4.61664	-3.75848	-4.27329	-3.34104	-5.34375	-5.08131	-3.66147	-4.82371	-5.29907	-5.15005	-3.41053	-5.28935	-3.35262	-3.9764	-3.94642	-3.41286	-3.67744	-5.72958	-4.36637
CYR61	1	85580761	85583962	+	CDS	0	0	-1.43409	1.15936	2.59345	7.04982	5.61573	4.45637	7.10981	6.98983	5.65098	5.58048	4.53752	4.36859	4.46301	7.10029	7.1516	7.07754	7.03079	6.96523	6.97347	5.64362	5.64748	5.66183	5.62148	5.46211	5.65784	5.95749
RP11-290M5.2	1	85599131	85600734	+				0.20282	-0.100682	-0.303502	-5.47119	-5.26837	-5.16769	-5.69608	-5.2463	-5.10547	-5.43127	-5.07801	-5.34375	-5.08131	-5.81347	-5.97571	-5.29907	-5.30205	-5.1475	-5.28935	-5.08959	-5.12841	-5.09842	-5.14982	-5.4144	-5.72958	-5.32936
ZNHIT6	1	85649423	85708433	-	CDS		3.67e-14	-0.0479217	0.348286	0.396208	6.34799	6.30007	5.95178	6.3628	6.33319	6.19012	6.41002	5.8619	5.97002	6.02343	6.39178	6.33142	6.36518	6.29134	6.30543	6.40278	6.27248	6.09774	6.20015	6.38534	6.44107	6.40363	6.24958
COL24A1	1	85729233	86156943	-	CDS	0.000113	1e-26	-1.12378	-2.87113	-1.74735	0.231813	-0.891964	1.97916	0.369971	0.0936557	-0.58691	-1.19702	2.09636	1.93754	1.90358	0.781478	0.15357	0.174865	0.135355	-0.240606	0.386219	-0.545267	-0.516971	-0.698492	-1.8279	-1.09247	-0.670686	0.131772
ODF2L	1	86346824	86396342	-	CDS	0.00311767	2.61e-05	0.115223	-0.506032	-0.621255	4.85357	4.96879	5.47482	4.86021	4.84693	5.00464	4.93294	5.44141	5.41651	5.56655	4.89216	4.88279	4.80568	4.77773	4.86559	4.89746	4.9542	4.98794	5.07178	4.79171	5.02531	4.9818	5.02391
CLCA2	1	86424086	86456558	+	CDS			0.20282	-0.151349	-0.354169	-5.47119	-5.26837	-5.11702	-5.69608	-5.2463	-5.10547	-5.43127	-5.07801	-5.34375	-4.92931	-5.81347	-5.97571	-5.29907	-5.30205	-5.1475	-5.28935	-5.08959	-5.12841	-5.09842	-5.14982	-5.4144	-5.72958	-5.31923
CLCA1	1	86468368	86500289	+	CDS			0.228154	-0.0753477	-0.303502	-5.47119	-5.24304	-5.16769	-5.69608	-5.2463	-5.10547	-5.3806	-5.07801	-5.34375	-5.08131	-5.81347	-5.97571	-5.29907	-5.30205	-5.1475	-5.28935	-5.08959	-5.12841	-5.09842	-5.14982	-5.4144	-5.57758	-5.31923
CLCA4	1	86547078	86580754	+	CDS			0.20282	-0.100682	-0.303502	-5.47119	-5.26837	-5.16769	-5.69608	-5.2463	-5.10547	-5.43127	-5.07801	-5.34375	-5.08131	-5.81347	-5.97571	-5.29907	-5.30205	-5.1475	-5.28935	-5.08959	-5.12841	-5.09842	-5.14982	-5.4144	-5.72958	-5.32936
RP4-651E10.4	1	86571181	86693203	-	CDS			0.177486	-0.100682	-0.278168	-5.44586	-5.26837	-5.16769	-5.64541	-5.2463	-5.10547	-5.43127	-5.07801	-5.34375	-5.08131	-5.81347	-5.97571	-5.14706	-5.30205	-5.1475	-5.28935	-5.08959	-5.12841	-5.09842	-5.14982	-5.4144	-5.72958	-5.31923
RP4-612B15.3	1	86703502	86704462	-				0.761433	-1.04314	-1.80457	-2.79465	-2.03322	-0.99008	-2.95912	-2.63019	-1.44627	-2.62017	-0.756081	-1.28485	-0.929307	-2.49154	-2.82371	-3.5621	-3.15005	-2.41053	-2.32999	-1.03069	-1.16905	-2.13907	-1.41286	-3.67744	-2.77022	-2.12917
SH3GLB1	1	86704570	86748184	+	CDS	0.000199	4.67e-16	0.149769	0.403615	0.253846	6.64297	6.79274	6.38913	6.70054	6.58541	6.66442	6.92107	6.34137	6.4077	6.41831	6.67085	6.7067	6.72407	6.57872	6.61137	6.56613	6.57269	6.74127	6.67929	6.89092	6.96882	6.90347	6.65211
2015-09-01	1	86862445	86914424	-	CDS			-0.105703	-0.0348604	0.0708423	7.44202	7.33632	7.37118	7.46537	7.41868	7.23087	7.44177	7.34925	7.3904	7.3739	7.44444	7.46256	7.48911	7.43937	7.38416	7.43251	7.22889	7.28569	7.17802	7.40573	7.4441	7.4755	7.38558
HS2ST1	1	86914648	87109998	+	CDS		1.28e-05	-0.133656	-0.389918	-0.256263	6.04453	5.91088	6.30079	6.06299	6.02608	5.83655	5.9852	6.30221	6.26974	6.33044	6.01713	6.09068	6.08115	6.02425	6.04411	6.00986	5.84049	5.80741	5.86174	5.92328	6.05388	5.97845	6.04232
RP4-604K5.3	1	86932199	86934891	-	CDS			0.20282	-0.100682	-0.303502	-5.47119	-5.26837	-5.16769	-5.69608	-5.2463	-5.10547	-5.43127	-5.07801	-5.34375	-5.08131	-5.81347	-5.97571	-5.29907	-5.30205	-5.1475	-5.28935	-5.08959	-5.12841	-5.09842	-5.14982	-5.4144	-5.72958	-5.32936
RP4-604K5.2	1	86943685	86944742	-	CDS			0.20282	-0.100682	-0.303502	-5.47119	-5.26837	-5.16769	-5.69608	-5.2463	-5.10547	-5.43127	-5.07801	-5.34375	-5.08131	-5.81347	-5.97571	-5.29907	-5.30205	-5.1475	-5.28935	-5.08959	-5.12841	-5.09842	-5.14982	-5.4144	-5.72958	-5.32936
RP5-1052I5.2	1	86993009	87169204	+	CDS	7.07e-11	0.000417	-0.563854	-0.564839	-0.000985066	3.7709	3.20705	3.77189	3.78215	3.75965	3.04663	3.36746	3.91948	3.71815	3.67802	3.73085	3.85577	3.75983	3.65731	3.776	3.84565	3.0511	3.11635	2.97244	3.42003	3.37423	3.30812	3.54556
LINC01140	1	87129765	87169198	+	CDS			-0.219686	-0.397945	-0.178258	-0.0879278	-0.307614	0.0903306	-0.0119143	-0.163941	-0.489363	-0.125865	0.321921	0.234522	-0.285451	0.0109597	0.242379	-0.289082	-0.39516	-0.351638	0.254974	-0.13023	-0.39144	-0.94642	-0.474258	0.0595291	0.0371333	-0.140151
LMO4	1	87328468	87348923	+	CDS	0.00821235		0.0764656	-0.139918	-0.216384	5.56117	5.63763	5.77755	5.56605	5.55628	5.50544	5.76982	5.7848	5.76463	5.78322	5.55407	5.55729	5.5868	5.53295	5.55814	5.57776	5.49496	5.47995	5.54142	5.75874	5.80638	5.74435	5.63503
LINC01364	1	87353524	87371655	-				0.20282	-0.100682	-0.303502	-5.47119	-5.26837	-5.16769	-5.69608	-5.2463	-5.10547	-5.43127	-5.07801	-5.34375	-5.08131	-5.81347	-5.97571	-5.29907	-5.30205	-5.1475	-5.28935	-5.08959	-5.12841	-5.09842	-5.14982	-5.4144	-5.72958	-5.32936
RP11-60A14.1	1	87805286	87808372	-				0.20282	-0.100682	-0.303502	-5.47119	-5.26837	-5.16769	-5.69608	-5.2463	-5.10547	-5.43127	-5.07801	-5.34375	-5.08131	-5.81347	-5.97571	-5.29907	-5.30205	-5.1475	-5.28935	-5.08959	-5.12841	-5.09842	-5.14982	-5.4144	-5.72958	-5.32936
RP5-1027O11.1	1	87899909	87905714	-				0.228154	-0.0753477	-0.303502	-5.47119	-5.24304	-5.16769	-5.69608	-5.2463	-5.0548	-5.43127	-5.07801	-5.34375	-5.08131	-5.81347	-5.97571	-5.29907	-5.30205	-5.1475	-5.28935	-5.08959	-5.12841	-4.94642	-5.14982	-5.4144	-5.72958	-5.31923
PKN2-AS1	1	88537513	88685204	-	CDS		5.96e-05	0.643463	-2.52626	-3.16972	-3.92047	-3.277	-0.750745	-3.07997	-4.76096	-3.65117	-2.90284	-0.466575	-1.10428	-0.68138	-3.66147	-3.01635	-2.5621	-5.15005	-3.99549	-5.13734	-4.93758	-2.65447	-3.36146	-2.67589	-3.2624	-2.77022	-3.02914	Chr1:88683976-88684500	3.12798
PKN2	1	88684222	88836255	+	CDS	5.45e-08		-0.317861	-0.26415	0.0537112	6.82593	6.50807	6.77222	6.86024	6.79163	6.40233	6.61381	6.79936	6.71402	6.80328	6.86772	6.84429	6.8687	6.71916	6.76689	6.88883	6.40115	6.43881	6.36703	6.58008	6.61795	6.64341	6.68805
GTF2B	1	88852932	88891944	-	CDS		7.78e-40	-0.0280908	0.874236	0.902327	5.17441	5.14632	4.27208	5.25767	5.09114	5.16145	5.13118	4.11017	4.36859	4.33748	5.29128	5.26905	5.21269	5.02986	5.08399	5.15957	5.12311	5.22817	5.13306	5.07766	5.11047	5.20542	4.9827
CCBL2	1	88935773	88992953	-	CDS		2.58e-09	-0.0887112	-0.569493	-0.480782	5.24339	5.15468	5.72417	5.3169	5.16988	5.14591	5.16344	5.67947	5.72712	5.76592	5.30215	5.24103	5.40753	5.14342	5.16816	5.19805	5.06523	5.24881	5.1237	5.12759	5.27676	5.08598	5.30406
RBMXL1	1	88979456	88992960	-	CDS	8.35e-06		-0.323209	-0.119498	0.203711	4.87704	4.55383	4.67333	4.92271	4.83137	4.49774	4.60992	4.64385	4.75662	4.61951	4.90268	4.8871	4.97835	4.71877	4.82787	4.94746	4.61508	4.35899	4.51915	4.57961	4.63545	4.61472	4.70701
GBP3	1	89006666	89022894	-	CDS			0.578077	0.767801	0.189725	-4.97796	-4.39989	-5.16769	-5.69608	-4.25985	-4.19315	-4.60662	-5.07801	-5.34375	-5.08131	-5.81347	-5.97571	-5.29907	-5.30205	-2.18814	-5.28935	-2.35262	-5.12841	-5.09842	-5.14982	-5.4144	-3.25565	-4.78468
GBP1	1	89052319	89065360	-	CDS			-0.517501	-0.216681	0.300821	-4.28788	-4.80538	-4.5887	-5.31208	-3.26368	-5.10547	-4.50529	-5.07801	-5.34375	-3.34434	-5.81347	-5.97571	-4.14706	-3.56509	-2.67357	-3.55238	-5.08959	-5.12841	-5.09842	-2.67589	-5.2624	-5.57758	-4.55504
GBP2	1	89106132	89150456	-	CDS			-0.184168	-0.17967	0.00449769	-3.70889	-3.89306	-3.71339	-3.18514	-4.23264	-4.47582	-3.3103	-2.60408	-5.19174	-3.34434	-4.0765	-2.65378	-2.82513	-4.15005	-3.41053	-5.13734	-3.35262	-5.12841	-4.94642	-4.99782	-2.94047	-1.99261	-3.78346
GBP7	1	89131751	89176040	-	CDS			0.20282	-0.100682	-0.303502	-5.47119	-5.26837	-5.16769	-5.69608	-5.2463	-5.10547	-5.43127	-5.07801	-5.34375	-5.08131	-5.81347	-5.97571	-5.29907	-5.30205	-5.1475	-5.28935	-5.08959	-5.12841	-5.09842	-5.14982	-5.4144	-5.72958	-5.32936
GBP4	1	89181148	89198932	-	CDS			0.542982	0.23948	-0.303502	-5.47119	-4.92821	-5.16769	-5.69608	-5.2463	-5.0548	-4.80161	-5.07801	-5.34375	-5.08131	-5.81347	-5.97571	-5.29907	-5.30205	-5.1475	-5.28935	-4.93758	-5.12841	-5.09842	-4.99782	-5.4144	-3.99261	-5.1933
GBP5	1	89258950	89272804	-	CDS			0.20282	-0.151349	-0.354169	-5.47119	-5.26837	-5.11702	-5.69608	-5.2463	-5.10547	-5.43127	-5.07801	-5.34375	-4.92931	-5.81347	-5.97571	-5.29907	-5.30205	-5.1475	-5.28935	-5.08959	-5.12841	-5.09842	-5.14982	-5.4144	-5.72958	-5.31923
RP4-620F22.2	1	89260582	89269754	+	CDS			0.20282	-0.100682	-0.303502	-5.47119	-5.26837	-5.16769	-5.69608	-5.2463	-5.10547	-5.43127	-5.07801	-5.34375	-5.08131	-5.81347	-5.97571	-5.29907	-5.30205	-5.1475	-5.28935	-5.08959	-5.12841	-5.09842	-5.14982	-5.4144	-5.72958	-5.32936
GBP6	1	89364058	89386461	+	CDS			0.20282	-0.100682	-0.303502	-5.47119	-5.26837	-5.16769	-5.69608	-5.2463	-5.10547	-5.43127	-5.07801	-5.34375	-5.08131	-5.81347	-5.97571	-5.29907	-5.30205	-5.1475	-5.28935	-5.08959	-5.12841	-5.09842	-5.14982	-5.4144	-5.72958	-5.32936
LRRC8B	1	89524836	89597864	+	CDS		3.15e-06	-0.14044	0.14004	0.28048	4.95749	4.81705	4.67701	5.0465	4.86847	4.75399	4.88011	4.74642	4.614	4.67061	5.02241	5.04743	5.06968	4.74022	4.93376	4.93144	4.76286	4.80167	4.69744	4.96218	4.81174	4.8664	4.84522	Chr1:89524576-89525100	2.44883
FLJ27354	1	89583241	89632894	-	CDS			0.986404	0.144579	-0.841825	-2.11157	-1.12517	-1.26975	-1.33864	-2.88451	-1.2612	-0.989144	-2.11865	-1.28485	-0.405745	-1.1379	-1.43139	-1.44662	-1.98012	-4.99549	-1.67791	-1.35262	-1.06951	-1.36146	-0.99782	-1.09247	-0.877137	-1.54865
RP11-413E1.4	1	89629725	89676386	+				0.228154	-0.0753477	-0.303502	-5.47119	-5.24304	-5.16769	-5.69608	-5.2463	-5.10547	-5.3806	-5.07801	-5.34375	-5.08131	-5.81347	-5.97571	-5.29907	-5.30205	-5.1475	-5.28935	-5.08959	-5.12841	-5.09842	-5.14982	-5.2624	-5.72958	-5.31923
LRRC8C	1	89633072	89769903	+	CDS		0.0443431	-0.15167	0.0240606	0.175731	4.36789	4.21622	4.19216	4.46083	4.27494	4.17694	4.2555	4.11291	4.30011	4.16345	4.49335	4.47206	4.41709	4.3498	4.18193	4.29311	4.30559	3.97196	4.25325	4.20675	4.29027	4.26948	4.27207
RP11-302M6.4	1	89633140	89933250	+	CDS	0.0232047	0.00244486	-0.618579	-1.05804	-0.439463	0.916458	0.29788	1.35592	0.903866	0.929051	0.0410997	0.55466	1.44903	1.37811	1.24062	0.996746	0.931178	0.783674	1.13535	0.981786	0.670012	-0.0306939	-0.221515	0.375508	0.0465742	0.985529	0.631877	0.75692
RP5-943J3.1	1	89788914	89790492	+	CDS			0.089808	-0.538337	-0.628145	-4.92052	-4.83071	-4.29238	-4.64541	-5.19563	-5.0548	-4.60662	-5.07801	-2.86981	-4.92931	-2.66147	-5.97571	-5.29907	-5.30205	-4.99549	-5.28935	-4.93758	-5.12841	-5.09842	-5.14982	-2.94047	-5.72958	-4.75897
RP5-943J3.2	1	89820174	89820868	-	CDS	0.00124654		0.934236	-0.282301	-1.21654	-1.37493	-0.440696	-0.158395	-1.26016	-1.4897	-0.264548	-0.616844	-0.171119	0.165809	-0.469876	-1.20203	-1.43139	-1.14706	-0.828119	-1.67357	-1.96742	-0.0306939	-0.516971	-0.24598	-0.675892	-0.404418	-0.770222	-0.75793
LRRC8D	1	89821014	89936611	+	CDS	0.012894	9.17e-33	0.148355	-1.09464	-1.243	3.61416	3.76252	4.85716	3.62091	3.60741	3.64598	3.87905	4.82386	4.85674	4.89087	3.7287	3.55999	3.57404	3.77179	3.64475	3.40569	3.66233	3.57819	3.69744	3.97946	3.782	3.87569	3.9221
RP11-302M6.5	1	89939601	89940147	+				0.20282	-0.100682	-0.303502	-5.47119	-5.26837	-5.16769	-5.69608	-5.2463	-5.10547	-5.43127	-5.07801	-5.34375	-5.08131	-5.81347	-5.97571	-5.29907	-5.30205	-5.1475	-5.28935	-5.08959	-5.12841	-5.09842	-5.14982	-5.4144	-5.72958	-5.32936
ZNF326	1	89995112	90035531	+	CDS	1.43e-05	4.21e-24	0.19044	0.584421	0.393981	6.6947	6.88514	6.30072	6.7191	6.67031	6.73272	7.03757	6.29437	6.29811	6.30969	6.74792	6.70743	6.70195	6.59521	6.66851	6.74721	6.69904	6.74641	6.75272	7.0148	7.08162	7.01628	6.69208
RP5-827O9.1	1	90510910	90533472	-				0.20282	-0.100682	-0.303502	-5.47119	-5.26837	-5.16769	-5.69608	-5.2463	-5.10547	-5.43127	-5.07801	-5.34375	-5.08131	-5.81347	-5.97571	-5.29907	-5.30205	-5.1475	-5.28935	-5.08959	-5.12841	-5.09842	-5.14982	-5.4144	-5.72958	-5.32936
BARHL2	1	90711539	90717237	-	CDS		0.0151418	-0.0576195	-0.546253	-0.488633	1.87517	1.81755	2.3638	2.02933	1.72101	1.76106	1.87404	2.2539	2.44488	2.39262	2.19652	1.95108	1.9404	1.61814	1.5123	2.03258	1.69177	1.66745	1.92394	1.66039	1.86688	2.09485	1.94985
RP4-665J23.1	1	90782986	90851650	-			1.2e-24	0.0202783	-1.47347	-1.49375	1.70154	1.72182	3.19529	1.68156	1.72152	1.72234	1.72129	3.21355	3.15699	3.21535	1.77316	1.58568	1.68583	1.79247	1.54367	1.82844	1.43745	1.81801	1.91156	1.57204	1.85654	1.73531	2.0084
RP4-665J23.2	1	90851759	90854286	+				0.126819	-1.25268	-1.3795	-5.39519	-5.26837	-4.01569	-5.64541	-5.14496	-5.10547	-5.43127	-4.92601	-3.19174	-3.92931	-5.81347	-5.97571	-5.14706	-5.30205	-4.99549	-5.13734	-5.08959	-5.12841	-5.09842	-5.14982	-5.4144	-5.72958	-5.06856
RP4-665J23.4	1	90860550	90862920	-				-0.677394	-0.984683	-0.307288	-4.37364	-5.05104	-4.06635	-3.50098	-5.2463	-5.10547	-4.9966	-2.92601	-5.34375	-3.92931	-3.33954	-3.01635	-4.14706	-5.30205	-5.1475	-5.28935	-5.08959	-5.12841	-5.09842	-3.99782	-5.4144	-5.57758	-4.58314
ZNF644	1	90915298	91022272	-	CDS	0	0.00022	-0.779682	0.0723507	0.852033	6.82087	6.04119	5.96884	6.84683	6.79492	5.93379	6.1486	5.99062	5.98568	5.93023	6.78381	6.89461	6.86207	6.80669	6.7973	6.78077	5.96404	5.93199	5.90533	6.06558	6.22393	6.15629	6.33859
HFM1	1	91260766	91404869	-	CDS	2.85e-12	1.51e-06	0.905188	-0.784897	-1.69008	1.78014	2.68533	3.47023	1.57645	1.98384	2.47531	2.89536	3.48762	3.43031	3.49276	1.84633	1.31584	1.56718	2.10734	1.97029	1.87388	2.46329	2.4912	2.47143	2.81596	2.97601	2.8941	2.48024
CDC7	1	91500893	91525764	+	CDS	3.97e-05	0.0457617	0.109569	-0.26381	-0.373379	6.24902	6.35858	6.62239	6.2881	6.20993	6.27469	6.44248	6.60635	6.62124	6.6396	6.33853	6.22988	6.29588	6.18478	6.18255	6.26247	6.27491	6.2898	6.25937	6.42844	6.44107	6.45791	6.36752
TGFBR3	1	91680343	91906335	-	CDS	7.57e-14	4.31e-12	-0.521874	-0.688461	-0.166587	4.55007	4.0282	4.71666	4.58917	4.51097	4.05201	4.00438	4.75523	4.72414	4.67061	4.59002	4.56968	4.60782	4.54692	4.61553	4.37045	3.98426	4.01228	4.15949	3.93292	4.05048	4.02975	4.37464
BRDT	1	91949371	92014426	+	CDS			0.20282	-0.100682	-0.303502	-5.47119	-5.26837	-5.16769	-5.69608	-5.2463	-5.10547	-5.43127	-5.07801	-5.34375	-5.08131	-5.81347	-5.97571	-5.29907	-5.30205	-5.1475	-5.28935	-5.08959	-5.12841	-5.09842	-5.14982	-5.4144	-5.72958	-5.32936
EPHX4	1	92029982	92063536	+	CDS			-0.296698	-0.381891	-0.0851931	1.70601	1.40931	1.7912	1.83215	1.57987	1.04036	1.77826	1.90688	1.64115	1.82558	1.88543	1.69199	1.91903	1.44987	1.93524	1.35451	1.0397	0.724037	1.35736	1.7966	1.71488	1.8233	1.60437
SETSIP	1	92074533	92075441	-	CDS			0.273064	0.700544	0.42748	-2.95258	-2.67951	-3.38006	-2.74664	-3.15851	-2.54386	-2.81516	-2.60408	-4.19174	-3.34434	-3.0765	-3.01635	-2.14706	-3.15005	-2.18814	-4.13734	-1.61566	-3.39144	-2.62449	-3.99782	-1.67744	-2.77022	-2.92885
BTBD8	1	92080305	92147836	+	CDS		0.00231328	0.147109	-1.65223	-1.79933	-2.06923	-1.92212	-0.269899	-1.2958	-2.84267	-2.0819	-1.76235	0.283447	-0.333762	-0.759382	-1.20203	-1.12327	-1.5621	-1.56508	-4.99549	-1.96742	-2.13023	-1.9764	-2.13907	-2.67589	-0.940471	-1.67069	-1.65052
KIAA1107	1	92167052	92184723	+	CDS		9.11e-28	-0.0769558	-1.97605	-1.89909	0.843645	0.76669	2.74274	0.883049	0.804241	0.759288	0.774091	2.72505	2.73899	2.76418	0.982391	1.05893	0.607825	0.707933	0.911397	0.793394	0.677125	1.0236	0.577142	0.359732	0.985529	0.977012	1.19268
RP4-621B10.8	1	92189237	92190707	+				0.658981	-0.720522	-1.3795	-5.39519	-4.73621	-4.01569	-5.59475	-5.19563	-4.72147	-4.75094	-4.92601	-2.19174	-4.92931	-5.66147	-5.82371	-5.29907	-5.30205	-4.99549	-5.28935	-5.08959	-5.12841	-3.94642	-4.99782	-5.2624	-3.99261	-4.8557
C1orf146	1	92217940	92245813	+	CDS			0.20282	-0.100682	-0.303502	-5.47119	-5.26837	-5.16769	-5.69608	-5.2463	-5.10547	-5.43127	-5.07801	-5.34375	-5.08131	-5.81347	-5.97571	-5.29907	-5.30205	-5.1475	-5.28935	-5.08959	-5.12841	-5.09842	-5.14982	-5.4144	-5.72958	-5.32936
GLMN	1	92246402	92298987	-	CDS	0.00271734	6.65e-16	0.0997505	0.320138	0.220387	5.0605	5.16025	4.84012	5.13117	4.98984	5.12265	5.19785	4.75171	4.89705	4.87159	5.14991	5.13919	5.10442	4.94139	4.97317	5.05495	5.09859	5.07752	5.19185	5.19571	5.24242	5.15544	5.05633	Chr1:92298601-92299050	2.50656
RPAP2	1	92298965	92402056	+	CDS		1.8e-15	0.0402931	0.313697	0.273404	5.49957	5.53986	5.22617	5.54318	5.45596	5.53208	5.54765	5.22881	5.19412	5.25557	5.50407	5.49201	5.63348	5.45265	5.46291	5.45231	5.60738	5.54618	5.44267	5.54714	5.60797	5.48784	5.46101
GFI1	1	92474762	92486876	-	CDS		2.62e-09	-0.046513	-0.994999	-0.948486	2.88732	2.84081	3.83581	3.11095	2.66369	2.63444	3.04718	3.87166	3.74489	3.89087	3.09676	3.10703	3.12906	2.63131	2.82469	2.53508	2.89531	2.62351	2.3845	3.11592	3.06403	2.96158	3.05841
EVI5	1	92508696	92792404	-	CDS	0.0492048		-0.180856	-0.181301	-0.000445684	4.67071	4.48986	4.67116	4.66843	4.67299	4.4087	4.57101	4.52726	4.73603	4.75017	4.65142	4.63367	4.72022	4.63949	4.62656	4.75292	4.36848	4.50943	4.3482	4.50601	4.61718	4.58984	4.59846	Chr1:92784901-92785275	1.42754
RPL5	1	92832025	92841924	+	CDS	2.43e-07		0.181672	-0.132603	-0.314274	10.5705	10.7522	10.8848	10.6146	10.5265	10.8054	10.699	10.8931	10.8799	10.8814	10.6293	10.5971	10.6174	10.5234	10.5329	10.5231	10.7903	10.8255	10.8005	10.6864	10.7104	10.7001	10.7061
FAM69A	1	92832737	92961522	-	CDS		0.00283195	-0.23331	-0.492965	-0.259655	2.79114	2.55783	3.0508	2.89481	2.68748	2.51852	2.59715	2.93197	3.08903	3.13139	2.89312	2.89397	2.89733	2.70793	2.63386	2.72064	2.51363	2.44145	2.60047	2.51788	2.60797	2.6656	2.74975	Chr1:92961601-92961900	1.78123
MTF2	1	93079235	93139081	+	CDS	0.0162244	8.39e-08	-0.170091	0.0998363	0.269927	6.66337	6.49328	6.39344	6.70765	6.61909	6.49259	6.49396	6.40715	6.42985	6.34332	6.64289	6.70083	6.77923	6.62639	6.56005	6.67082	6.47816	6.48457	6.51506	6.45545	6.54737	6.47906	6.54135
TMED5	1	93149742	93180728	-	CDS			-0.157533	-0.0574554	0.100077	7.18203	7.02449	7.08195	7.22823	7.13582	6.88167	7.16732	7.08067	7.07768	7.0875	7.21448	7.23411	7.2361	7.14887	7.13443	7.12416	6.8957	6.89281	6.8565	7.13404	7.17483	7.19309	7.099	Chr1:93180376-93180750	2.39948
CCDC18	1	93179919	93278730	+	CDS	2.43e-11	0.0317153	0.374362	0.0363274	-0.338035	4.80964	5.184	5.14767	4.84254	4.77673	5.23872	5.12928	5.1019	5.08554	5.25557	4.83239	4.75749	4.93775	4.72186	4.78423	4.82411	5.18395	5.20599	5.32621	5.00359	5.26312	5.12113	5.02699
RP4-717I23.3	1	93262186	93346025	-	CDS		0	-0.120385	-2.50922	-2.38883	2.16569	2.04531	4.55453	2.20282	2.12857	1.88375	2.20687	4.5107	4.56648	4.58639	2.17142	2.42422	2.01281	2.11674	2.30829	1.96069	2.00493	1.90624	1.74008	2.16205	2.31503	2.14352	2.59531	Chr1:93345601-93346125	2.91275
DR1	1	93345888	93369498	+	CDS	0.00708785	6.43e-33	0.0572021	0.457234	0.400032	7.11915	7.17635	6.71911	7.13252	7.10578	7.07495	7.27775	6.70744	6.70988	6.74002	7.10775	7.18804	7.10175	7.11381	7.05401	7.1495	7.06136	7.10008	7.06341	7.24833	7.32585	7.25907	7.06202
FNBP1L	1	93448131	93554661	+	CDS		1.36e-06	0.00941237	-0.458805	-0.468218	4.88669	4.8961	5.35491	4.89979	4.87359	4.84312	4.94909	5.32073	5.32789	5.4161	4.90744	4.93618	4.85575	4.85558	4.81508	4.95012	4.74541	4.94246	4.84148	4.96941	4.93482	4.94304	4.9841
BCAR3	1	93561786	93847150	-	CDS		0.000735	-0.342341	-0.83553	-0.493189	1.46012	1.11778	1.95331	1.59456	1.32569	1.03353	1.20204	1.59756	1.90629	2.3561	1.66046	1.82734	1.29588	1.03978	1.64836	1.28892	1.0397	0.778485	1.2824	1.25011	1.26116	1.09485	1.42183
RP5-1033H22.2	1	93592199	93605573	+	CDS			0.369487	0.616653	0.247166	-4.86985	-4.50037	-5.11702	-4.87741	-4.8623	-4.6708	-4.32993	-5.07801	-5.34375	-4.92931	-5.66147	-4.82371	-4.14706	-4.15005	-5.1475	-5.28935	-3.93758	-5.12841	-4.94642	-3.99782	-5.4144	-3.57758	-4.77149
RP11-488P3.1	1	93752924	93775444	-				0.81107	-0.0537418	-0.864812	-2.2004	-1.38933	-1.33559	-1.55814	-2.84267	-1.66335	-1.11531	-1.75608	-1.4913	-0.759382	-0.961026	-1.73625	-1.97714	-2.56508	-3.99549	-1.96742	-1.76766	-1.9764	-1.24598	-0.0909293	-2.2624	-0.992614	-1.70301
RP4-561L24.3	1	93847174	93848939	+				-0.47999	-0.684573	-0.204583	-2.1712	-2.65119	-1.96662	-1.81952	-2.52288	-3.12285	-2.17953	-2.11865	-2.02182	-1.75938	-1.75458	-1.36428	-2.33971	-2.34269	-3.41053	-1.81542	-3.35262	-2.65447	-3.36146	-2.19046	-2.67744	-1.67069	-2.32228	Chr1:93847351-93847800	2.47757
DNTTIP2	1	93866283	93879918	-	CDS	0.00593419	0	0.0947344	1.28682	1.19209	7.37933	7.47407	6.18724	7.43252	7.32614	7.53686	7.41127	6.18643	6.19412	6.18118	7.43344	7.43353	7.4306	7.31959	7.31085	7.34798	7.55852	7.5801	7.47196	7.3902	7.435	7.40862	7.17881
GCLM	1	93885205	93909456	-	CDS		2.92e-34	0.0585401	1.3599	1.30136	6.16964	6.22818	4.86828	6.10302	6.23627	6.41295	6.04341	4.89895	4.82785	4.87805	6.12276	6.10333	6.08296	6.2119	6.24946	6.24744	6.39836	6.46499	6.37551	6.0057	6.0957	6.02883	5.93279
ABCA4	1	93992835	94121132	-	CDS			0.350981	0.31164	-0.0393413	-5.15636	-4.80538	-5.11702	-5.69608	-4.61664	-5.10547	-4.50529	-5.07801	-5.34375	-4.92931	-5.81347	-5.97571	-5.29907	-5.15005	-5.1475	-3.55238	-5.08959	-5.12841	-5.09842	-4.99782	-2.94047	-5.57758	-5.0081	Chr1:94045801-94045950	3.04649
RP11-78O9.1	1	94145111	94145619	+				0.20282	-0.100682	-0.303502	-5.47119	-5.26837	-5.16769	-5.69608	-5.2463	-5.10547	-5.43127	-5.07801	-5.34375	-5.08131	-5.81347	-5.97571	-5.29907	-5.30205	-5.1475	-5.28935	-5.08959	-5.12841	-5.09842	-5.14982	-5.4144	-5.72958	-5.32936
ARHGAP29	1	94148988	94275068	-	CDS	1.05e-15	1.46e-13	-0.649329	-0.843343	-0.194014	4.38489	3.73556	4.57891	4.39333	4.37645	3.65956	3.81156	4.55377	4.62844	4.55451	4.41134	4.40991	4.35875	4.2929	4.54754	4.28892	3.69541	3.58584	3.69744	3.59464	3.86688	3.97317	4.16396
RP11-148B18.1	1	94247908	94249492	+				0.20282	-0.100682	-0.303502	-5.47119	-5.26837	-5.16769	-5.69608	-5.2463	-5.10547	-5.43127	-5.07801	-5.34375	-5.08131	-5.81347	-5.97571	-5.29907	-5.30205	-5.1475	-5.28935	-5.08959	-5.12841	-5.09842	-5.14982	-5.4144	-5.72958	-5.32936
RP11-148B18.4	1	94318479	94324569	-				0.228154	-0.0753477	-0.303502	-5.47119	-5.24304	-5.16769	-5.69608	-5.2463	-5.0548	-5.43127	-5.07801	-5.34375	-5.08131	-5.81347	-5.97571	-5.29907	-5.30205	-5.1475	-5.28935	-4.93758	-5.12841	-5.09842	-5.14982	-5.4144	-5.72958	-5.31923
RP11-148B18.3	1	94333267	94334848	+				0.20282	-0.100682	-0.303502	-5.47119	-5.26837	-5.16769	-5.69608	-5.2463	-5.10547	-5.43127	-5.07801	-5.34375	-5.08131	-5.81347	-5.97571	-5.29907	-5.30205	-5.1475	-5.28935	-5.08959	-5.12841	-5.09842	-5.14982	-5.4144	-5.72958	-5.32936
ABCD3	1	94418455	94518666	+	CDS		1.35e-08	-0.0793783	0.326824	0.406203	6.1946	6.11522	5.7884	6.2206	6.1686	5.97125	6.2592	5.7848	5.76318	5.81721	6.16707	6.23293	6.2618	6.11381	6.18504	6.20695	6.0917	5.93873	5.8833	6.14811	6.3801	6.24937	6.08161	Chr1:94418101-94418400	2.89756
F3	1	94529225	94541800	-	CDS		2.83e-06	-0.217421	-1.03893	-0.821514	1.20366	0.986235	2.02517	1.40526	1.00205	1.08929	0.883181	1.7322	2.17458	2.16873	1.24542	1.37596	1.5944	1.2075	0.981786	0.816853	1.31034	1.04597	0.911561	0.860161	0.907526	0.881855	1.28099
RP11-86H7.6	1	94585556	94592297	-				0.228154	-0.0753477	-0.303502	-5.47119	-5.24304	-5.16769	-5.69608	-5.2463	-5.0548	-5.43127	-5.07801	-5.34375	-5.08131	-5.81347	-5.97571	-5.29907	-5.30205	-5.1475	-5.28935	-5.08959	-5.12841	-4.94642	-5.14982	-5.4144	-5.72958	-5.31923
RP11-86H7.7	1	94621151	94624184	-				-1.12182	-0.97898	0.142844	-3.23721	-4.35904	-3.38006	-2.32946	-4.14496	-4.72147	-3.9966	-3.92601	-2.86981	-3.34434	-1.66147	-2.50178	-2.82513	-4.15005	-2.99549	-5.28935	-3.93758	-5.12841	-5.09842	-2.99782	-5.4144	-3.57758	-3.71451
LINC01057	1	94638461	94820281	-				0.278022	-0.98092	-1.25894	-3.29087	-3.01284	-2.03192	-3.48744	-3.09429	-2.98451	-3.04118	-2.60408	-2.02182	-1.46988	-3.66147	-2.65378	-4.14706	-4.15005	-2.99549	-2.13734	-2.93758	-2.65447	-3.36146	-2.19046	-2.94047	-3.99261	-2.92787
SLC44A3	1	94820342	94895246	+	CDS	0.0413287	1.96e-11	-0.673833	-2.11721	-1.44338	-0.418604	-1.09244	1.02477	-0.233557	-0.603652	-1.26455	-0.920327	1.14008	1.05618	0.878048	-0.0176094	-0.179854	-0.503207	-0.449608	-0.747566	-0.613781	-1.03069	-1.51697	-1.24598	-0.412858	-1.35551	-0.992614	-0.399462
RP11-465K1.2	1	94836748	94855426	-	CDS			0.20282	-0.100682	-0.303502	-5.47119	-5.26837	-5.16769	-5.69608	-5.2463	-5.10547	-5.43127	-5.07801	-5.34375	-5.08131	-5.81347	-5.97571	-5.29907	-5.30205	-5.1475	-5.28935	-5.08959	-5.12841	-5.09842	-5.14982	-5.4144	-5.72958	-5.32936
CNN3	1	94896949	94927278	-	CDS			-0.125205	-0.271485	-0.14628	6.88402	6.75881	7.0303	6.92129	6.84675	6.83287	6.68476	6.99621	7.02894	7.06575	6.94794	6.89118	6.92474	6.80778	6.82508	6.90739	6.82687	6.84338	6.82837	6.69261	6.69071	6.67094	6.86319
RP4-639F20.1	1	94927566	94963270	+				-0.293598	-0.248064	0.0455341	0.324103	0.0305047	0.278569	0.313744	0.334461	0.074759	-0.0137496	-0.402445	0.958004	0.280146	0.0934219	0.602555	0.245255	0.0594059	0.589469	0.35451	0.10681	0.309	-0.191533	-0.0436237	-0.174936	0.177311	0.197557
ALG14	1	94974407	95072945	-	CDS	2.22e-06	2.43e-21	0.295595	0.84419	0.548594	3.9276	4.2232	3.37901	3.92555	3.92965	4.25486	4.19153	3.29316	3.38946	3.4544	3.87186	3.88192	4.02286	3.85558	4.00732	3.92605	4.03683	4.44776	4.27999	4.2165	4.22142	4.13667	3.93612
RP11-313A24.1	1	95061596	95067545	+	CDS			0.20282	-0.100682	-0.303502	-5.47119	-5.26837	-5.16769	-5.69608	-5.2463	-5.10547	-5.43127	-5.07801	-5.34375	-5.08131	-5.81347	-5.97571	-5.29907	-5.30205	-5.1475	-5.28935	-5.08959	-5.12841	-5.09842	-5.14982	-5.4144	-5.72958	-5.32936
TMEM56	1	95117338	95197607	+	CDS			-0.0273891	-0.269635	-0.242245	4.16419	4.1368	4.40643	4.24634	4.08204	3.93916	4.33444	4.53343	4.40817	4.27771	4.06134	4.34496	4.33272	4.13072	4.13379	3.9816	4.03683	3.86909	3.91156	4.31733	4.39938	4.28661	4.20168
TMEM56-RWDD3	1	95117923	95247225	+	CDS	2.63e-05		0.30166	-0.0927822	-0.394442	3.27196	3.57362	3.66641	3.28469	3.25923	3.68706	3.46019	3.66271	3.58633	3.75017	3.18716	3.37105	3.29588	3.28041	3.30371	3.19357	3.63984	3.7275	3.69382	3.42844	3.51568	3.43644	3.47152	Chr1:95233951-95234400	2.84389
RP11-57H12.2	1	95120147	95138554	+				-0.394674	-0.0753478	0.319326	-4.79769	-5.19237	-5.11702	-4.92808	-4.66731	-5.0548	-5.32993	-5.07801	-5.34375	-4.92931	-4.66147	-4.82371	-5.29907	-5.30205	-5.1475	-3.55238	-5.08959	-4.9764	-5.09842	-4.99782	-5.4144	-5.57758	-5.01943
RP11-57H12.3	1	95163219	95233982	-	CDS			0.177486	-0.151349	-0.328835	-5.44586	-5.26837	-5.11702	-5.69608	-5.19563	-5.10547	-5.43127	-5.07801	-5.34375	-4.92931	-5.81347	-5.97571	-5.29907	-5.30205	-5.1475	-5.13734	-5.08959	-5.12841	-5.09842	-5.14982	-5.4144	-5.72958	-5.30909
RWDD3	1	95234155	95247225	+	CDS	9.15e-12		0.513582	0.0539893	-0.459593	3.41328	3.92686	3.87287	3.40465	3.42191	4.05115	3.80257	3.81209	3.87165	3.93488	3.47296	3.4123	3.32867	3.42738	3.40965	3.42871	4.0397	4.10308	4.01068	3.80308	3.88989	3.71475	3.71063
RP11-57H12.5	1	95243167	95264054	-	CDS			0.20282	-0.100682	-0.303502	-5.47119	-5.26837	-5.16769	-5.69608	-5.2463	-5.10547	-5.43127	-5.07801	-5.34375	-5.08131	-5.81347	-5.97571	-5.29907	-5.30205	-5.1475	-5.28935	-5.08959	-5.12841	-5.09842	-5.14982	-5.4144	-5.72958	-5.32936
RP4-586O15.1	1	95310928	95318263	-				0.20282	-0.100682	-0.303502	-5.47119	-5.26837	-5.16769	-5.69608	-5.2463	-5.10547	-5.43127	-5.07801	-5.34375	-5.08131	-5.81347	-5.97571	-5.29907	-5.30205	-5.1475	-5.28935	-5.08959	-5.12841	-5.09842	-5.14982	-5.4144	-5.72958	-5.32936
RP11-14O19.1	1	95351251	95352254	-				0.20282	-0.100682	-0.303502	-5.47119	-5.26837	-5.16769	-5.69608	-5.2463	-5.10547	-5.43127	-5.07801	-5.34375	-5.08131	-5.81347	-5.97571	-5.29907	-5.30205	-5.1475	-5.28935	-5.08959	-5.12841	-5.09842	-5.14982	-5.4144	-5.72958	-5.32936
RP11-14O19.2	1	95356229	95381000	-				0.20282	-0.100682	-0.303502	-5.47119	-5.26837	-5.16769	-5.69608	-5.2463	-5.10547	-5.43127	-5.07801	-5.34375	-5.08131	-5.81347	-5.97571	-5.29907	-5.30205	-5.1475	-5.28935	-5.08959	-5.12841	-5.09842	-5.14982	-5.4144	-5.72958	-5.32936
FLJ31662	1	95474737	95479356	+				0.228154	-0.0753477	-0.303502	-5.47119	-5.24304	-5.16769	-5.69608	-5.2463	-5.0548	-5.43127	-5.07801	-5.34375	-5.08131	-5.81347	-5.97571	-5.29907	-5.30205	-5.1475	-5.28935	-4.93758	-5.12841	-5.09842	-5.14982	-5.4144	-5.72958	-5.31923
RP11-286B14.1	1	95510116	95782342	+				0.20282	-0.100682	-0.303502	-5.47119	-5.26837	-5.16769	-5.69608	-5.2463	-5.10547	-5.43127	-5.07801	-5.34375	-5.08131	-5.81347	-5.97571	-5.29907	-5.30205	-5.1475	-5.28935	-5.08959	-5.12841	-5.09842	-5.14982	-5.4144	-5.72958	-5.32936
RP11-286B14.2	1	95743096	95759470	+				0.20282	-0.100682	-0.303502	-5.47119	-5.26837	-5.16769	-5.69608	-5.2463	-5.10547	-5.43127	-5.07801	-5.34375	-5.08131	-5.81347	-5.97571	-5.29907	-5.30205	-5.1475	-5.28935	-5.08959	-5.12841	-5.09842	-5.14982	-5.4144	-5.72958	-5.32936
RP11-147C23.1	1	95937901	96022880	+				0.20282	-0.100682	-0.303502	-5.47119	-5.26837	-5.16769	-5.69608	-5.2463	-5.10547	-5.43127	-5.07801	-5.34375	-5.08131	-5.81347	-5.97571	-5.29907	-5.30205	-5.1475	-5.28935	-5.08959	-5.12841	-5.09842	-5.14982	-5.4144	-5.72958	-5.32936
RP5-898J17.1	1	96254069	96374125	-				0.20282	-0.100682	-0.303502	-5.47119	-5.26837	-5.16769	-5.69608	-5.2463	-5.10547	-5.43127	-5.07801	-5.34375	-5.08131	-5.81347	-5.97571	-5.29907	-5.30205	-5.1475	-5.28935	-5.08959	-5.12841	-5.09842	-5.14982	-5.4144	-5.72958	-5.32936
PTBP2	1	96721665	96823738	+	CDS	3.83e-21	1.9e-10	-0.793671	-0.836139	-0.0424679	5.33223	4.53856	5.3747	5.39259	5.27188	4.64198	4.43515	5.34195	5.3705	5.41166	5.44771	5.31584	5.41423	5.31245	5.20172	5.30145	4.47816	4.73956	4.70822	4.47182	4.46722	4.3664	5.02326
[truncated: 34,345 more rows]
