# Supplementary material for: Loss-of-function mutations in the dystonia gene THAP1 impair proteasome function by inhibiting PSMB5 expression
Source: Nat Commun. 2025 Feb 10;16:1511. doi: 10.1038/s41467-025-56782-1 (PMC11811203; doi:10.1038/s41467-025-56782-1)
Supplement: Supplementary file 4 — Supplementary Data 3 [file 41467_2025_56782_MOESM4_ESM.xlsx]

## Sheet: THAP1 Deep Mutational Scan
					Corrected Read Counts
Oligo_ID	Segment	Screen	Mutation	Position	Lib_rep1	Lib_rep2	GFPneg_rep1	GFPneg_rep2	GFPpos_rep1	GFPpos_rep2	FC(pos/neg)_rep1	FC(pos/neg)_rep2	meanFC(pos/neg)	stdevFC(pos/neg)	meanFC(pos/neg) for WTs	Activity [FC(pos/neg)/FC(pos/neg) for WTs]
THAP1|1|V2C	1	Seg1+2	V2C	2	181	203.483	309.399	227.312	110.478	157.933	0.357072	0.694786	0.525929	0.2388	3.24719	0.161965
THAP1|1|V2D	1	Seg1+2	V2D	2	261	302.046	351.652	357.366	282.748	126.762	0.804057	0.354712	0.579385	0.317735	3.24719	0.178427
THAP1|1|V2E	1	Seg1+2	V2E	2	329	302.046	254.88	434.267	138.565	197.416	0.54365	0.454596	0.499123	0.0629707	3.24719	0.153709
THAP1|1|V2F	1	Seg1+2	V2F	2	412	446.18	460.691	426.351	241.553	222.353	0.524328	0.521526	0.522927	0.00198089	3.24719	0.16104
THAP1|1|V2G	1	Seg1+2	V2G	2	261	219.381	224.894	212.61	35.5776	81.0446	0.158197	0.381189	0.269693	0.157679	3.24719	0.0830544
THAP1|1|V2H	1	Seg1+2	V2H	2	191	158.971	182.641	269.155	159.163	197.416	0.871453	0.733466	0.80246	0.0975709	3.24719	0.247125
THAP1|1|V2I	1	Seg1+2	V2I	2	285	191.826	226.257	227.312	33.7051	197.416	0.148968	0.868483	0.508726	0.508773	3.24719	0.156667
THAP1|1|V2K	1	Seg1+2	V2K	2	222	160.031	241.25	232.966	61.7927	33.2491	0.256136	0.142721	0.199428	0.0801967	3.24719	0.0614157
THAP1|1|V2L	1	Seg1+2	V2L	2	615	571.237	621.524	615.212	374.501	484.189	0.602552	0.787029	0.694791	0.130445	3.24719	0.213967
THAP1|1|V2M	1	Seg1+2	V2M	2	111	179.108	256.243	244.275	95.4977	199.494	0.372685	0.816678	0.594682	0.313951	3.24719	0.183138
THAP1|1|V2N	1	Seg1+2	V2N	2	317	250.115	361.193	400.34	234.063	147.543	0.648028	0.368543	0.508286	0.197625	3.24719	0.156531
THAP1|1|V2P	1	Seg1+2	V2P	2	511	443.001	365.282	452.362	926.89	937.208	2.53746	2.07181	2.30464	0.329267	3.24719	0.709734
THAP1|1|V2Q	1	Seg1+2	V2Q	2	468	465.257	507.033	401.471	235.936	276.383	0.465326	0.688425	0.576876	0.157755	3.24719	0.177654
THAP1|1|V2R	1	Seg1+2	V2R	2	686	515.068	741.468	749.789	245.298	344.959	0.330828	0.460075	0.395451	0.0913912	3.24719	0.121783
THAP1|1|V2S	1	Seg1+2	V2S	2	182	215.141	205.812	127.792	61.7927	207.807	0.300239	1.62613	0.963184	0.937547	3.24719	0.296621
THAP1|1|V2T	1	Seg1+2	V2T	2	489	413.326	557.464	408.256	367.011	288.851	0.658358	0.707524	0.682941	0.0347654	3.24719	0.210318
THAP1|1|V2V	1	Seg1+2	V2V	2	395	358.216	203.086	189.992	902.547	721.089	4.44417	3.79537	4.11977	0.458771	3.24719	1.26872
THAP1|1|V2W	1	Seg1+2	V2W	2	454	266.012	543.834	350.58	102.988	180.792	0.189374	0.515693	0.352533	0.230743	3.24719	0.108566
THAP1|1|V2Y	1	Seg1+2	V2Y	2	415	427.103	467.506	569.976	234.063	307.554	0.500663	0.539591	0.520127	0.0275263	3.24719	0.160178
THAP1|1|Q3A	1	Seg1+2	Q3A	3	458	370.933	227.62	376.591	829.52	704.464	3.64432	1.87064	2.75748	1.25419	3.24719	0.84919
THAP1|1|Q3C	1	Seg1+2	Q3C	3	618	592.434	617.435	540.572	567.369	446.784	0.918912	0.826503	0.872707	0.0653436	3.24719	0.268758
THAP1|1|Q3D	1	Seg1+2	Q3D	3	324	317.943	498.855	474.98	146.055	226.509	0.292781	0.476882	0.384832	0.130179	3.24719	0.118512
THAP1|1|Q3E	1	Seg1+2	Q3E	3	415	553.221	467.506	629.914	262.151	280.539	0.560743	0.445361	0.503052	0.0815871	3.24719	0.154919
THAP1|1|Q3F	1	Seg1+2	Q3F	3	311	373.053	511.122	478.372	256.533	203.651	0.501902	0.425715	0.463809	0.0538721	3.24719	0.142834
THAP1|1|Q3G	1	Seg1+2	Q3G	3	544	542.623	496.129	598.248	292.111	265.992	0.58878	0.444619	0.516699	0.101937	3.24719	0.159122
THAP1|1|Q3H	1	Seg1+2	Q3H	3	18413	13223.2	2694.64	2405.43	7697.87	8931.53	2.85674	3.71306	3.2849	0.605514	3.24719	1.01161
THAP1|1|Q3I	1	Seg1+2	Q3I	3	437	546.862	370.734	425.22	915.655	822.914	2.46984	1.93527	2.20256	0.378003	3.24719	0.678297
THAP1|1|Q3K	1	Seg1+2	Q3K	3	769	878.582	838.24	997.457	702.189	885.256	0.837695	0.887513	0.862604	0.0352267	3.24719	0.265646
THAP1|1|Q3L	1	Seg1+2	Q3L	3	466	461.017	418.439	429.744	486.851	488.346	1.1635	1.13637	1.14993	0.0191839	3.24719	0.354131
THAP1|1|Q3M	1	Seg1+2	Q3M	3	685	686.757	921.383	610.688	880.077	1344.51	0.95517	2.20163	1.5784	0.881379	3.24719	0.486082
THAP1|1|Q3N	1	Seg1+2	Q3N	3	319	321.122	313.488	369.806	563.624	396.911	1.79791	1.0733	1.4356	0.512381	3.24719	0.442107
THAP1|1|Q3P	1	Seg1+2	Q3P	3	552	446.18	554.738	445.576	205.976	374.052	0.371303	0.839479	0.605391	0.331051	3.24719	0.186435
THAP1|1|Q3Q	1	Seg1+2	Q3Q	3	158	148.373	122.669	96.1269	475.616	390.676	3.87722	4.06418	3.9707	0.132196	3.24719	1.22281
THAP1|1|Q3R	1	Seg1+2	Q3R	3	557	500.23	636.517	674.019	284.621	517.439	0.447153	0.767691	0.607422	0.226655	3.24719	0.187061
THAP1|1|Q3S	1	Seg1+2	Q3S	3	277	272.371	333.933	433.136	359.521	315.866	1.07663	0.729253	0.90294	0.245629	3.24719	0.278068
THAP1|1|Q3T	1	Seg1+2	Q3T	3	530	539.443	433.431	465.933	687.209	876.944	1.58551	1.88213	1.73382	0.209741	3.24719	0.533944
THAP1|1|Q3V	1	Seg1+2	Q3V	3	667	532.025	530.204	504.383	1125.38	775.119	2.12253	1.53677	1.82965	0.4142	3.24719	0.563457
THAP1|1|Q3W	1	Seg1+2	Q3W	3	434	431.343	628.339	707.946	222.828	203.651	0.35463	0.287664	0.321147	0.0473523	3.24719	0.0989001
THAP1|1|Q3Y	1	Seg1+2	Q3Y	3	504	472.675	596.991	653.663	264.023	342.881	0.442257	0.524553	0.483405	0.0581924	3.24719	0.148869
THAP1|1|S4A	1	Seg1+2	S4A	4	377	276.61	308.036	373.198	398.844	336.647	1.29479	0.902058	1.09843	0.277706	3.24719	0.33827
THAP1|1|S4C	1	Seg1+2	S4C	4	542	528.845	633.791	642.354	453.146	513.282	0.714977	0.799065	0.757021	0.0594594	3.24719	0.233131
THAP1|1|S4D	1	Seg1+2	S4D	4	355	529.905	485.225	537.179	280.876	226.509	0.578856	0.421664	0.50026	0.111152	3.24719	0.15406
THAP1|1|S4E	1	Seg1+2	S4E	4	372	390.01	549.286	507.776	245.298	112.216	0.446577	0.220994	0.333785	0.159511	3.24719	0.102792
THAP1|1|S4F	1	Seg1+2	S4F	4	393	369.874	434.794	519.085	260.278	284.695	0.598623	0.548456	0.57354	0.035474	3.24719	0.176627
THAP1|1|S4G	1	Seg1+2	S4G	4	287	253.295	310.762	420.696	252.788	351.193	0.813446	0.83479	0.824118	0.0150929	3.24719	0.253794
THAP1|1|S4H	1	Seg1+2	S4H	4	575	568.058	855.959	778.062	250.916	330.413	0.29314	0.424661	0.3589	0.0929995	3.24719	0.110527
THAP1|1|S4I	1	Seg1+2	S4I	4	419	426.044	436.157	554.143	273.386	307.554	0.626805	0.555008	0.590907	0.0507682	3.24719	0.181975
THAP1|1|S4K	1	Seg1+2	S4K	4	333	363.515	422.528	494.205	224.701	143.387	0.531801	0.290136	0.410968	0.170883	3.24719	0.126561
THAP1|1|S4L	1	Seg1+2	S4L	4	323	360.335	421.165	394.686	338.923	301.32	0.804729	0.763442	0.784086	0.0291942	3.24719	0.241466
THAP1|1|S4M	1	Seg1+2	S4M	4	336	224.68	278.05	374.329	220.956	191.182	0.79466	0.510732	0.652696	0.200767	3.24719	0.201004
THAP1|1|S4N	1	Seg1+2	S4N	4	405	452.539	448.424	491.943	275.258	145.465	0.613834	0.295694	0.454764	0.224959	3.24719	0.140049
THAP1|1|S4P	1	Seg1+2	S4P	4	602	400.608	546.56	372.067	192.868	211.963	0.352876	0.569689	0.461283	0.15331	3.24719	0.142056
THAP1|1|S4Q	1	Seg1+2	S4Q	4	321	327.481	357.104	334.748	67.4102	184.948	0.188769	0.5525	0.370634	0.257196	3.24719	0.11414
THAP1|1|S4R	1	Seg1+2	S4R	4	586	490.692	534.293	516.823	363.266	197.416	0.6799	0.38198	0.53094	0.210661	3.24719	0.163508
THAP1|1|S4S	1	Seg1+2	S4S	4	339	479.034	238.524	317.784	999.918	1128.39	4.19211	3.55081	3.87146	0.45347	3.24719	1.19225
THAP1|1|S4T	1	Seg1+2	S4T	4	276	202.424	261.694	216.003	773.345	716.933	2.95514	3.31909	3.13712	0.257351	3.24719	0.966103
THAP1|1|S4V	1	Seg1+2	S4V	4	219	168.51	209.901	186.599	147.928	95.5911	0.704751	0.51228	0.608516	0.136098	3.24719	0.187398
THAP1|1|S4W	1	Seg1+2	S4W	4	386	232.098	370.734	294.035	177.888	184.948	0.479827	0.628999	0.554413	0.105481	3.24719	0.170736
THAP1|1|S4Y	1	Seg1+2	S4Y	4	447	455.718	580.635	612.95	181.633	297.163	0.312818	0.484809	0.398813	0.121616	3.24719	0.122818
THAP1|1|C5A	1	Seg1+2	C5A	5	471	439.821	412.987	450.1	162.908	251.446	0.394463	0.558645	0.476554	0.116094	3.24719	0.146759
THAP1|1|C5C	1	Seg1+2	C5C	5	396	375.173	308.036	260.108	793.942	777.197	2.57743	2.98798	2.7827	0.290301	3.24719	0.856958
THAP1|1|C5D	1	Seg1+2	C5D	5	176	114.459	158.107	92.7341	127.33	83.1227	0.805342	0.896354	0.850848	0.0643552	3.24719	0.262026
THAP1|1|C5E	1	Seg1+2	C5E	5	478	432.402	557.464	564.321	213.466	205.729	0.382923	0.364559	0.373741	0.0129849	3.24719	0.115097
THAP1|1|C5F	1	Seg1+2	C5F	5	457	421.804	546.56	575.63	277.131	174.558	0.507046	0.303246	0.405146	0.144108	3.24719	0.124768
THAP1|1|C5G	1	Seg1+2	C5G	5	192	409.087	219.442	363.02	102.988	139.23	0.469317	0.383534	0.426425	0.0606582	3.24719	0.131321
THAP1|1|C5H	1	Seg1+2	C5H	5	278	449.359	449.787	598.248	217.211	203.651	0.482918	0.340411	0.411665	0.100768	3.24719	0.126776
THAP1|1|C5I	1	Seg1+2	C5I	5	128	108.101	188.093	206.955	39.3226	35.3271	0.209059	0.170699	0.189879	0.0271248	3.24719	0.058475
THAP1|1|C5K	1	Seg1+2	C5K	5	336	231.039	309.399	317.784	187.25	151.699	0.605207	0.477365	0.541286	0.0903981	3.24719	0.166694
THAP1|1|C5L	1	Seg1+2	C5L	5	378	402.728	433.431	574.499	127.33	378.208	0.293773	0.658326	0.47605	0.257778	3.24719	0.146604
THAP1|1|C5M	1	Seg1+2	C5M	5	398	406.967	481.136	462.54	331.433	222.353	0.688856	0.480722	0.584789	0.147173	3.24719	0.180091
THAP1|1|C5N	1	Seg1+2	C5N	5	363	233.158	335.296	389.031	258.406	226.509	0.770679	0.58224	0.676459	0.133247	3.24719	0.208322
THAP1|1|C5P	1	Seg1+2	C5P	5	358	277.67	478.41	385.638	73.0277	157.933	0.152647	0.409537	0.281092	0.181649	3.24719	0.0865647
THAP1|1|C5Q	1	Seg1+2	C5Q	5	272	261.773	396.631	349.449	168.525	153.777	0.424893	0.440055	0.432474	0.0107214	3.24719	0.133184
THAP1|1|C5R	1	Seg1+2	C5R	5	268	308.405	348.926	463.671	162.908	180.792	0.466884	0.389914	0.428399	0.0544258	3.24719	0.131929
THAP1|1|C5S	1	Seg1+2	C5S	5	383	459.957	505.67	528.132	99.2428	197.416	0.19626	0.373801	0.28503	0.12554	3.24719	0.0877776
THAP1|1|C5T	1	Seg1+2	C5T	5	214	238.457	335.296	342.664	172.27	184.948	0.513786	0.539736	0.526761	0.018349	3.24719	0.162221
THAP1|1|C5V	1	Seg1+2	C5V	5	713	615.75	891.397	701.161	466.254	423.926	0.52306	0.604606	0.563833	0.0576616	3.24719	0.173637
THAP1|1|C5W	1	Seg1+2	C5W	5	374	575.477	710.119	584.677	331.433	492.502	0.466729	0.842348	0.654539	0.265602	3.24719	0.201571
THAP1|1|C5Y	1	Seg1+2	C5Y	5	382	308.405	418.439	516.823	183.505	168.323	0.438548	0.325689	0.382118	0.0798038	3.24719	0.117677
THAP1|1|S6A	1	Seg1+2	S6A	6	425	368.814	268.509	316.653	947.487	500.814	3.52869	1.58159	2.55514	1.37681	3.24719	0.786878
THAP1|1|S6C	1	Seg1+2	S6C	6	665	635.886	636.517	543.965	1086.05	1055.66	1.70624	1.94067	1.82346	0.165767	3.24719	0.56155
THAP1|1|S6D	1	Seg1+2	S6D	6	239	200.304	389.816	341.533	125.458	251.446	0.321839	0.736228	0.529033	0.293017	3.24719	0.16292
THAP1|1|S6E	1	Seg1+2	S6E	6	425	410.146	577.909	541.703	359.521	201.572	0.622107	0.372109	0.497108	0.176775	3.24719	0.153089
THAP1|1|S6F	1	Seg1+2	S6F	6	526	550.041	696.489	621.997	406.334	238.978	0.583403	0.38421	0.483806	0.14085	3.24719	0.148992
THAP1|1|S6G	1	Seg1+2	S6G	6	355	471.615	493.403	530.394	262.151	141.309	0.531311	0.266422	0.398867	0.187305	3.24719	0.122834
THAP1|1|S6H	1	Seg1+2	S6H	6	564	540.503	835.514	631.045	252.788	243.134	0.302554	0.385288	0.343921	0.0585016	3.24719	0.105913
THAP1|1|S6I	1	Seg1+2	S6I	6	552	435.582	603.805	769.015	353.903	463.409	0.586122	0.602601	0.594361	0.0116524	3.24719	0.183039
THAP1|1|S6K	1	Seg1+2	S6K	6	762	823.472	776.905	878.713	333.306	317.944	0.429017	0.36183	0.395423	0.0475089	3.24719	0.121774
THAP1|1|S6L	1	Seg1+2	S6L	6	386	373.053	393.905	396.947	39.3226	147.543	0.0998277	0.371693	0.235761	0.192238	3.24719	0.0726045
THAP1|1|S6M	1	Seg1+2	S6M	6	345	450.419	526.115	435.398	134.82	374.052	0.256256	0.859103	0.55768	0.426277	3.24719	0.171742
THAP1|1|S6N	1	Seg1+2	S6N	6	492	516.127	697.852	640.092	322.071	426.004	0.461517	0.665535	0.563526	0.144262	3.24719	0.173543
THAP1|1|S6P	1	Seg1+2	S6P	6	700	624.228	896.849	633.306	501.831	405.223	0.55955	0.639853	0.599701	0.0567831	3.24719	0.184683
THAP1|1|S6Q	1	Seg1+2	S6Q	6	417	451.479	509.759	536.049	161.035	189.104	0.315905	0.352774	0.33434	0.0260704	3.24719	0.102963
THAP1|1|S6R	1	Seg1+2	S6R	6	438	330.661	656.962	507.776	318.326	490.424	0.484542	0.965827	0.725184	0.34032	3.24719	0.223327
THAP1|1|S6S	1	Seg1+2	S6S	6	500	477.974	388.453	438.791	1396.89	1118	3.59603	2.54791	3.07197	0.741134	3.24719	0.946041
THAP1|1|S6T	1	Seg1+2	S6T	6	345	273.431	387.09	344.926	299.601	426.004	0.773983	1.23506	1.00452	0.32603	3.24719	0.309351
THAP1|1|S6V	1	Seg1+2	S6V	6	963	776.841	809.617	788.24	1350.08	1456.72	1.66755	1.84807	1.75781	0.127649	3.24719	0.541333
THAP1|1|S6W	1	Seg1+2	S6W	6	680	597.733	836.877	697.768	258.406	523.673	0.308774	0.750497	0.529635	0.312346	3.24719	0.163106
THAP1|1|S6Y	1	Seg1+2	S6Y	6	342	304.165	316.214	308.737	215.338	195.338	0.680988	0.632701	0.656845	0.0341438	3.24719	0.202281
THAP1|1|A7A	1	Seg1+2	A7A	7	130	164.271	106.313	196.777	200.358	157.933	1.8846	0.802598	1.3436	0.76509	3.24719	0.413773
THAP1|1|A7C	1	Seg1+2	A7C	7	499	444.06	704.667	541.703	438.166	236.9	0.621806	0.437324	0.529565	0.130449	3.24719	0.163084
THAP1|1|A7D	1	Seg1+2	A7D	7	387	326.421	460.691	557.536	187.25	126.762	0.406455	0.227361	0.316908	0.126639	3.24719	0.0975947
THAP1|1|A7E	1	Seg1+2	A7E	7	298	223.62	316.214	277.072	172.27	126.762	0.54479	0.457507	0.501149	0.061719	3.24719	0.154333
THAP1|1|A7F	1	Seg1+2	A7F	7	268	311.584	380.275	375.46	97.3703	367.818	0.256052	0.979645	0.617849	0.511657	3.24719	0.190272
THAP1|1|A7G	1	Seg1+2	A7G	7	366	380.472	456.602	468.194	99.2428	257.68	0.217351	0.55037	0.38386	0.235481	3.24719	0.118213
THAP1|1|A7H	1	Seg1+2	A7H	7	670	503.41	602.443	735.088	514.939	224.431	0.854752	0.305312	0.580032	0.388513	3.24719	0.178626
THAP1|1|A7I	1	Seg1+2	A7I	7	447	393.189	423.891	484.027	196.613	293.007	0.46383	0.605353	0.534592	0.100072	3.24719	0.164632
THAP1|1|A7K	1	Seg1+2	A7K	7	333	267.072	237.161	338.14	151.673	191.182	0.639537	0.565393	0.602465	0.0524276	3.24719	0.185534
THAP1|1|A7L	1	Seg1+2	A7L	7	243	201.364	241.25	204.694	50.5576	164.167	0.209566	0.802014	0.50579	0.418924	3.24719	0.155763
THAP1|1|A7M	1	Seg1+2	A7M	7	487	561.699	452.513	568.845	514.939	384.442	1.13795	0.67583	0.906891	0.32677	3.24719	0.279285
THAP1|1|A7N	1	Seg1+2	A7N	7	531	587.135	519.3	637.83	140.438	380.286	0.270437	0.596219	0.433328	0.230363	3.24719	0.133447
THAP1|1|A7P	1	Seg1+2	A7P	7	588	445.12	688.311	562.059	226.573	149.621	0.329173	0.266201	0.297687	0.0445276	3.24719	0.0916753
THAP1|1|A7Q	1	Seg1+2	A7Q	7	263	414.386	441.609	430.874	112.35	170.401	0.254411	0.395478	0.324945	0.0997495	3.24719	0.10007
THAP1|1|A7R	1	Seg1+2	A7R	7	446	474.795	519.3	572.237	153.545	282.617	0.295678	0.493881	0.394779	0.140151	3.24719	0.121576
THAP1|1|A7S	1	Seg1+2	A7S	7	379	422.864	351.652	485.158	127.33	207.807	0.362092	0.428328	0.39521	0.0468359	3.24719	0.121708
THAP1|1|A7T	1	Seg1+2	A7T	7	359	347.618	447.061	470.456	101.115	170.401	0.226178	0.362205	0.294191	0.0961857	3.24719	0.0905988
THAP1|1|A7V	1	Seg1+2	A7V	7	130	136.715	98.1354	97.2578	138.565	249.368	1.41198	2.56399	1.98799	0.814594	3.24719	0.612218
THAP1|1|A7W	1	Seg1+2	A7W	7	386	357.156	620.161	491.943	162.908	184.948	0.262686	0.375954	0.31932	0.0800921	3.24719	0.0983374
THAP1|1|A7Y	1	Seg1+2	A7Y	7	322	246.936	381.638	287.25	205.976	251.446	0.539715	0.875357	0.707536	0.237335	3.24719	0.217892
THAP1|1|Y8A	1	Seg1+2	Y8A	8	600	510.828	606.531	567.714	917.527	1284.25	1.51274	2.26213	1.88744	0.529898	3.24719	0.581254
THAP1|1|Y8C	1	Seg1+2	Y8C	8	442	443.001	475.684	462.54	355.776	230.665	0.747925	0.498693	0.623309	0.176233	3.24719	0.191953
THAP1|1|Y8D	1	Seg1+2	Y8D	8	458	300.986	421.165	341.533	713.424	673.294	1.69393	1.97139	1.83266	0.196189	3.24719	0.564384
THAP1|1|Y8E	1	Seg1+2	Y8E	8	604	559.58	646.058	592.594	895.057	1043.19	1.38541	1.76038	1.5729	0.265141	3.24719	0.484387
THAP1|1|Y8F	1	Seg1+2	Y8F	8	451	387.89	408.898	283.857	816.412	662.903	1.99662	2.33534	2.16598	0.239515	3.24719	0.667033
THAP1|1|Y8G	1	Seg1+2	Y8G	8	692	483.273	502.944	605.034	441.911	415.613	0.878649	0.686926	0.782787	0.135569	3.24719	0.241066
THAP1|1|Y8H	1	Seg1+2	Y8H	8	325	271.311	325.755	291.773	471.871	457.175	1.44855	1.56688	1.50771	0.083677	3.24719	0.464314
THAP1|1|Y8I	1	Seg1+2	Y8I	8	387	317.943	299.858	372.067	468.126	588.093	1.56116	1.58061	1.57088	0.0137529	3.24719	0.483767
THAP1|1|Y8K	1	Seg1+2	Y8K	8	283	259.653	224.894	282.726	237.808	355.349	1.05742	1.25687	1.15715	0.141028	3.24719	0.356353
THAP1|1|Y8L	1	Seg1+2	Y8L	8	498	477.974	564.279	365.282	1376.29	995.394	2.43903	2.725	2.58201	0.202214	3.24719	0.795154
THAP1|1|Y8M	1	Seg1+2	Y8M	8	625	522.486	415.713	461.409	559.879	482.111	1.34679	1.04487	1.19583	0.213493	3.24719	0.368267
THAP1|1|Y8N	1	Seg1+2	Y8N	8	469	414.386	268.509	367.544	529.919	347.037	1.97356	0.944206	1.45888	0.727862	3.24719	0.449276
THAP1|1|Y8P	1	Seg1+2	Y8P	8	784	665.561	703.304	572.237	1310.75	1088.91	1.86371	1.90289	1.8833	0.0277078	3.24719	0.579979
THAP1|1|Y8Q	1	Seg1+2	Y8Q	8	186	207.723	267.146	222.788	322.071	467.565	1.2056	2.0987	1.65215	0.631518	3.24719	0.508793
THAP1|1|Y8R	1	Seg1+2	Y8R	8	419	452.539	562.916	489.681	928.762	382.364	1.64991	0.780843	1.21538	0.614526	3.24719	0.374286
THAP1|1|Y8S	1	Seg1+2	Y8S	8	542	473.735	419.802	434.267	685.337	608.873	1.63253	1.40207	1.5173	0.162956	3.24719	0.467265
THAP1|1|Y8T	1	Seg1+2	Y8T	8	456	542.623	417.076	409.387	1136.61	972.535	2.72519	2.37559	2.55039	0.247207	3.24719	0.785415
THAP1|1|Y8V	1	Seg1+2	Y8V	8	411	345.498	233.072	321.177	469.999	336.647	2.01654	1.04817	1.53235	0.684745	3.24719	0.471902
THAP1|1|Y8W	1	Seg1+2	Y8W	8	426	304.165	287.591	271.417	1190.91	775.119	4.14099	2.85582	3.49841	0.908751	3.24719	1.07737
THAP1|1|G9A	1	Seg1+2	G9A	9	312	324.302	355.741	331.355	205.976	257.68	0.579004	0.777656	0.67833	0.140468	3.24719	0.208898
THAP1|1|G9C	1	Seg1+2	G9C	9	506	452.539	614.709	519.085	507.449	453.018	0.82551	0.872725	0.849118	0.033386	3.24719	0.261493
THAP1|1|G9D	1	Seg1+2	G9D	9	425	477.974	333.933	427.482	301.473	157.933	0.902796	0.36945	0.636123	0.377132	3.24719	0.1959
THAP1|1|G9F	1	Seg1+2	G9F	9	296	280.85	293.043	333.617	73.0277	236.9	0.249204	0.710095	0.47965	0.325899	3.24719	0.147712
THAP1|1|G9G	1	Seg1+2	G9G	9	465	515.068	425.254	368.675	994.3	1261.39	2.33813	3.42141	2.87977	0.765989	3.24719	0.886851
THAP1|1|G9H	1	Seg1+2	G9H	9	474	321.122	378.912	369.806	288.366	398.989	0.761037	1.07891	0.919976	0.224774	3.24719	0.283315
THAP1|1|G9I	1	Seg1+2	G9I	9	252	256.474	412.987	373.198	99.2428	259.758	0.240305	0.696033	0.468169	0.322248	3.24719	0.144177
THAP1|1|G9K	1	Seg1+2	G9K	9	280	234.218	261.694	359.628	554.261	172.48	2.11797	0.479606	1.29879	1.1585	3.24719	0.399973
THAP1|1|G9L	1	Seg1+2	G9L	9	659	481.154	699.215	539.441	396.971	338.725	0.567738	0.627918	0.597828	0.0425535	3.24719	0.184106
THAP1|1|G9M	1	Seg1+2	G9M	9	229	252.235	237.161	230.704	196.613	380.286	0.829029	1.64837	1.2387	0.579361	3.24719	0.381468
THAP1|1|G9N	1	Seg1+2	G9N	9	327	238.457	381.638	287.25	149.8	336.647	0.39252	1.17197	0.782243	0.551152	3.24719	0.240899
THAP1|1|G9P	1	Seg1+2	G9P	9	755	657.082	888.671	964.661	342.668	355.349	0.385597	0.368367	0.376982	0.0121831	3.24719	0.116095
THAP1|1|G9Q	1	Seg1+2	G9Q	9	275	205.603	291.68	320.046	101.115	128.84	0.346665	0.402568	0.374616	0.0395294	3.24719	0.115366
THAP1|1|G9R	1	Seg1+2	G9R	9	331	282.969	397.994	349.449	381.991	245.212	0.959792	0.701709	0.83075	0.182492	3.24719	0.255837
THAP1|1|G9S	1	Seg1+2	G9S	9	364	277.67	417.076	391.293	190.995	245.212	0.45794	0.626671	0.542305	0.119311	3.24719	0.167008
THAP1|1|G9T	1	Seg1+2	G9T	9	457	431.343	479.773	614.081	237.808	222.353	0.495668	0.362091	0.428879	0.0944531	3.24719	0.132077
THAP1|1|G9V	1	Seg1+2	G9V	9	471	526.725	736.016	707.946	237.808	205.729	0.323102	0.290599	0.306851	0.0229829	3.24719	0.0944974
THAP1|1|G9W	1	Seg1+2	G9W	9	272	252.235	314.851	258.977	123.585	178.714	0.39252	0.690075	0.541298	0.210404	3.24719	0.166697
THAP1|1|G9Y	1	Seg1+2	G9Y	9	411	382.591	418.439	469.325	209.721	220.275	0.501198	0.469344	0.485271	0.022524	3.24719	0.149444
THAP1|1|C10C	1	Seg1+2	C10C	10	357	306.285	278.05	236.359	606.692	777.197	2.18195	3.28821	2.73508	0.782242	3.24719	0.842291
THAP1|1|C10D	1	Seg1+2	C10D	10	355	280.85	291.68	334.748	112.35	151.699	0.385183	0.453174	0.419178	0.0480767	3.24719	0.12909
THAP1|1|C10E	1	Seg1+2	C10E	10	443	518.247	526.115	658.186	205.976	162.089	0.391503	0.246266	0.318885	0.102698	3.24719	0.0982034
THAP1|1|C10F	1	Seg1+2	C10F	10	449	507.649	631.065	667.233	181.633	299.242	0.28782	0.448481	0.36815	0.113605	3.24719	0.113375
THAP1|1|C10G	1	Seg1+2	C10G	10	318	381.532	466.143	473.849	131.075	168.323	0.281191	0.355226	0.318208	0.0523505	3.24719	0.0979951
THAP1|1|C10H	1	Seg1+2	C10H	10	260	220.44	437.52	378.853	91.7527	101.825	0.209711	0.268773	0.239242	0.041763	3.24719	0.0736766
THAP1|1|C10I	1	Seg1+2	C10I	10	254	292.508	333.933	296.297	59.9202	78.9665	0.179438	0.266511	0.222975	0.0615705	3.24719	0.068667
THAP1|1|C10K	1	Seg1+2	C10K	10	150	147.314	261.694	316.653	168.525	116.372	0.643978	0.367505	0.505742	0.195496	3.24719	0.155748
THAP1|1|C10L	1	Seg1+2	C10L	10	551	434.522	639.243	641.223	316.453	378.208	0.495044	0.589823	0.542433	0.0670194	3.24719	0.167047
THAP1|1|C10M	1	Seg1+2	C10M	10	210	251.175	342.111	318.915	82.3902	137.152	0.240829	0.430059	0.335444	0.133806	3.24719	0.103303
THAP1|1|C10N	1	Seg1+2	C10N	10	400	262.833	297.132	282.726	67.4102	157.933	0.226869	0.558608	0.392739	0.234575	3.24719	0.120947
THAP1|1|C10P	1	Seg1+2	C10P	10	160	165.33	224.894	231.835	54.3026	116.372	0.241459	0.501958	0.371709	0.184201	3.24719	0.114471
THAP1|1|C10Q	1	Seg1+2	C10Q	10	429	519.307	665.14	681.935	307.091	238.978	0.461693	0.35044	0.406067	0.0786678	3.24719	0.125052
THAP1|1|C10R	1	Seg1+2	C10R	10	339	346.558	342.111	393.555	119.84	263.914	0.350297	0.670592	0.510444	0.226483	3.24719	0.157196
THAP1|1|C10S	1	Seg1+2	C10S	10	142	96.4427	151.292	124.399	161.035	116.372	1.0644	0.935468	0.999934	0.0911691	3.24719	0.307939
THAP1|1|C10T	1	Seg1+2	C10T	10	389	380.472	572.457	541.703	146.055	87.2788	0.255138	0.161119	0.208129	0.0664812	3.24719	0.064095
THAP1|1|C10V	1	Seg1+2	C10V	10	241	180.168	242.613	193.385	106.733	135.074	0.439931	0.698475	0.569203	0.182818	3.24719	0.175291
THAP1|1|C10W	1	Seg1+2	C10W	10	252	285.089	434.794	393.555	159.163	176.636	0.366065	0.448821	0.407443	0.0585176	3.24719	0.125476
THAP1|1|C10Y	1	Seg1+2	C10Y	10	334	299.926	363.919	392.424	162.908	95.5911	0.447649	0.243591	0.34562	0.144291	3.24719	0.106437
THAP1|1|K11A	1	Seg1+2	K11A	11	702	588.194	661.051	826.691	814.54	504.97	1.23219	0.610833	0.921511	0.439365	3.24719	0.283787
THAP1|1|K11C	1	Seg1+2	K11C	11	531	556.4	545.197	437.66	541.154	613.03	0.992584	1.4007	1.19664	0.28858	3.24719	0.368516
THAP1|1|K11D	1	Seg1+2	K11D	11	520	452.539	795.987	689.852	174.143	135.074	0.218776	0.195802	0.207289	0.0162451	3.24719	0.0638365
THAP1|1|K11E	1	Seg1+2	K11E	11	547	470.556	516.574	551.881	136.693	288.851	0.264614	0.523394	0.394004	0.182985	3.24719	0.121337
THAP1|1|K11G	1	Seg1+2	K11G	11	451	464.197	520.663	403.733	116.095	259.758	0.222976	0.643392	0.433184	0.297279	3.24719	0.133403
THAP1|1|K11H	1	Seg1+2	K11H	11	510	528.845	606.531	652.532	717.169	683.684	1.18241	1.04774	1.11508	0.0952263	3.24719	0.343397
THAP1|1|K11I	1	Seg1+2	K11I	11	613	668.74	770.091	601.641	514.939	633.81	0.668673	1.05347	0.861071	0.272092	3.24719	0.265174
THAP1|1|K11K	1	Seg1+2	K11K	11	371	337.02	324.392	248.799	760.237	727.323	2.34357	2.92334	2.63346	0.409955	3.24719	0.810996
THAP1|1|K11L	1	Seg1+2	K11L	11	656	591.374	689.674	718.124	400.716	473.799	0.581022	0.659773	0.620398	0.0556853	3.24719	0.191057
THAP1|1|K11M	1	Seg1+2	K11M	11	351	363.515	339.385	327.962	159.163	110.138	0.468974	0.335824	0.402399	0.0941517	3.24719	0.123922
THAP1|1|K11N	1	Seg1+2	K11N	11	351	329.601	344.837	232.966	458.764	642.123	1.33038	2.75629	2.04333	1.00827	3.24719	0.629263
THAP1|1|K11P	1	Seg1+2	K11P	11	525	491.752	501.581	688.721	378.246	278.461	0.754107	0.404316	0.579212	0.24734	3.24719	0.178373
THAP1|1|K11Q	1	Seg1+2	K11Q	11	600	447.24	492.04	426.351	636.652	428.082	1.2939	1.00406	1.14898	0.204949	3.24719	0.353839
THAP1|1|K11R	1	Seg1+2	K11R	11	533	503.41	329.844	452.362	941.87	972.535	2.8555	2.14991	2.5027	0.498931	3.24719	0.77073
THAP1|1|K11S	1	Seg1+2	K11S	11	667	493.871	558.827	706.815	616.054	515.36	1.10241	0.729131	0.915768	0.263946	3.24719	0.282019
THAP1|1|K11T	1	Seg1+2	K11T	11	384	395.309	397.994	385.638	754.619	554.844	1.89606	1.43877	1.66741	0.323354	3.24719	0.513495
THAP1|1|K11V	1	Seg1+2	K11V	11	685	609.391	483.862	476.111	900.675	750.182	1.86143	1.57565	1.71854	0.202079	3.24719	0.529239
THAP1|1|K11W	1	Seg1+2	K11W	11	398	305.225	422.528	367.544	93.6252	143.387	0.221584	0.390121	0.305852	0.119174	3.24719	0.0941899
THAP1|1|K11Y	1	Seg1+2	K11Y	11	183	233.158	294.406	225.05	190.995	147.543	0.648748	0.6556	0.652174	0.00484502	3.24719	0.200843
THAP1|1|N12A	1	Seg1+2	N12A	12	301	244.816	329.844	327.962	147.928	81.0446	0.448478	0.247116	0.347797	0.142385	3.24719	0.107107
THAP1|1|N12C	1	Seg1+2	N12C	12	547	608.331	629.702	804.073	194.741	265.992	0.309258	0.330806	0.320032	0.015237	3.24719	0.0985568
THAP1|1|N12D	1	Seg1+2	N12D	12	247	364.575	392.542	450.1	157.29	108.059	0.400697	0.240079	0.320388	0.113574	3.24719	0.0986663
THAP1|1|N12E	1	Seg1+2	N12E	12	357	519.307	500.218	477.242	129.203	220.275	0.258293	0.461559	0.359926	0.143731	3.24719	0.110842
THAP1|1|N12F	1	Seg1+2	N12F	12	540	553.221	798.713	679.673	149.8	367.818	0.187552	0.541168	0.36436	0.250044	3.24719	0.112208
THAP1|1|N12G	1	Seg1+2	N12G	12	317	273.431	397.994	381.115	123.585	110.138	0.310521	0.288988	0.299754	0.0152261	3.24719	0.092312
THAP1|1|N12H	1	Seg1+2	N12H	12	303	208.783	350.289	407.125	192.868	62.342	0.550597	0.153127	0.351862	0.281053	3.24719	0.108359
THAP1|1|N12I	1	Seg1+2	N12I	12	446	428.163	629.702	554.143	131.075	124.684	0.208154	0.225003	0.216579	0.0119139	3.24719	0.0666974
THAP1|1|N12K	1	Seg1+2	N12K	12	311	322.182	417.076	495.336	149.8	224.431	0.359168	0.453089	0.406129	0.0664117	3.24719	0.125071
THAP1|1|N12L	1	Seg1+2	N12L	12	738	427.103	885.945	823.298	147.928	369.896	0.166972	0.449285	0.308129	0.199626	3.24719	0.0948909
THAP1|1|N12M	1	Seg1+2	N12M	12	425	288.268	427.98	327.962	215.338	259.758	0.50315	0.792037	0.647594	0.204274	3.24719	0.199432
THAP1|1|N12N	1	Seg1+2	N12N	12	617	482.213	342.111	447.838	1681.51	1583.49	4.9151	3.53585	4.22547	0.975279	3.24719	1.30127
THAP1|1|N12P	1	Seg1+2	N12P	12	357	316.883	474.321	422.958	65.5377	143.387	0.138171	0.339009	0.23859	0.142014	3.24719	0.073476
THAP1|1|N12Q	1	Seg1+2	N12Q	12	192	75.2465	110.402	173.028	144.183	20.7807	1.30598	0.1201	0.713038	0.838541	3.24719	0.219586
THAP1|1|N12R	1	Seg1+2	N12R	12	704	519.307	646.058	531.525	280.876	363.662	0.434753	0.684185	0.559469	0.176375	3.24719	0.172293
THAP1|1|N12S	1	Seg1+2	N12S	12	396	337.02	340.748	387.9	262.151	415.613	0.769339	1.07144	0.920391	0.213621	3.24719	0.283443
THAP1|1|N12T	1	Seg1+2	N12T	12	413	308.405	384.364	515.692	101.115	189.104	0.263072	0.366699	0.314886	0.0732758	3.24719	0.0969718
THAP1|1|N12V	1	Seg1+2	N12V	12	659	569.118	662.414	688.721	307.091	257.68	0.463593	0.374143	0.418868	0.0632507	3.24719	0.128994
THAP1|1|N12W	1	Seg1+2	N12W	12	423	413.326	607.894	648.008	192.868	305.476	0.317272	0.471407	0.39434	0.10899	3.24719	0.12144
THAP1|1|N12Y	1	Seg1+2	N12Y	12	342	413.326	564.279	489.681	209.721	290.929	0.371661	0.594119	0.48289	0.157302	3.24719	0.14871
THAP1|1|R13A	1	Seg1+2	R13A	13	373	267.072	453.876	447.838	249.043	249.368	0.548703	0.556826	0.552764	0.00574426	3.24719	0.170229
THAP1|1|R13C	1	Seg1+2	R13C	13	823	731.269	727.838	776.931	374.501	268.071	0.514539	0.345038	0.429788	0.119856	3.24719	0.132357
THAP1|1|R13D	1	Seg1+2	R13D	13	393	414.386	595.628	490.812	205.976	195.338	0.345813	0.39799	0.371901	0.0368947	3.24719	0.11453
THAP1|1|R13E	1	Seg1+2	R13E	13	398	289.328	447.061	416.173	123.585	299.242	0.276439	0.719032	0.497736	0.31296	3.24719	0.153282
THAP1|1|R13F	1	Seg1+2	R13F	13	442	402.728	328.481	540.572	164.78	220.275	0.501644	0.407485	0.454564	0.0665802	3.24719	0.139987
THAP1|1|R13G	1	Seg1+2	R13G	13	507	393.189	637.88	620.866	196.613	234.821	0.308229	0.378216	0.343222	0.0494884	3.24719	0.105698
THAP1|1|R13H	1	Seg1+2	R13H	13	331	426.044	487.951	627.652	215.338	201.572	0.441311	0.321153	0.381232	0.0849641	3.24719	0.117404
THAP1|1|R13I	1	Seg1+2	R13I	13	356	276.61	391.179	433.136	181.633	124.684	0.464322	0.287863	0.376093	0.124775	3.24719	0.115821
THAP1|1|R13K	1	Seg1+2	R13K	13	260	135.656	238.524	230.704	204.103	118.45	0.855693	0.513427	0.68456	0.242019	3.24719	0.210816
THAP1|1|R13L	1	Seg1+2	R13L	13	271	270.252	230.346	222.788	181.633	155.855	0.788524	0.699566	0.744045	0.0629025	3.24719	0.229135
THAP1|1|R13M	1	Seg1+2	R13M	13	587	638.006	688.311	866.273	176.015	336.647	0.255721	0.388615	0.322168	0.0939706	3.24719	0.0992145
THAP1|1|R13N	1	Seg1+2	R13N	13	247	251.175	227.62	262.37	106.733	91.4349	0.468908	0.348496	0.408702	0.0851441	3.24719	0.125864
THAP1|1|R13P	1	Seg1+2	R13P	13	373	451.479	543.834	640.092	108.605	226.509	0.199703	0.35387	0.276787	0.109012	3.24719	0.0852389
THAP1|1|R13Q	1	Seg1+2	R13Q	13	271	217.261	400.72	310.999	67.4102	193.26	0.168223	0.621418	0.39482	0.320457	3.24719	0.121588
THAP1|1|R13R	1	Seg1+2	R13R	13	448	466.316	599.717	405.995	1033.62	978.769	1.72352	2.41079	2.06716	0.485977	3.24719	0.636599
THAP1|1|R13S	1	Seg1+2	R13S	13	592	495.991	706.03	592.594	301.473	259.758	0.426998	0.438341	0.43267	0.00802096	3.24719	0.133244
THAP1|1|R13T	1	Seg1+2	R13T	13	219	176.988	160.833	219.395	97.3703	76.8885	0.605412	0.350456	0.477934	0.180281	3.24719	0.147184
THAP1|1|R13V	1	Seg1+2	R13V	13	452	403.788	658.325	525.87	286.493	403.145	0.435185	0.766624	0.600904	0.234363	3.24719	0.185054
THAP1|1|R13W	1	Seg1+2	R13W	13	447	328.541	504.307	379.984	174.143	440.55	0.345311	1.15939	0.752352	0.575642	3.24719	0.231693
THAP1|1|R13Y	1	Seg1+2	R13Y	13	330	280.85	376.186	360.758	74.9002	89.3569	0.199104	0.247692	0.223398	0.0343565	3.24719	0.0687974
THAP1|1|Y14A	1	Seg1+2	Y14A	14	487	503.41	451.15	588.07	359.521	336.647	0.796898	0.57246	0.684679	0.158702	3.24719	0.210853
THAP1|1|Y14C	1	Seg1+2	Y14C	14	480	416.505	584.724	537.179	264.023	305.476	0.451535	0.568666	0.510101	0.0828242	3.24719	0.15709
THAP1|1|Y14D	1	Seg1+2	Y14D	14	270	274.491	314.851	359.628	84.2627	189.104	0.267627	0.525833	0.39673	0.182579	3.24719	0.122177
THAP1|1|Y14E	1	Seg1+2	Y14E	14	417	492.812	500.218	500.991	108.605	124.684	0.217116	0.248875	0.232995	0.022457	3.24719	0.071753
THAP1|1|Y14F	1	Seg1+2	Y14F	14	354	326.421	346.2	367.544	473.744	689.918	1.36841	1.8771	1.62276	0.359701	3.24719	0.499742
THAP1|1|Y14G	1	Seg1+2	Y14G	14	464	400.608	534.293	551.881	174.143	124.684	0.325932	0.225925	0.275929	0.0707151	3.24719	0.0849746
THAP1|1|Y14H	1	Seg1+2	Y14H	14	417	310.524	526.115	430.874	119.84	197.416	0.227784	0.458176	0.34298	0.162912	3.24719	0.105624
THAP1|1|Y14I	1	Seg1+2	Y14I	14	512	506.589	734.653	650.27	254.661	276.383	0.346641	0.425028	0.385834	0.055428	3.24719	0.118821
THAP1|1|Y14K	1	Seg1+2	Y14K	14	184	172.749	237.161	134.578	69.2827	33.2491	0.292134	0.247062	0.269598	0.0318704	3.24719	0.0830251
THAP1|1|Y14L	1	Seg1+2	Y14L	14	228	224.68	309.399	316.653	123.585	174.558	0.399436	0.551258	0.475347	0.107354	3.24719	0.146387
THAP1|1|Y14M	1	Seg1+2	Y14M	14	291	253.295	464.78	342.664	95.4977	97.6691	0.205469	0.285029	0.245249	0.0562576	3.24719	0.0755265
THAP1|1|Y14N	1	Seg1+2	Y14N	14	271	285.089	400.72	338.14	273.386	130.918	0.682237	0.387171	0.534704	0.208643	3.24719	0.164667
THAP1|1|Y14P	1	Seg1+2	Y14P	14	353	255.414	238.524	353.973	172.27	120.528	0.722236	0.3405	0.531368	0.269928	3.24719	0.16364
THAP1|1|Y14Q	1	Seg1+2	Y14Q	14	259	310.524	369.371	524.74	205.976	191.182	0.557639	0.364337	0.460988	0.136685	3.24719	0.141965
THAP1|1|Y14R	1	Seg1+2	Y14R	14	267	293.567	226.257	301.951	252.788	367.818	1.11726	1.21814	1.1677	0.0713279	3.24719	0.359603
THAP1|1|Y14S	1	Seg1+2	Y14S	14	485	474.795	502.944	644.615	179.76	286.773	0.357416	0.444875	0.401146	0.0618425	3.24719	0.123536
THAP1|1|Y14T	1	Seg1+2	Y14T	14	384	363.515	505.67	688.721	149.8	147.543	0.296241	0.214227	0.255234	0.0579928	3.24719	0.0786017
THAP1|1|Y14V	1	Seg1+2	Y14V	14	498	615.75	662.414	560.928	183.505	394.833	0.277025	0.703891	0.490458	0.30184	3.24719	0.151041
THAP1|1|Y14W	1	Seg1+2	Y14W	14	1029	1071.47	607.894	844.785	2005.45	1880.65	3.29901	2.22619	2.7626	0.758604	3.24719	0.850767
THAP1|1|Y14Y	1	Seg1+2	Y14Y	14	496	538.383	358.467	400.34	1657.17	1415.16	4.62293	3.5349	4.07892	0.76935	3.24719	1.25614
THAP1|1|D15A	1	Seg1+2	D15A	15	441	378.352	393.905	297.428	913.782	766.806	2.31981	2.57813	2.44897	0.18266	3.24719	0.754181
THAP1|1|D15C	1	Seg1+2	D15C	15	878	855.267	661.051	756.575	2321.91	1531.53	3.51245	2.0243	2.76837	1.05228	3.24719	0.852545
THAP1|1|D15D	1	Seg1+2	D15D	15	533	364.575	357.104	320.046	1071.07	1034.88	2.99933	3.23353	3.11643	0.165602	3.24719	0.959732
THAP1|1|D15E	1	Seg1+2	D15E	15	370	375.173	197.634	245.406	494.341	293.007	2.5013	1.19397	1.84763	0.924422	3.24719	0.568995
THAP1|1|D15F	1	Seg1+2	D15F	15	387	231.039	358.467	359.628	391.354	243.134	1.09174	0.676071	0.883907	0.293924	3.24719	0.272207
THAP1|1|D15G	1	Seg1+2	D15G	15	361	462.077	447.061	444.445	702.189	488.346	1.57068	1.09878	1.33473	0.333685	3.24719	0.411041
THAP1|1|D15H	1	Seg1+2	D15H	15	938	754.585	665.14	672.888	2005.45	2329.51	3.01508	3.46196	3.23852	0.315991	3.24719	0.997332
THAP1|1|D15I	1	Seg1+2	D15I	15	351	377.292	305.31	333.617	363.266	548.61	1.18983	1.64443	1.41713	0.321454	3.24719	0.436417
THAP1|1|D15K	1	Seg1+2	D15K	15	463	378.352	380.275	347.188	981.193	691.996	2.58022	1.99315	2.28668	0.415123	3.24719	0.704204
THAP1|1|D15L	1	Seg1+2	D15L	15	588	543.682	541.108	573.368	584.222	490.424	1.07968	0.855338	0.967507	0.158632	3.24719	0.297952
THAP1|1|D15M	1	Seg1+2	D15M	15	350	269.192	261.694	315.522	288.366	511.204	1.10192	1.62018	1.36105	0.36647	3.24719	0.419148
THAP1|1|D15N	1	Seg1+2	D15N	15	392	349.737	358.467	337.009	756.492	613.03	2.11035	1.81903	1.96469	0.205998	3.24719	0.605044
THAP1|1|D15P	1	Seg1+2	D15P	15	520	452.539	523.389	525.87	176.015	187.026	0.3363	0.35565	0.345975	0.0136831	3.24719	0.106546
THAP1|1|D15Q	1	Seg1+2	D15Q	15	294	382.591	233.072	246.537	780.835	847.851	3.35019	3.43904	3.39462	0.0628261	3.24719	1.0454
THAP1|1|D15R	1	Seg1+2	D15R	15	246	198.184	190.819	178.683	428.804	359.505	2.24718	2.01198	2.12958	0.166312	3.24719	0.655822
THAP1|1|D15S	1	Seg1+2	D15S	15	173	163.211	132.21	148.148	275.258	232.743	2.08197	1.57102	1.82649	0.361302	3.24719	0.562485
THAP1|1|D15T	1	Seg1+2	D15T	15	518	500.23	502.944	480.634	1022.39	1142.94	2.03281	2.37798	2.20539	0.244072	3.24719	0.67917
THAP1|1|D15V	1	Seg1+2	D15V	15	359	272.371	299.858	324.569	593.584	687.84	1.97955	2.11924	2.04939	0.0987751	3.24719	0.631129
THAP1|1|D15W	1	Seg1+2	D15W	15	906	953.829	888.671	1232.69	365.138	473.799	0.410882	0.384363	0.397622	0.0187512	3.24719	0.122451
THAP1|1|D15Y	1	Seg1+2	D15Y	15	295	345.498	252.154	412.78	147.928	218.197	0.586658	0.528604	0.557631	0.0410507	3.24719	0.171727
THAP1|1|K16A	1	Seg1+2	K16A	16	357	325.362	447.061	374.329	301.473	438.472	0.674344	1.17135	0.922849	0.351439	3.24719	0.2842
THAP1|1|K16C	1	Seg1+2	K16C	16	586	382.591	549.286	671.757	318.326	139.23	0.579527	0.207263	0.393395	0.26323	3.24719	0.121149
THAP1|1|K16D	1	Seg1+2	K16D	16	566	356.096	601.08	654.793	119.84	155.855	0.199375	0.238022	0.218698	0.0273272	3.24719	0.0673501
THAP1|1|K16E	1	Seg1+2	K16E	16	594	686.757	654.236	789.371	245.298	347.037	0.374938	0.439637	0.407288	0.0457493	3.24719	0.125428
THAP1|1|K16F	1	Seg1+2	K16F	16	417	411.206	487.951	454.623	117.968	236.9	0.241762	0.52109	0.381426	0.197515	3.24719	0.117463
THAP1|1|K16G	1	Seg1+2	K16G	16	496	589.254	656.962	666.103	293.983	438.472	0.447489	0.658265	0.552877	0.149041	3.24719	0.170263
THAP1|1|K16H	1	Seg1+2	K16H	16	361	234.218	422.528	392.424	183.505	60.2639	0.434304	0.153569	0.293936	0.19851	3.24719	0.0905203
THAP1|1|K16I	1	Seg1+2	K16I	16	503	510.828	691.037	593.725	353.903	455.097	0.512134	0.766511	0.639322	0.179872	3.24719	0.196885
THAP1|1|K16K	1	Seg1+2	K16K	16	354	492.812	249.428	322.308	1275.18	1246.84	5.11241	3.86848	4.49044	0.879593	3.24719	1.38287
THAP1|1|K16L	1	Seg1+2	K16L	16	598	438.761	482.499	674.019	234.063	238.978	0.485106	0.354556	0.419831	0.0923124	3.24719	0.129291
THAP1|1|K16M	1	Seg1+2	K16M	16	328	405.907	535.656	513.43	153.545	203.651	0.286649	0.396647	0.341648	0.0777799	3.24719	0.105214
THAP1|1|K16N	1	Seg1+2	K16N	16	548	574.417	688.311	835.738	176.015	207.807	0.255721	0.24865	0.252186	0.00499954	3.24719	0.0776628
THAP1|1|K16P	1	Seg1+2	K16P	16	362	388.95	475.684	498.729	368.883	694.074	0.77548	1.39169	1.08358	0.435724	3.24719	0.333699
THAP1|1|K16Q	1	Seg1+2	K16Q	16	502	418.625	583.361	534.918	269.641	322.1	0.46222	0.602149	0.532184	0.0989452	3.24719	0.163891
THAP1|1|K16R	1	Seg1+2	K16R	16	856	588.194	591.539	534.918	1125.38	1278.01	1.90245	2.38917	2.14581	0.344162	3.24719	0.660822
THAP1|1|K16S	1	Seg1+2	K16S	16	446	508.709	631.065	433.136	398.844	263.914	0.632016	0.60931	0.620663	0.0160555	3.24719	0.191139
THAP1|1|K16T	1	Seg1+2	K16T	16	510	399.548	556.101	584.677	273.386	228.587	0.491612	0.390963	0.441287	0.0711694	3.24719	0.135898
THAP1|1|K16V	1	Seg1+2	K16V	16	337	313.704	414.35	369.806	189.123	444.706	0.456433	1.20254	0.829487	0.527577	3.24719	0.255448
THAP1|1|K16W	1	Seg1+2	K16W	16	578	386.831	504.307	348.318	352.031	226.509	0.698049	0.650293	0.674171	0.0337681	3.24719	0.207617
THAP1|1|K16Y	1	Seg1+2	K16Y	16	612	649.663	618.798	806.335	434.421	259.758	0.70204	0.322147	0.512093	0.268625	3.24719	0.157704
THAP1|1|D17A	1	Seg1+2	D17A	17	711	658.142	489.314	447.838	1791.99	1608.42	3.66224	3.59153	3.62689	0.050002	3.24719	1.11693
THAP1|1|D17C	1	Seg1+2	D17C	17	496	540.503	493.403	462.54	790.197	883.178	1.60152	1.90941	1.75547	0.217708	3.24719	0.540612
THAP1|1|D17E	1	Seg1+2	D17E	17	204	132.476	185.367	148.148	638.524	344.959	3.44465	2.32847	2.88656	0.789259	3.24719	0.888941
THAP1|1|D17F	1	Seg1+2	D17F	17	450	338.079	328.481	275.941	604.819	756.416	1.84126	2.74123	2.29124	0.636374	3.24719	0.705609
THAP1|1|D17G	1	Seg1+2	D17G	17	614	527.785	666.503	548.489	782.707	733.557	1.17435	1.33742	1.25588	0.115306	3.24719	0.38676
THAP1|1|D17H	1	Seg1+2	D17H	17	463	419.685	263.057	322.308	1003.66	972.535	3.81537	3.01741	3.41639	0.564244	3.24719	1.05211
THAP1|1|D17I	1	Seg1+2	D17I	17	206	145.194	200.36	206.955	39.3226	81.0446	0.19626	0.391604	0.293932	0.138129	3.24719	0.0905189
THAP1|1|D17K	1	Seg1+2	D17K	17	344	439.821	318.94	273.679	1250.83	1248.92	3.92184	4.56344	4.24264	0.45368	3.24719	1.30656
THAP1|1|D17L	1	Seg1+2	D17L	17	462	468.436	279.413	451.231	975.575	947.598	3.49151	2.10003	2.79577	0.983926	3.24719	0.860982
THAP1|1|D17M	1	Seg1+2	D17M	17	548	443.001	415.713	296.297	1395.02	1199.04	3.35572	4.04677	3.70124	0.488642	3.24719	1.13983
THAP1|1|D17N	1	Seg1+2	D17N	17	408	362.455	418.439	308.737	844.5	793.821	2.01822	2.57119	2.2947	0.391012	3.24719	0.706674
THAP1|1|D17P	1	Seg1+2	D17P	17	231	221.5	258.968	347.188	67.4102	199.494	0.260303	0.574601	0.417452	0.222243	3.24719	0.128558
THAP1|1|D17Q	1	Seg1+2	D17Q	17	524	327.481	293.043	246.537	939.997	1007.86	3.20771	4.08808	3.64789	0.622513	3.24719	1.1234
THAP1|1|D17R	1	Seg1+2	D17R	17	584	595.613	468.869	416.173	1576.65	1589.72	3.36266	3.81986	3.59126	0.323286	3.24719	1.10596
THAP1|1|D17S	1	Seg1+2	D17S	17	471	378.352	260.331	237.49	1151.59	1248.92	4.42355	5.25883	4.84119	0.590626	3.24719	1.49089
THAP1|1|D17T	1	Seg1+2	D17T	17	346	236.338	167.648	228.443	1123.5	681.606	6.70156	2.98371	4.84263	2.62892	3.24719	1.49133
THAP1|1|D17V	1	Seg1+2	D17V	17	356	281.909	327.118	351.711	310.836	382.364	0.950225	1.08715	1.01869	0.0968234	3.24719	0.313714
THAP1|1|D17W	1	Seg1+2	D17W	17	293	433.462	346.2	446.707	647.887	640.044	1.87142	1.43281	1.65211	0.31015	3.24719	0.508783
THAP1|1|D17Y	1	Seg1+2	D17Y	17	382	410.146	260.331	324.569	829.52	540.297	3.1864	1.66466	2.42553	1.07603	3.24719	0.746963
THAP1|1|K18A	1	Seg1+2	K18A	18	233	211.962	249.428	225.05	393.226	166.245	1.57651	0.738704	1.15761	0.592421	3.24719	0.356496
THAP1|1|K18C	1	Seg1+2	K18C	18	478	493.871	457.965	562.059	254.661	556.922	0.55607	0.990859	0.773465	0.307443	3.24719	0.238195
THAP1|1|K18D	1	Seg1+2	K18D	18	228	251.175	380.275	245.406	69.2827	83.1227	0.182191	0.338715	0.260453	0.110679	3.24719	0.0802088
THAP1|1|K18E	1	Seg1+2	K18E	18	460	405.907	576.546	541.703	301.473	251.446	0.522896	0.464177	0.493536	0.0415206	3.24719	0.151989
THAP1|1|K18F	1	Seg1+2	K18F	18	696	594.553	685.585	856.094	172.27	394.833	0.251275	0.461202	0.356239	0.148441	3.24719	0.109707
THAP1|1|K18G	1	Seg1+2	K18G	18	298	290.388	284.865	378.853	241.553	313.788	0.847955	0.828258	0.838107	0.0139281	3.24719	0.258102
THAP1|1|K18H	1	Seg1+2	K18H	18	803	719.611	832.788	1020.08	449.401	789.665	0.539634	0.774124	0.656879	0.165809	3.24719	0.202292
THAP1|1|K18I	1	Seg1+2	K18I	18	804	573.357	607.894	600.51	1039.24	704.464	1.70957	1.17311	1.44134	0.379337	3.24719	0.443874
THAP1|1|K18K	1	Seg1+2	K18K	18	394	455.718	333.933	300.82	1262.07	1238.53	3.77941	4.11716	3.94828	0.238832	3.24719	1.21591
THAP1|1|K18L	1	Seg1+2	K18L	18	775	576.537	862.774	634.437	926.89	831.227	1.07431	1.31018	1.19225	0.166782	3.24719	0.367163
THAP1|1|K18M	1	Seg1+2	K18M	18	302	282.969	273.961	403.733	162.908	247.29	0.594638	0.612509	0.603574	0.0126364	3.24719	0.185876
THAP1|1|K18N	1	Seg1+2	K18N	18	282	251.175	287.591	211.479	378.246	315.866	1.31522	1.4936	1.40441	0.126137	3.24719	0.432501
THAP1|1|K18P	1	Seg1+2	K18P	18	284	223.62	350.289	425.22	69.2827	145.465	0.197787	0.342093	0.26994	0.102039	3.24719	0.0831304
THAP1|1|K18Q	1	Seg1+2	K18Q	18	483	525.666	493.403	611.819	923.145	885.256	1.87097	1.44692	1.65895	0.299849	3.24719	0.510888
THAP1|1|K18R	1	Seg1+2	K18R	18	646	575.477	359.83	356.235	1275.18	901.881	3.54383	2.5317	3.03777	0.715681	3.24719	0.935507
THAP1|1|K18S	1	Seg1+2	K18S	18	452	471.615	547.923	563.19	668.484	716.933	1.22003	1.27299	1.24651	0.0374425	3.24719	0.383874
THAP1|1|K18T	1	Seg1+2	K18T	18	512	612.57	408.898	545.096	503.704	559	1.23186	1.02551	1.12868	0.145912	3.24719	0.347588
THAP1|1|K18V	1	Seg1+2	K18V	18	435	431.343	373.46	300.82	681.592	658.747	1.82507	2.18983	2.00745	0.257925	3.24719	0.618213
THAP1|1|K18W	1	Seg1+2	K18W	18	496	525.666	530.204	566.583	181.633	288.851	0.342572	0.509813	0.426192	0.118257	3.24719	0.13125
THAP1|1|K18Y	1	Seg1+2	K18Y	18	375	285.089	313.488	458.016	76.7727	309.632	0.244898	0.676028	0.460463	0.304855	3.24719	0.141804
THAP1|1|P19A	1	Seg1+2	P19A	19	778	800.156	674.681	730.564	1537.33	1612.58	2.2786	2.20731	2.24295	0.0504096	3.24719	0.690737
THAP1|1|P19C	1	Seg1+2	P19C	19	442	456.778	442.972	459.147	833.265	712.777	1.88108	1.55239	1.71673	0.232414	3.24719	0.528684
THAP1|1|P19D	1	Seg1+2	P19D	19	350	315.823	239.887	373.198	651.632	635.888	2.71642	1.70389	2.21015	0.715965	3.24719	0.680636
THAP1|1|P19E	1	Seg1+2	P19E	19	596	580.776	554.738	549.619	1042.99	849.929	1.88014	1.5464	1.71327	0.235993	3.24719	0.527616
THAP1|1|P19F	1	Seg1+2	P19F	19	720	888.121	842.329	810.858	509.321	964.223	0.604658	1.18914	0.896898	0.41329	3.24719	0.276208
THAP1|1|P19G	1	Seg1+2	P19G	19	450	507.649	513.848	514.561	1101.03	725.245	2.14272	1.40944	1.77608	0.518505	3.24719	0.54696
THAP1|1|P19H	1	Seg1+2	P19H	19	375	434.522	498.855	505.514	338.923	529.907	0.679402	1.04825	0.863828	0.260817	3.24719	0.266023
THAP1|1|P19I	1	Seg1+2	P19I	19	505	464.197	658.325	638.961	340.796	442.628	0.517671	0.692731	0.605201	0.123786	3.24719	0.186377
THAP1|1|P19K	1	Seg1+2	P19K	19	652	543.682	378.912	494.205	1192.79	608.873	3.14792	1.23203	2.18998	1.35474	3.24719	0.674422
THAP1|1|P19L	1	Seg1+2	P19L	19	312	253.295	327.118	263.501	426.931	361.584	1.30513	1.37223	1.33868	0.0474481	3.24719	0.412258
THAP1|1|P19M	1	Seg1+2	P19M	19	350	309.464	348.926	369.806	241.553	243.134	0.692276	0.657464	0.67487	0.0246162	3.24719	0.207832
THAP1|1|P19N	1	Seg1+2	P19N	19	307	225.739	358.467	316.653	820.157	677.45	2.28796	2.13941	2.21368	0.105042	3.24719	0.681723
THAP1|1|P19P	1	Seg1+2	P19P	19	771	764.123	430.705	410.518	1840.67	1552.32	4.27362	3.78136	4.02749	0.348084	3.24719	1.2403
THAP1|1|P19Q	1	Seg1+2	P19Q	19	497	552.161	391.179	648.008	477.489	617.186	1.22064	0.952435	1.08654	0.18965	3.24719	0.334609
THAP1|1|P19R	1	Seg1+2	P19R	19	353	252.235	268.509	304.213	700.317	540.297	2.60816	1.77605	2.19211	0.588395	3.24719	0.675079
THAP1|1|P19S	1	Seg1+2	P19S	19	350	232.098	215.353	242.013	634.779	513.282	2.94763	2.12088	2.53425	0.584595	3.24719	0.780446
THAP1|1|P19T	1	Seg1+2	P19T	19	447	292.508	384.364	253.323	681.592	671.215	1.7733	2.64965	2.21147	0.619672	3.24719	0.681043
THAP1|1|P19V	1	Seg1+2	P19V	19	298	252.235	320.303	415.042	322.071	155.855	1.00552	0.375516	0.690518	0.445479	3.24719	0.212651
THAP1|1|P19W	1	Seg1+2	P19W	19	488	446.18	475.684	679.673	239.681	371.974	0.503865	0.547283	0.525574	0.0307014	3.24719	0.161855
THAP1|1|P19Y	1	Seg1+2	P19Y	19	474	457.838	472.958	530.394	290.238	353.271	0.613666	0.666054	0.63986	0.0370444	3.24719	0.197051
THAP1|1|V20A	1	Seg1+2	V20A	20	265	210.902	329.844	277.072	125.458	137.152	0.380355	0.495007	0.437681	0.0810714	3.24719	0.134788
THAP1|1|V20C	1	Seg1+2	V20C	20	245	175.928	235.798	301.951	101.115	147.543	0.428822	0.488631	0.458726	0.0422909	3.24719	0.141269
THAP1|1|V20D	1	Seg1+2	V20D	20	362	340.199	436.157	445.576	183.505	182.87	0.420732	0.410412	0.415572	0.00729745	3.24719	0.127979
THAP1|1|V20E	1	Seg1+2	V20E	20	381	373.053	400.72	438.791	230.318	170.401	0.574761	0.388343	0.481552	0.131817	3.24719	0.148298
THAP1|1|V20F	1	Seg1+2	V20F	20	605	511.888	663.777	574.499	357.648	450.94	0.538808	0.784928	0.661868	0.174033	3.24719	0.203828
THAP1|1|V20G	1	Seg1+2	V20G	20	424	385.771	363.919	495.336	159.163	187.026	0.437358	0.377574	0.407466	0.0422739	3.24719	0.125483
THAP1|1|V20H	1	Seg1+2	V20H	20	261	256.474	368.008	307.606	157.29	97.6691	0.42741	0.317514	0.372462	0.0777087	3.24719	0.114703
THAP1|1|V20I	1	Seg1+2	V20I	20	274	306.285	156.744	188.861	1028.01	854.085	6.55849	4.5223	5.5404	1.43981	3.24719	1.70621
THAP1|1|V20K	1	Seg1+2	V20K	20	401	390.01	511.122	546.227	69.2827	249.368	0.13555	0.456528	0.296039	0.226966	3.24719	0.0911679
THAP1|1|V20L	1	Seg1+2	V20L	20	343	255.414	378.912	284.988	245.298	365.74	0.647375	1.28335	0.965364	0.449703	3.24719	0.297292
THAP1|1|V20M	1	Seg1+2	V20M	20	370	362.455	332.57	377.722	183.505	172.48	0.55178	0.456631	0.504205	0.0672805	3.24719	0.155275
THAP1|1|V20N	1	Seg1+2	V20N	20	185	184.407	145.84	185.468	93.6252	74.8104	0.641972	0.403359	0.522666	0.168724	3.24719	0.160959
THAP1|1|V20P	1	Seg1+2	V20P	20	360	355.036	479.773	460.278	166.653	141.309	0.347358	0.307007	0.327182	0.0285324	3.24719	0.100759
THAP1|1|V20Q	1	Seg1+2	V20Q	20	445	244.816	388.453	417.304	245.298	112.216	0.631475	0.268906	0.450191	0.256375	3.24719	0.13864
THAP1|1|V20R	1	Seg1+2	V20R	20	511	395.309	385.727	400.34	237.808	432.238	0.61652	1.07968	0.848098	0.327501	3.24719	0.261179
THAP1|1|V20S	1	Seg1+2	V20S	20	560	562.759	569.731	858.356	159.163	195.338	0.279365	0.227572	0.253469	0.036623	3.24719	0.078058
THAP1|1|V20T	1	Seg1+2	V20T	20	469	529.905	494.766	494.205	938.125	924.74	1.8961	1.87117	1.88363	0.0176298	3.24719	0.580081
THAP1|1|V20V	1	Seg1+2	V20V	20	421	298.866	396.631	308.737	1039.24	1051.5	2.62017	3.40582	3.01299	0.555537	3.24719	0.927878
THAP1|1|V20W	1	Seg1+2	V20W	20	929	1054.51	1312.56	1190.84	677.847	471.721	0.516431	0.396124	0.456277	0.0850696	3.24719	0.140515
THAP1|1|V20Y	1	Seg1+2	V20Y	20	295	239.517	276.687	321.177	273.386	332.491	0.988067	1.03523	1.01165	0.0333465	3.24719	0.311546
THAP1|1|S21A	1	Seg1+2	S21A	21	559	451.479	618.798	615.212	134.82	199.494	0.217874	0.324269	0.271072	0.0752326	3.24719	0.083479
THAP1|1|S21C	1	Seg1+2	S21C	21	1108	945.35	1202.16	1198.76	318.326	403.145	0.264795	0.336302	0.300549	0.050563	3.24719	0.0925566
THAP1|1|S21D	1	Seg1+2	S21D	21	278	234.218	299.858	332.486	65.5377	135.074	0.218562	0.406256	0.312409	0.132719	3.24719	0.0962091
THAP1|1|S21E	1	Seg1+2	S21E	21	297	315.823	391.179	393.555	138.565	78.9665	0.354225	0.200649	0.277437	0.108594	3.24719	0.0854393
THAP1|1|S21F	1	Seg1+2	S21F	21	347	238.457	445.698	375.46	162.908	130.918	0.365512	0.348687	0.357099	0.0118966	3.24719	0.109972
THAP1|1|S21G	1	Seg1+2	S21G	21	144	180.168	219.442	137.97	65.5377	105.981	0.298656	0.768146	0.533401	0.33198	3.24719	0.164266
THAP1|1|S21H	1	Seg1+2	S21H	21	493	615.75	795.987	830.084	284.621	130.918	0.357569	0.157717	0.257643	0.141317	3.24719	0.0793435
THAP1|1|S21I	1	Seg1+2	S21I	21	289	303.106	422.528	326.831	131.075	170.401	0.310217	0.521374	0.415796	0.149311	3.24719	0.128048
THAP1|1|S21K	1	Seg1+2	S21K	21	192	207.723	310.762	378.853	48.6851	45.7175	0.156664	0.120673	0.138668	0.0254489	3.24719	0.0427042
THAP1|1|S21L	1	Seg1+2	S21L	21	379	355.036	368.008	516.823	119.84	162.089	0.325646	0.313626	0.319636	0.00849949	3.24719	0.0984347
THAP1|1|S21M	1	Seg1+2	S21M	21	737	551.101	789.172	692.113	305.218	550.688	0.386757	0.795661	0.591209	0.289138	3.24719	0.182068
THAP1|1|S21N	1	Seg1+2	S21N	21	231	232.098	302.584	248.799	147.928	124.684	0.488882	0.501144	0.495013	0.0086705	3.24719	0.152444
THAP1|1|S21P	1	Seg1+2	S21P	21	492	529.905	616.072	674.019	142.31	151.699	0.230996	0.225066	0.228031	0.00419314	3.24719	0.0702242
THAP1|1|S21Q	1	Seg1+2	S21Q	21	97	144.134	85.8685	116.483	59.9202	51.9517	0.697813	0.446002	0.571907	0.178058	3.24719	0.176124
THAP1|1|S21R	1	Seg1+2	S21R	21	333	365.634	395.268	367.544	132.948	189.104	0.336349	0.514507	0.425428	0.125977	3.24719	0.131014
THAP1|1|S21S	1	Seg1+2	S21S	21	433	421.804	308.036	365.282	1200.28	810.446	3.89654	2.21869	3.05761	1.18642	3.24719	0.941619
THAP1|1|S21T	1	Seg1+2	S21T	21	347	375.173	457.965	412.78	185.378	299.242	0.404786	0.724942	0.564864	0.226384	3.24719	0.173955
THAP1|1|S21V	1	Seg1+2	S21V	21	435	506.589	625.613	588.07	129.203	191.182	0.206522	0.325101	0.265811	0.083848	3.24719	0.081859
THAP1|1|S21W	1	Seg1+2	S21W	21	709	600.912	906.39	801.811	267.768	363.662	0.295423	0.45355	0.374487	0.111813	3.24719	0.115326
THAP1|1|S21Y	1	Seg1+2	S21Y	21	523	462.077	545.197	644.615	247.171	164.167	0.45336	0.254675	0.354018	0.140492	3.24719	0.109023
THAP1|1|F22A	1	Seg1+2	F22A	22	316	349.737	376.186	321.177	89.8802	162.089	0.238925	0.504673	0.371799	0.187912	3.24719	0.114499
THAP1|1|F22C	1	Seg1+2	F22C	22	338	410.146	419.802	426.351	117.968	62.342	0.281009	0.146222	0.213615	0.0953083	3.24719	0.0657847
THAP1|1|F22D	1	Seg1+2	F22D	22	134	170.629	288.954	239.752	26.2151	66.4981	0.0907239	0.277362	0.184043	0.131973	3.24719	0.0566777
THAP1|1|F22E	1	Seg1+2	F22E	22	627	498.111	663.777	858.356	213.466	199.494	0.321592	0.232414	0.277003	0.0630582	3.24719	0.0853056
THAP1|1|F22G	1	Seg1+2	F22G	22	319	243.756	318.94	365.282	26.2151	124.684	0.0821943	0.341336	0.211765	0.183241	3.24719	0.065215
THAP1|1|F22H	1	Seg1+2	F22H	22	567	414.386	512.485	539.441	86.1352	330.413	0.168074	0.612509	0.390291	0.314263	3.24719	0.120194
THAP1|1|F22I	1	Seg1+2	F22I	22	216	127.177	269.872	185.468	112.35	137.152	0.416309	0.739492	0.577901	0.228525	3.24719	0.17797
THAP1|1|F22K	1	Seg1+2	F22K	22	336	347.618	351.652	399.209	82.3902	128.84	0.234295	0.322738	0.278517	0.0625391	3.24719	0.0857716
THAP1|1|F22L	1	Seg1+2	F22L	22	469	430.283	487.951	534.918	181.633	205.729	0.372236	0.384599	0.378417	0.00874169	3.24719	0.116537
THAP1|1|F22M	1	Seg1+2	F22M	22	315	297.807	327.118	387.9	73.0277	162.089	0.223246	0.417863	0.320554	0.137615	3.24719	0.0987176
THAP1|1|F22N	1	Seg1+2	F22N	22	328	210.902	343.474	218.264	84.2627	64.4201	0.245325	0.295147	0.270236	0.0352294	3.24719	0.0832215
THAP1|1|F22P	1	Seg1+2	F22P	22	247	217.261	276.687	202.432	106.733	95.5911	0.385752	0.472214	0.428983	0.0611374	3.24719	0.132109
THAP1|1|F22Q	1	Seg1+2	F22Q	22	261	258.594	227.62	400.34	76.7727	180.792	0.337285	0.451596	0.39444	0.0808297	3.24719	0.121471
THAP1|1|F22R	1	Seg1+2	F22R	22	330	269.192	511.122	403.733	147.928	85.2007	0.289418	0.211032	0.250225	0.0554269	3.24719	0.0770591
THAP1|1|F22S	1	Seg1+2	F22S	22	353	281.909	384.364	450.1	95.4977	20.7807	0.248457	0.046169	0.147313	0.143039	3.24719	0.0453663
THAP1|1|F22T	1	Seg1+2	F22T	22	260	259.653	272.598	393.555	101.115	176.636	0.370931	0.448821	0.409876	0.0550765	3.24719	0.126225
THAP1|1|F22V	1	Seg1+2	F22V	22	394	289.328	362.556	382.246	114.223	166.245	0.315049	0.434918	0.374983	0.08476	3.24719	0.115479
THAP1|1|F22W	1	Seg1+2	F22W	22	231	229.979	297.132	270.286	168.525	66.4981	0.567173	0.246029	0.406601	0.227083	3.24719	0.125216
THAP1|1|F22Y	1	Seg1+2	F22Y	22	309	298.866	317.577	278.202	310.836	247.29	0.978773	0.888885	0.933829	0.0635603	3.24719	0.287581
THAP1|1|H23A	1	Seg1+2	H23A	23	353	264.952	331.207	323.439	71.1552	174.558	0.214836	0.539693	0.377265	0.229709	3.24719	0.116182
THAP1|1|H23C	1	Seg1+2	H23C	23	540	309.464	596.991	477.242	205.976	85.2007	0.345023	0.178527	0.261775	0.11773	3.24719	0.080616
THAP1|1|H23D	1	Seg1+2	H23D	23	882	1005.76	1060.41	1126.38	389.481	442.628	0.367294	0.392965	0.380129	0.0181524	3.24719	0.117064
THAP1|1|H23E	1	Seg1+2	H23E	23	298	196.065	303.947	197.908	144.183	64.4201	0.474368	0.325505	0.399936	0.105262	3.24719	0.123164
THAP1|1|H23F	1	Seg1+2	H23F	23	383	420.744	581.998	627.652	37.4501	303.398	0.0643475	0.483385	0.273866	0.296305	3.24719	0.0843396
THAP1|1|H23G	1	Seg1+2	H23G	23	355	260.713	475.684	334.748	35.5776	166.245	0.0747925	0.496629	0.285711	0.298283	3.24719	0.0879871
THAP1|1|H23I	1	Seg1+2	H23I	23	455	359.276	610.62	494.205	33.7051	58.1859	0.0551981	0.117736	0.0864672	0.0442212	3.24719	0.0266283
THAP1|1|H23K	1	Seg1+2	H23K	23	275	316.883	432.068	413.911	106.733	234.821	0.247027	0.567324	0.407176	0.226484	3.24719	0.125393
THAP1|1|H23L	1	Seg1+2	H23L	23	292	270.252	381.638	353.973	82.3902	116.372	0.215886	0.328759	0.272322	0.0798132	3.24719	0.0838641
THAP1|1|H23M	1	Seg1+2	H23M	23	115	146.254	264.42	171.897	61.7927	51.9517	0.233691	0.302225	0.267958	0.0484607	3.24719	0.08252
THAP1|1|H23N	1	Seg1+2	H23N	23	156	139.895	203.086	219.395	84.2627	22.8587	0.414912	0.10419	0.259551	0.219714	3.24719	0.079931
THAP1|1|H23P	1	Seg1+2	H23P	23	510	521.426	594.265	635.568	232.191	415.613	0.390719	0.653924	0.522322	0.186114	3.24719	0.160854
THAP1|1|H23Q	1	Seg1+2	H23Q	23	288	332.78	395.268	321.177	97.3703	70.6543	0.24634	0.219986	0.233163	0.0186354	3.24719	0.0718045
THAP1|1|H23R	1	Seg1+2	H23R	23	426	404.847	437.52	510.038	183.505	64.4201	0.419421	0.126304	0.272863	0.207265	3.24719	0.0840306
THAP1|1|H23S	1	Seg1+2	H23S	23	344	356.096	297.132	426.351	110.478	193.26	0.371813	0.453289	0.412551	0.0576119	3.24719	0.127049
THAP1|1|H23T	1	Seg1+2	H23T	23	382	377.292	644.695	452.362	84.2627	97.6691	0.130702	0.215909	0.173306	0.060251	3.24719	0.053371
THAP1|1|H23V	1	Seg1+2	H23V	23	196	251.175	377.549	402.602	20.5976	193.26	0.054556	0.480028	0.267292	0.300854	3.24719	0.0823149
THAP1|1|H23W	1	Seg1+2	H23W	23	314	285.089	415.713	370.937	138.565	70.6543	0.33332	0.190475	0.261898	0.101007	3.24719	0.0806537
THAP1|1|H23Y	1	Seg1+2	H23Y	23	181	221.5	263.057	212.61	138.565	135.074	0.526749	0.635315	0.581032	0.0767675	3.24719	0.178934
THAP1|1|K24A	1	Seg1+2	K24A	24	913	681.458	1200.8	952.221	243.426	561.078	0.20272	0.589231	0.395975	0.273304	3.24719	0.121944
THAP1|1|K24C	1	Seg1+2	K24C	24	258	121.878	224.894	160.588	56.1751	112.216	0.249785	0.698778	0.474282	0.317486	3.24719	0.146059
THAP1|1|K24D	1	Seg1+2	K24D	24	477	716.431	665.14	753.182	273.386	259.758	0.41102	0.344881	0.37795	0.0467671	3.24719	0.116393
THAP1|1|K24E	1	Seg1+2	K24E	24	300	279.79	374.823	335.879	131.075	182.87	0.349699	0.544452	0.447076	0.137711	3.24719	0.137681
THAP1|1|K24F	1	Seg1+2	K24F	24	447	436.642	460.691	462.54	202.231	97.6691	0.438972	0.211158	0.325065	0.161089	3.24719	0.100107
THAP1|1|K24G	1	Seg1+2	K24G	24	456	487.513	648.784	654.793	344.541	205.729	0.531056	0.314188	0.422622	0.153349	3.24719	0.13015
THAP1|1|K24H	1	Seg1+2	K24H	24	618	477.974	466.143	485.158	582.349	480.033	1.24929	0.989437	1.11936	0.183745	3.24719	0.344718
THAP1|1|K24I	1	Seg1+2	K24I	24	389	361.395	404.809	479.503	117.968	112.216	0.291416	0.234025	0.26272	0.040582	3.24719	0.0809071
THAP1|1|K24K	1	Seg1+2	K24K	24	314	309.464	291.68	154.934	726.532	764.728	2.49085	4.93584	3.71334	1.72887	3.24719	1.14356
THAP1|1|K24L	1	Seg1+2	K24L	24	360	309.464	494.766	342.664	121.713	263.914	0.246001	0.770184	0.508093	0.370654	3.24719	0.156472
THAP1|1|K24M	1	Seg1+2	K24M	24	504	345.498	447.061	389.031	146.055	170.401	0.326701	0.438015	0.382358	0.078711	3.24719	0.117751
THAP1|1|K24N	1	Seg1+2	K24N	24	484	433.462	463.417	477.242	84.2627	193.26	0.181829	0.404953	0.293391	0.157772	3.24719	0.0903523
THAP1|1|K24P	1	Seg1+2	K24P	24	392	298.866	412.987	322.308	125.458	164.167	0.303782	0.509349	0.406566	0.145358	3.24719	0.125205
THAP1|1|K24Q	1	Seg1+2	K24Q	24	309	254.354	338.022	408.256	129.203	108.059	0.382232	0.264685	0.323459	0.0831181	3.24719	0.0996119
THAP1|1|K24R	1	Seg1+2	K24R	24	675	501.29	301.221	405.995	2200.19	1600.11	7.30424	3.94121	5.62273	2.37802	3.24719	1.73157
THAP1|1|K24S	1	Seg1+2	K24S	24	615	493.871	590.176	746.397	190.995	184.948	0.323625	0.247788	0.285706	0.053625	3.24719	0.0879858
THAP1|1|K24T	1	Seg1+2	K24T	24	620	587.135	895.486	758.837	262.151	313.788	0.292747	0.413512	0.353129	0.0853938	3.24719	0.108749
THAP1|1|K24V	1	Seg1+2	K24V	24	419	349.737	391.179	472.718	108.605	241.056	0.277636	0.509936	0.393786	0.164261	3.24719	0.12127
THAP1|1|K24W	1	Seg1+2	K24W	24	442	443.001	505.67	386.769	282.748	176.636	0.559156	0.456695	0.507925	0.0724504	3.24719	0.15642
THAP1|1|K24Y	1	Seg1+2	K24Y	24	363	368.814	523.389	520.216	132.948	238.978	0.254013	0.459382	0.356698	0.145217	3.24719	0.109848
THAP1|1|F25A	1	Seg1+2	F25A	25	255	247.995	306.673	357.366	144.183	118.45	0.470152	0.331453	0.400802	0.098075	3.24719	0.123431
THAP1|1|F25C	1	Seg1+2	F25C	25	336	344.438	393.905	419.565	162.908	166.245	0.413572	0.396232	0.404902	0.0122611	3.24719	0.124693
THAP1|1|F25D	1	Seg1+2	F25D	25	320	343.378	402.083	463.671	89.8802	265.992	0.223537	0.573667	0.398602	0.247579	3.24719	0.122753
THAP1|1|F25E	1	Seg1+2	F25E	25	232	221.5	203.086	366.413	134.82	110.138	0.663859	0.300583	0.482221	0.256875	3.24719	0.148504
THAP1|1|F25F	1	Seg1+2	F25F	25	528	437.701	273.961	294.035	1263.94	1365.29	4.61357	4.64329	4.62843	0.0210122	3.24719	1.42537
THAP1|1|F25G	1	Seg1+2	F25G	25	303	296.747	290.317	524.74	196.613	263.914	0.677235	0.502944	0.590089	0.123242	3.24719	0.181723
THAP1|1|F25H	1	Seg1+2	F25H	25	195	290.388	197.634	223.919	37.4501	124.684	0.189492	0.556826	0.373159	0.259744	3.24719	0.114918
THAP1|1|F25I	1	Seg1+2	F25I	25	477	374.113	466.143	584.677	314.581	155.855	0.674859	0.266566	0.470712	0.288707	3.24719	0.14496
THAP1|1|F25K	1	Seg1+2	F25K	25	377	331.72	466.143	512.3	102.988	56.1078	0.220936	0.109521	0.165229	0.0787819	3.24719	0.0508836
THAP1|1|F25L	1	Seg1+2	F25L	25	289	243.756	252.154	316.653	101.115	114.294	0.401007	0.360943	0.380975	0.0283295	3.24719	0.117325
THAP1|1|F25M	1	Seg1+2	F25M	25	393	363.515	448.424	454.623	176.015	207.807	0.39252	0.457096	0.424808	0.0456624	3.24719	0.130823
THAP1|1|F25N	1	Seg1+2	F25N	25	291	300.986	532.93	400.34	127.33	184.948	0.238925	0.461977	0.350451	0.157722	3.24719	0.107925
THAP1|1|F25P	1	Seg1+2	F25P	25	730	607.271	588.813	790.502	187.25	288.851	0.318014	0.365402	0.341708	0.0335088	3.24719	0.105232
THAP1|1|F25Q	1	Seg1+2	F25Q	25	295	251.175	404.809	352.842	95.4977	130.918	0.235908	0.371039	0.303474	0.0955518	3.24719	0.0934574
THAP1|1|F25R	1	Seg1+2	F25R	25	184	190.766	295.769	200.17	37.4501	112.216	0.126619	0.560601	0.34361	0.306872	3.24719	0.105818
THAP1|1|F25S	1	Seg1+2	F25S	25	624	519.307	744.194	676.281	164.78	228.587	0.221421	0.338007	0.279714	0.0824381	3.24719	0.0861404
THAP1|1|F25T	1	Seg1+2	F25T	25	406	579.716	665.14	556.405	112.35	164.167	0.168912	0.29505	0.231981	0.0891929	3.24719	0.0714406
THAP1|1|F25V	1	Seg1+2	F25V	25	396	399.548	553.375	412.78	114.223	157.933	0.206411	0.382608	0.29451	0.12459	3.24719	0.0906969
THAP1|1|F25W	1	Seg1+2	F25W	25	316	321.122	402.083	360.758	159.163	222.353	0.395846	0.616349	0.506098	0.155919	3.24719	0.155857
THAP1|1|F25Y	1	Seg1+2	F25Y	25	178	262.833	218.079	243.144	161.035	141.309	0.738428	0.581171	0.6598	0.111197	3.24719	0.203191
THAP1|1|P26A	1	Seg1+2	P26A	26	456	503.41	464.78	489.681	146.055	259.758	0.314246	0.530464	0.422355	0.152889	3.24719	0.130068
THAP1|1|P26C	1	Seg1+2	P26C	26	667	739.747	847.781	929.603	288.366	322.1	0.340142	0.346492	0.343317	0.00449046	3.24719	0.105728
THAP1|1|P26D	1	Seg1+2	P26D	26	219	196.065	267.146	426.351	82.3902	105.981	0.308408	0.248578	0.278493	0.0423066	3.24719	0.0857644
THAP1|1|P26E	1	Seg1+2	P26E	26	272	261.773	227.62	268.024	189.123	49.8736	0.830873	0.186079	0.508476	0.455938	3.24719	0.15659
THAP1|1|P26F	1	Seg1+2	P26F	26	337	384.711	455.239	502.121	114.223	110.138	0.250907	0.219344	0.235126	0.0223182	3.24719	0.0724091
THAP1|1|P26G	1	Seg1+2	P26G	26	517	467.376	596.991	706.815	106.733	282.617	0.178785	0.399846	0.289315	0.156314	3.24719	0.0890972
THAP1|1|P26H	1	Seg1+2	P26H	26	521	471.615	620.161	723.779	131.075	170.401	0.211357	0.235433	0.223395	0.0170245	3.24719	0.0687965
THAP1|1|P26I	1	Seg1+2	P26I	26	390	393.189	290.317	413.911	222.828	162.089	0.767533	0.391604	0.579568	0.265822	3.24719	0.178483
THAP1|1|P26K	1	Seg1+2	P26K	26	444	428.163	448.424	610.688	200.358	342.881	0.446804	0.561466	0.504135	0.0810783	3.24719	0.155253
THAP1|1|P26L	1	Seg1+2	P26L	26	533	344.438	560.19	425.22	131.075	187.026	0.233984	0.439833	0.336909	0.145558	3.24719	0.103754
THAP1|1|P26N	1	Seg1+2	P26N	26	237	292.508	283.502	346.057	190.995	97.6691	0.6737	0.282234	0.477967	0.276808	3.24719	0.147194
THAP1|1|P26P	1	Seg1+2	P26P	26	253	240.577	246.702	223.919	846.372	914.349	3.43075	4.08339	3.75707	0.461485	3.24719	1.15702
THAP1|1|P26Q	1	Seg1+2	P26Q	26	228	273.431	320.303	236.359	99.2428	268.071	0.30984	1.13417	0.722004	0.582887	3.24719	0.222347
THAP1|1|P26R	1	Seg1+2	P26R	26	504	515.068	618.798	593.725	194.741	191.182	0.314708	0.322005	0.318356	0.00515985	3.24719	0.0980406
THAP1|1|P26S	1	Seg1+2	P26S	26	531	625.288	689.674	701.161	204.103	245.212	0.295941	0.349723	0.322832	0.0380292	3.24719	0.099419
THAP1|1|P26T	1	Seg1+2	P26T	26	318	362.455	325.755	485.158	121.713	116.372	0.373633	0.239864	0.306748	0.0945892	3.24719	0.0944658
THAP1|1|P26V	1	Seg1+2	P26V	26	577	519.307	622.887	532.656	235.936	238.978	0.378777	0.448653	0.413715	0.0494095	3.24719	0.127407
THAP1|1|P26W	1	Seg1+2	P26W	26	392	428.163	355.741	418.435	112.35	99.7472	0.315821	0.238382	0.277101	0.0547574	3.24719	0.0853358
THAP1|1|P26Y	1	Seg1+2	P26Y	26	244	186.527	175.826	153.803	104.86	116.372	0.596387	0.756629	0.676508	0.113308	3.24719	0.208337
THAP1|1|L27A	1	Seg1+2	L27A	27	352	392.13	344.837	494.205	140.438	255.602	0.407259	0.517199	0.462229	0.0777392	3.24719	0.142347
THAP1|1|L27C	1	Seg1+2	L27C	27	320	345.498	471.595	507.776	264.023	176.636	0.559851	0.347861	0.453856	0.149899	3.24719	0.139769
THAP1|1|L27D	1	Seg1+2	L27D	27	541	548.981	641.969	605.034	217.211	230.665	0.33835	0.381244	0.359797	0.0303302	3.24719	0.110803
THAP1|1|L27E	1	Seg1+2	L27E	27	107	114.459	121.306	150.41	26.2151	58.1859	0.216106	0.386848	0.301477	0.120732	3.24719	0.0928425
THAP1|1|L27F	1	Seg1+2	L27F	27	622	569.118	577.909	612.95	951.232	995.394	1.64599	1.62394	1.63497	0.0155928	3.24719	0.503502
THAP1|1|L27G	1	Seg1+2	L27G	27	530	474.795	757.824	575.63	207.848	168.323	0.27427	0.292416	0.283343	0.0128312	3.24719	0.0872579
THAP1|1|L27H	1	Seg1+2	L27H	27	303	341.259	346.2	405.995	91.7527	118.45	0.265028	0.291752	0.27839	0.0188967	3.24719	0.0857327
THAP1|1|L27I	1	Seg1+2	L27I	27	367	331.72	293.043	341.533	782.707	704.464	2.67096	2.06265	2.36681	0.430138	3.24719	0.728879
THAP1|1|L27K	1	Seg1+2	L27K	27	82	73.1269	89.9575	88.2105	24.3426	39.4833	0.270601	0.447603	0.359102	0.125159	3.24719	0.110589
THAP1|1|L27M	1	Seg1+2	L27M	27	203	195.005	306.673	227.312	391.354	315.866	1.27613	1.38957	1.33285	0.080219	3.24719	0.410463
THAP1|1|L27N	1	Seg1+2	L27N	27	663	626.348	950.005	688.721	121.713	251.446	0.128118	0.365091	0.246605	0.167566	3.24719	0.0759441
THAP1|1|L27P	1	Seg1+2	L27P	27	455	430.283	547.923	511.169	166.653	187.026	0.304154	0.365879	0.335017	0.0436463	3.24719	0.103171
THAP1|1|L27Q	1	Seg1+2	L27Q	27	553	564.879	740.105	661.579	395.099	656.669	0.533841	0.992578	0.76321	0.324376	3.24719	0.235037
THAP1|1|L27R	1	Seg1+2	L27R	27	545	536.264	432.068	491.943	308.963	382.364	0.715079	0.777253	0.746166	0.043963	3.24719	0.229788
THAP1|1|L27S	1	Seg1+2	L27S	27	388	444.06	455.239	480.634	112.35	453.018	0.246794	0.942543	0.594668	0.491969	3.24719	0.183133
THAP1|1|L27T	1	Seg1+2	L27T	27	490	477.974	509.759	464.802	543.026	440.55	1.06526	0.947824	1.00654	0.0830406	3.24719	0.309974
THAP1|1|L27V	1	Seg1+2	L27V	27	276	328.541	230.346	227.312	327.688	396.911	1.42259	1.74611	1.58435	0.228758	3.24719	0.487915
THAP1|1|L27W	1	Seg1+2	L27W	27	329	278.73	406.172	329.093	426.931	216.119	1.05111	0.656711	0.85391	0.278883	3.24719	0.262969
THAP1|1|L27Y	1	Seg1+2	L27Y	27	285	261.773	301.221	220.526	232.191	265.992	0.770831	1.20617	0.988501	0.307832	3.24719	0.304418
THAP1|1|T28A	1	Seg1+2	T28A	28	585	469.496	415.713	675.15	1292.03	812.524	3.10798	1.20347	2.15573	1.34669	3.24719	0.663876
THAP1|1|T28C	1	Seg1+2	T28C	28	249	297.807	313.488	313.26	396.971	610.952	1.2663	1.9503	1.6083	0.483658	3.24719	0.495291
THAP1|1|T28D	1	Seg1+2	T28D	28	500	536.264	590.176	658.186	355.776	467.565	0.602831	0.710384	0.656607	0.0760517	3.24719	0.202208
THAP1|1|T28E	1	Seg1+2	T28E	28	453	408.027	385.727	571.107	177.888	374.052	0.461176	0.65496	0.558068	0.137026	3.24719	0.171862
THAP1|1|T28F	1	Seg1+2	T28F	28	437	465.257	622.887	408.256	187.25	390.676	0.300617	0.956939	0.628778	0.46409	3.24719	0.193638
THAP1|1|T28G	1	Seg1+2	T28G	28	304	252.235	171.737	192.254	563.624	421.847	3.2819	2.19422	2.73806	0.769105	3.24719	0.84321
THAP1|1|T28H	1	Seg1+2	T28H	28	498	485.393	500.218	585.808	818.285	527.829	1.63586	0.901027	1.26844	0.519603	3.24719	0.390628
THAP1|1|T28I	1	Seg1+2	T28I	28	440	474.795	535.656	471.587	385.736	265.992	0.720119	0.564037	0.642078	0.110367	3.24719	0.197734
THAP1|1|T28K	1	Seg1+2	T28K	28	586	585.015	347.563	507.776	1900.59	1893.12	5.46834	3.72826	4.5983	1.23043	3.24719	1.41609
THAP1|1|T28L	1	Seg1+2	T28L	28	335	420.744	384.364	353.973	683.464	777.197	1.77817	2.19564	1.9869	0.295195	3.24719	0.611885
THAP1|1|T28M	1	Seg1+2	T28M	28	390	379.412	489.314	375.46	597.329	272.227	1.22075	0.725048	0.972898	0.350512	3.24719	0.299612
THAP1|1|T28N	1	Seg1+2	T28N	28	232	221.5	215.353	203.563	483.106	719.011	2.24333	3.53213	2.88773	0.911326	3.24719	0.889302
THAP1|1|T28P	1	Seg1+2	T28P	28	427	328.541	453.876	514.561	114.223	216.119	0.251661	0.420006	0.335833	0.119038	3.24719	0.103423
THAP1|1|T28Q	1	Seg1+2	T28Q	28	268	241.637	241.25	246.537	559.879	469.643	2.32075	1.90496	2.11285	0.294006	3.24719	0.650672
THAP1|1|T28R	1	Seg1+2	T28R	28	710	617.869	527.478	489.681	1752.66	1652.06	3.32273	3.37375	3.34824	0.0360793	3.24719	1.03112
THAP1|1|T28S	1	Seg1+2	T28S	28	419	293.567	91.3205	220.526	1484.9	1273.85	16.2603	5.77643	11.0184	7.4132	3.24719	3.3932
THAP1|1|T28T	1	Seg1+2	T28T	28	433	576.537	445.698	507.776	848.245	997.472	1.90318	1.96439	1.93379	0.0432839	3.24719	0.595527
THAP1|1|T28V	1	Seg1+2	T28V	28	504	523.546	577.909	488.551	333.306	450.94	0.576745	0.923017	0.749881	0.244851	3.24719	0.230932
THAP1|1|T28W	1	Seg1+2	T28W	28	387	434.522	318.94	430.874	250.916	187.026	0.786717	0.434061	0.610389	0.249365	3.24719	0.187975
THAP1|1|T28Y	1	Seg1+2	T28Y	28	395	287.208	332.57	467.063	84.2627	297.163	0.253368	0.636238	0.444803	0.27073	3.24719	0.136981
THAP1|1|R29A	1	Seg1+2	R29A	29	154	183.347	269.872	235.228	127.33	74.8104	0.471817	0.318033	0.394925	0.108741	3.24719	0.121621
THAP1|1|R29C	1	Seg1+2	R29C	29	391	295.687	481.136	425.22	202.231	199.494	0.420319	0.469156	0.444737	0.034533	3.24719	0.136961
THAP1|1|R29D	1	Seg1+2	R29D	29	523	530.965	520.663	611.819	316.453	371.974	0.607789	0.60798	0.607885	0.000135019	3.24719	0.187203
THAP1|1|R29E	1	Seg1+2	R29E	29	238	353.976	263.057	326.831	125.458	114.294	0.476922	0.349702	0.413312	0.0899577	3.24719	0.127283
THAP1|1|R29F	1	Seg1+2	R29F	29	732	618.929	815.069	767.884	340.796	444.706	0.418119	0.579132	0.498626	0.113853	3.24719	0.153556
THAP1|1|R29G	1	Seg1+2	R29G	29	311	264.952	383.001	408.256	97.3703	243.134	0.25423	0.595542	0.424886	0.241344	3.24719	0.130847
THAP1|1|R29H	1	Seg1+2	R29H	29	494	542.623	556.101	615.212	318.326	492.502	0.572425	0.80054	0.686482	0.161302	3.24719	0.211408
THAP1|1|R29I	1	Seg1+2	R29I	29	311	304.165	438.883	433.136	177.888	201.572	0.405319	0.465379	0.435349	0.0424684	3.24719	0.13407
THAP1|1|R29K	1	Seg1+2	R29K	29	480	356.096	395.268	548.489	458.764	633.81	1.16064	1.15556	1.1581	0.00359391	3.24719	0.356647
THAP1|1|R29L	1	Seg1+2	R29L	29	261	239.517	178.552	213.741	39.3226	68.5762	0.220231	0.320838	0.270534	0.0711402	3.24719	0.0833134
THAP1|1|R29M	1	Seg1+2	R29M	29	233	312.644	346.2	473.849	157.29	284.695	0.454334	0.600814	0.527574	0.103577	3.24719	0.162471
THAP1|1|R29N	1	Seg1+2	R29N	29	487	457.838	376.186	481.765	689.082	795.899	1.83176	1.65205	1.7419	0.127075	3.24719	0.536435
THAP1|1|R29P	1	Seg1+2	R29P	29	289	246.936	361.193	344.926	144.183	164.167	0.399185	0.47595	0.437567	0.0542805	3.24719	0.134753
THAP1|1|R29Q	1	Seg1+2	R29Q	29	477	560.639	393.905	519.085	586.094	440.55	1.48791	0.848705	1.16831	0.451985	3.24719	0.35979
THAP1|1|R29R	1	Seg1+2	R29R	29	204	119.759	129.484	236.359	337.051	363.662	2.60303	1.5386	2.07081	0.752664	3.24719	0.637725
THAP1|1|R29S	1	Seg1+2	R29S	29	272	340.199	388.453	417.304	189.123	160.011	0.486862	0.383441	0.435151	0.0731303	3.24719	0.134009
THAP1|1|R29T	1	Seg1+2	R29T	29	507	453.599	696.489	610.688	243.426	263.914	0.349504	0.432159	0.390831	0.058446	3.24719	0.12036
THAP1|1|R29V	1	Seg1+2	R29V	29	455	375.173	509.759	523.609	260.278	334.569	0.510591	0.638967	0.574779	0.0907759	3.24719	0.177008
THAP1|1|R29W	1	Seg1+2	R29W	29	359	446.18	436.157	511.169	138.565	265.992	0.317696	0.520362	0.419029	0.143306	3.24719	0.129044
THAP1|1|R29Y	1	Seg1+2	R29Y	29	599	571.237	631.065	666.103	209.721	288.851	0.332328	0.433644	0.382986	0.0716412	3.24719	0.117944
THAP1|1|P30A	1	Seg1+2	P30A	30	565	588.194	573.82	507.776	896.93	775.119	1.56309	1.5265	1.54479	0.0258724	3.24719	0.475732
THAP1|1|P30C	1	Seg1+2	P30C	30	413	405.907	425.254	556.405	138.565	261.836	0.325842	0.470586	0.398214	0.10235	3.24719	0.122633
THAP1|1|P30D	1	Seg1+2	P30D	30	223	197.125	215.353	239.752	204.103	168.323	0.947761	0.702074	0.824918	0.173727	3.24719	0.254041
THAP1|1|P30E	1	Seg1+2	P30E	30	258	220.44	293.043	184.337	316.453	278.461	1.07989	1.5106	1.29525	0.304564	3.24719	0.398882
THAP1|1|P30F	1	Seg1+2	P30F	30	503	613.63	763.276	589.201	245.298	305.476	0.321376	0.518458	0.419917	0.139358	3.24719	0.129317
THAP1|1|P30G	1	Seg1+2	P30G	30	637	499.17	677.407	693.244	507.449	752.26	0.749105	1.08513	0.917117	0.237606	3.24719	0.282434
THAP1|1|P30H	1	Seg1+2	P30H	30	420	357.156	283.502	353.973	402.589	380.286	1.42005	1.07434	1.2472	0.244459	3.24719	0.384085
THAP1|1|P30I	1	Seg1+2	P30I	30	633	477.974	507.033	589.201	421.314	575.624	0.830939	0.976957	0.903948	0.103251	3.24719	0.278379
THAP1|1|P30K	1	Seg1+2	P30K	30	304	268.132	342.111	251.061	395.099	407.301	1.15488	1.62232	1.3886	0.330528	3.24719	0.427632
THAP1|1|P30L	1	Seg1+2	P30L	30	495	487.513	621.524	555.274	544.899	453.018	0.876714	0.815847	0.84628	0.0430394	3.24719	0.260619
THAP1|1|P30M	1	Seg1+2	P30M	30	284	284.029	152.655	349.449	155.418	199.494	1.0181	0.570882	0.79449	0.31623	3.24719	0.24467
THAP1|1|P30N	1	Seg1+2	P30N	30	729	471.615	472.958	495.336	548.644	486.268	1.16003	0.981692	1.07086	0.126101	3.24719	0.329781
THAP1|1|P30P	1	Seg1+2	P30P	30	593	510.828	558.827	408.256	1142.23	1240.61	2.04398	3.03879	2.54138	0.703441	3.24719	0.782641
THAP1|1|P30Q	1	Seg1+2	P30Q	30	735	593.493	707.393	580.154	1093.54	1300.87	1.54588	2.24228	1.89408	0.492434	3.24719	0.583299
THAP1|1|P30R	1	Seg1+2	P30R	30	624	660.262	456.602	621.997	646.014	719.011	1.41483	1.15597	1.2854	0.18304	3.24719	0.39585
THAP1|1|P30S	1	Seg1+2	P30S	30	467	384.711	433.431	478.372	565.496	401.067	1.3047	0.838399	1.07155	0.329722	3.24719	0.329993
THAP1|1|P30T	1	Seg1+2	P30T	30	185	216.201	278.05	230.704	301.473	272.227	1.08424	1.17998	1.13211	0.0676988	3.24719	0.348643
THAP1|1|P30V	1	Seg1+2	P30V	30	295	269.192	278.05	240.883	370.756	332.491	1.33341	1.3803	1.35686	0.0331553	3.24719	0.417856
THAP1|1|P30W	1	Seg1+2	P30W	30	286	251.175	308.036	301.951	22.4701	126.762	0.0729462	0.419809	0.246378	0.245269	3.24719	0.0758742
THAP1|1|P30Y	1	Seg1+2	P30Y	30	464	469.496	632.428	485.158	247.171	471.721	0.390828	0.972304	0.681566	0.411166	3.24719	0.209894
THAP1|1|S31A	1	Seg1+2	S31A	31	800	879.642	618.798	599.379	2316.29	1780.9	3.7432	2.97125	3.35722	0.545857	3.24719	1.03389
THAP1|1|S31C	1	Seg1+2	S31C	31	613	561.699	494.766	692.113	376.373	398.989	0.76071	0.576479	0.668594	0.130271	3.24719	0.2059
THAP1|1|S31D	1	Seg1+2	S31D	31	428	457.838	254.88	266.893	1041.11	1392.3	4.08472	5.21671	4.65072	0.800432	3.24719	1.43223
THAP1|1|S31E	1	Seg1+2	S31E	31	246	361.395	189.456	262.37	913.782	970.457	4.82319	3.69881	4.261	0.795056	3.24719	1.31221
THAP1|1|S31F	1	Seg1+2	S31F	31	720	656.022	731.927	787.109	984.938	795.899	1.34568	1.01117	1.17842	0.236534	3.24719	0.362906
THAP1|1|S31G	1	Seg1+2	S31G	31	366	361.395	284.865	234.097	1142.23	843.695	4.00971	3.60404	3.80687	0.286855	3.24719	1.17236
THAP1|1|S31H	1	Seg1+2	S31H	31	260	262.833	268.509	315.522	484.979	588.093	1.80619	1.86387	1.83503	0.0407874	3.24719	0.565114
THAP1|1|S31I	1	Seg1+2	S31I	31	615	579.716	508.396	516.823	1237.73	1184.5	2.43457	2.29188	2.36323	0.100896	3.24719	0.727776
THAP1|1|S31K	1	Seg1+2	S31K	31	178	183.347	136.299	170.767	531.791	592.249	3.90165	3.46818	3.68491	0.306508	3.24719	1.1348
THAP1|1|S31L	1	Seg1+2	S31L	31	396	299.926	186.73	317.784	876.332	997.472	4.69305	3.13884	3.91594	1.09899	3.24719	1.20595
THAP1|1|S31M	1	Seg1+2	S31M	31	504	386.831	421.165	421.827	702.189	941.364	1.66726	2.23163	1.94945	0.399075	3.24719	0.600349
THAP1|1|S31N	1	Seg1+2	S31N	31	417	429.223	314.851	443.314	694.699	673.294	2.20644	1.51877	1.8626	0.486253	3.24719	0.573606
THAP1|1|S31P	1	Seg1+2	S31P	31	433	454.658	515.211	506.645	269.641	407.301	0.52336	0.803918	0.663639	0.198385	3.24719	0.204373
THAP1|1|S31Q	1	Seg1+2	S31Q	31	480	467.376	332.57	340.402	983.065	1201.12	2.95596	3.52854	3.24225	0.404872	3.24719	0.99848
THAP1|1|S31R	1	Seg1+2	S31R	31	363	362.455	286.228	305.344	956.85	991.238	3.34296	3.2463	3.29463	0.0683514	3.24719	1.01461
THAP1|1|S31S	1	Seg1+2	S31S	31	391	429.223	260.331	415.042	1329.48	1196.97	5.10687	2.88397	3.99542	1.57183	3.24719	1.23042
THAP1|1|S31T	1	Seg1+2	S31T	31	440	383.651	331.207	286.119	1295.77	1088.91	3.91228	3.80579	3.85903	0.0752994	3.24719	1.18842
THAP1|1|S31V	1	Seg1+2	S31V	31	341	345.498	181.278	244.275	649.759	544.453	3.58433	2.22885	2.90659	0.958465	3.24719	0.89511
THAP1|1|S31Y	1	Seg1+2	S31Y	31	414	347.618	280.776	289.511	546.771	442.628	1.94736	1.52888	1.73812	0.295907	3.24719	0.535269
THAP1|1|L32A	1	Seg1+2	L32A	32	317	286.149	317.577	342.664	140.438	238.978	0.442217	0.697411	0.569814	0.18045	3.24719	0.175479
THAP1|1|L32C	1	Seg1+2	L32C	32	373	347.618	539.745	417.304	265.896	334.569	0.492632	0.801739	0.647186	0.218572	3.24719	0.199307
THAP1|1|L32D	1	Seg1+2	L32D	32	290	279.79	342.111	308.737	117.968	203.651	0.344823	0.659625	0.502224	0.222598	3.24719	0.154664
THAP1|1|L32E	1	Seg1+2	L32E	32	588	659.202	771.454	766.753	333.306	338.725	0.432049	0.441765	0.436907	0.00687028	3.24719	0.134549
THAP1|1|L32F	1	Seg1+2	L32F	32	303	331.72	358.467	432.005	125.458	241.056	0.349984	0.557992	0.453988	0.147084	3.24719	0.13981
THAP1|1|L32G	1	Seg1+2	L32G	32	421	282.969	359.83	462.54	162.908	259.758	0.452736	0.561591	0.507164	0.0769723	3.24719	0.156186
THAP1|1|L32H	1	Seg1+2	L32H	32	305	203.483	278.05	324.569	132.948	203.651	0.478143	0.627448	0.552796	0.105575	3.24719	0.170238
THAP1|1|L32I	1	Seg1+2	L32I	32	275	383.651	205.812	234.097	578.604	719.011	2.81133	3.07142	2.94137	0.183915	3.24719	0.905822
THAP1|1|L32K	1	Seg1+2	L32K	32	292	322.182	321.666	375.46	318.326	278.461	0.989616	0.741652	0.865634	0.175337	3.24719	0.26658
THAP1|1|L32L	1	Seg1+2	L32L	32	392	409.087	318.94	274.81	713.424	660.825	2.23686	2.40466	2.32076	0.118656	3.24719	0.714699
THAP1|1|L32M	1	Seg1+2	L32M	32	423	530.965	463.417	640.092	672.229	556.922	1.45059	0.870066	1.16033	0.410494	3.24719	0.357333
THAP1|1|L32N	1	Seg1+2	L32N	32	384	502.35	468.869	515.692	307.091	241.056	0.65496	0.467441	0.561201	0.132596	3.24719	0.172827
THAP1|1|L32P	1	Seg1+2	L32P	32	440	477.974	567.005	692.113	232.191	226.509	0.409504	0.327272	0.368388	0.0581468	3.24719	0.113448
THAP1|1|L32Q	1	Seg1+2	L32Q	32	386	371.993	414.35	352.842	762.109	216.119	1.83929	0.612509	1.2259	0.867466	3.24719	0.377527
THAP1|1|L32R	1	Seg1+2	L32R	32	545	434.522	418.439	393.555	468.126	353.271	1.11875	0.897642	1.00819	0.156344	3.24719	0.310482
THAP1|1|L32S	1	Seg1+2	L32S	32	253	296.747	197.634	320.046	172.27	157.933	0.871665	0.49347	0.682567	0.267424	3.24719	0.210203
THAP1|1|L32T	1	Seg1+2	L32T	32	370	398.488	483.862	474.98	498.086	421.847	1.0294	0.888138	0.958767	0.0998853	3.24719	0.295261
THAP1|1|L32V	1	Seg1+2	L32V	32	708	525.666	411.624	514.561	1265.81	1072.28	3.07517	2.08388	2.57952	0.700952	3.24719	0.794387
THAP1|1|L32W	1	Seg1+2	L32W	32	539	544.742	774.18	626.521	243.426	459.253	0.31443	0.733021	0.523726	0.295988	3.24719	0.161286
THAP1|1|L32Y	1	Seg1+2	L32Y	32	304	251.175	284.865	420.696	142.31	157.933	0.499571	0.375409	0.43749	0.0877958	3.24719	0.134729
THAP1|1|C33A	1	Seg1+2	C33A	33	658	678.278	562.916	504.383	827.647	891.49	1.47029	1.76749	1.61889	0.210152	3.24719	0.49855
THAP1|1|C33C	1	Seg1+2	C33C	33	866	943.231	691.037	732.826	2726.37	2042.74	3.94533	2.78748	3.3664	0.81872	3.24719	1.03671
THAP1|1|C33D	1	Seg1+2	C33D	33	204	148.373	254.88	236.359	97.3703	78.9665	0.382025	0.334096	0.35806	0.0338908	3.24719	0.110268
THAP1|1|C33E	1	Seg1+2	C33E	33	404	374.113	380.275	435.398	112.35	83.1227	0.295445	0.190912	0.243178	0.0739161	3.24719	0.0748889
THAP1|1|C33F	1	Seg1+2	C33F	33	217	201.364	287.591	301.951	155.418	170.401	0.540412	0.564334	0.552373	0.0169152	3.24719	0.170108
THAP1|1|C33H	1	Seg1+2	C33H	33	383	309.464	507.033	437.66	256.533	270.149	0.50595	0.617257	0.561603	0.0787062	3.24719	0.172951
THAP1|1|C33I	1	Seg1+2	C33I	33	261	207.723	378.912	306.475	176.015	174.558	0.464529	0.569565	0.517047	0.0742721	3.24719	0.159229
THAP1|1|C33K	1	Seg1+2	C33K	33	455	327.481	422.528	378.853	187.25	374.052	0.443168	0.987328	0.715248	0.384779	3.24719	0.220267
THAP1|1|C33L	1	Seg1+2	C33L	33	597	454.658	545.197	522.478	1265.81	1190.73	2.32175	2.27901	2.30038	0.0302249	3.24719	0.708423
THAP1|1|C33M	1	Seg1+2	C33M	33	422	383.651	408.898	543.965	290.238	276.383	0.709807	0.508089	0.608948	0.142636	3.24719	0.187531
THAP1|1|C33N	1	Seg1+2	C33N	33	542	397.429	486.588	580.154	325.816	278.461	0.669593	0.479978	0.574785	0.134078	3.24719	0.17701
THAP1|1|C33P	1	Seg1+2	C33P	33	639	434.522	636.517	668.364	245.298	249.368	0.385375	0.373102	0.379239	0.00867875	3.24719	0.11679
THAP1|1|C33Q	1	Seg1+2	C33Q	33	422	484.333	466.143	490.812	385.736	209.885	0.827505	0.427627	0.627566	0.282756	3.24719	0.193265
THAP1|1|C33R	1	Seg1+2	C33R	33	277	272.371	397.994	318.915	116.095	218.197	0.291701	0.684185	0.487943	0.277528	3.24719	0.150266
THAP1|1|C33S	1	Seg1+2	C33S	33	337	266.012	279.413	301.951	174.143	286.773	0.623245	0.949733	0.786489	0.230862	3.24719	0.242206
THAP1|1|C33T	1	Seg1+2	C33T	33	246	241.637	252.154	321.177	89.8802	180.792	0.35645	0.562904	0.459677	0.145985	3.24719	0.141562
THAP1|1|C33V	1	Seg1+2	C33V	33	467	474.795	710.119	595.986	838.882	459.253	1.18133	0.770576	0.975951	0.290445	3.24719	0.300553
THAP1|1|C33W	1	Seg1+2	C33W	33	479	445.12	617.435	527.001	155.418	245.212	0.251715	0.465296	0.358506	0.151025	3.24719	0.110405
THAP1|1|C33Y	1	Seg1+2	C33Y	33	395	260.713	408.898	429.744	312.708	124.684	0.764759	0.290136	0.527448	0.33561	3.24719	0.162432
THAP1|1|K34A	1	Seg1+2	K34A	34	612	543.682	462.054	467.063	947.487	1313.34	2.0506	2.81191	2.43125	0.538326	3.24719	0.748725
THAP1|1|K34C	1	Seg1+2	K34C	34	330	368.814	254.88	435.398	333.306	234.821	1.3077	0.539326	0.923513	0.543322	3.24719	0.284404
THAP1|1|K34D	1	Seg1+2	K34D	34	649	490.692	633.791	627.652	361.393	484.189	0.570209	0.77143	0.670819	0.142285	3.24719	0.206585
THAP1|1|K34E	1	Seg1+2	K34E	34	739	617.869	554.738	628.783	1024.26	1246.84	1.84639	1.98294	1.91466	0.0965598	3.24719	0.589638
THAP1|1|K34F	1	Seg1+2	K34F	34	590	616.809	712.845	814.251	617.927	779.275	0.866846	0.957045	0.911945	0.0637805	3.24719	0.280842
THAP1|1|K34G	1	Seg1+2	K34G	34	664	609.391	697.852	738.48	451.274	561.078	0.646661	0.759774	0.703217	0.0799827	3.24719	0.216562
THAP1|1|K34H	1	Seg1+2	K34H	34	602	488.572	650.147	553.012	722.787	1032.8	1.11173	1.86759	1.48966	0.534474	3.24719	0.458753
THAP1|1|K34I	1	Seg1+2	K34I	34	616	652.843	580.635	530.394	904.42	993.316	1.55764	1.87279	1.71521	0.222843	3.24719	0.528215
THAP1|1|K34K	1	Seg1+2	K34K	34	157	108.101	149.929	81.4251	213.466	216.119	1.42378	2.65421	2.03899	0.870044	3.24719	0.627925
THAP1|1|K34L	1	Seg1+2	K34L	34	485	404.847	437.52	445.576	911.91	845.773	2.08427	1.89816	1.99121	0.131601	3.24719	0.613211
THAP1|1|K34M	1	Seg1+2	K34M	34	465	400.608	591.539	574.499	586.094	910.193	0.990796	1.58432	1.28756	0.419688	3.24719	0.396515
THAP1|1|K34N	1	Seg1+2	K34N	34	564	466.316	451.15	512.3	567.369	656.669	1.25761	1.28181	1.26971	0.0171131	3.24719	0.391017
THAP1|1|K34P	1	Seg1+2	K34P	34	857	684.637	975.902	937.52	249.043	216.119	0.255193	0.230522	0.242857	0.0174448	3.24719	0.0747901
THAP1|1|K34Q	1	Seg1+2	K34Q	34	684	668.74	505.67	351.711	1151.59	1417.24	2.27736	4.02956	3.15346	1.239	3.24719	0.971135
THAP1|1|K34R	1	Seg1+2	K34R	34	441	345.498	320.303	363.02	968.085	885.256	3.0224	2.43859	2.73049	0.41282	3.24719	0.84088
THAP1|1|K34S	1	Seg1+2	K34S	34	1082	996.221	846.418	873.058	1990.47	1610.5	2.35164	1.84467	2.09815	0.358486	3.24719	0.646145
THAP1|1|K34T	1	Seg1+2	K34T	34	515	556.4	575.183	577.892	378.246	885.256	0.65761	1.53187	1.09474	0.618196	3.24719	0.337135
THAP1|1|K34V	1	Seg1+2	K34V	34	327	362.455	290.317	373.198	428.804	731.479	1.47702	1.96003	1.71852	0.341541	3.24719	0.529234
THAP1|1|K34W	1	Seg1+2	K34W	34	517	500.23	478.41	471.587	355.776	361.584	0.743663	0.766738	0.7552	0.0163163	3.24719	0.232571
THAP1|1|K34Y	1	Seg1+2	K34Y	34	434	490.692	467.506	543.965	419.441	629.654	0.897188	1.15753	1.02736	0.184087	3.24719	0.316384
THAP1|1|E35A	1	Seg1+2	E35A	35	460	437.701	418.439	493.074	896.93	723.167	2.14352	1.46665	1.80508	0.478617	3.24719	0.555891
THAP1|1|E35C	1	Seg1+2	E35C	35	816	702.654	700.578	762.229	803.305	696.152	1.14663	0.913311	1.02997	0.164983	3.24719	0.317189
THAP1|1|E35D	1	Seg1+2	E35D	35	536	510.828	415.713	361.889	951.232	789.665	2.2882	2.18206	2.23513	0.0750486	3.24719	0.688328
THAP1|1|E35E	1	Seg1+2	E35E	35	305	352.917	309.399	248.799	696.572	721.089	2.25137	2.89828	2.57482	0.457435	3.24719	0.79294
THAP1|1|E35F	1	Seg1+2	E35F	35	372	302.046	253.517	331.355	192.868	228.587	0.760771	0.689856	0.725314	0.0501442	3.24719	0.223367
THAP1|1|E35G	1	Seg1+2	E35G	35	390	288.268	396.631	284.988	226.573	176.636	0.571244	0.619801	0.595523	0.0343344	3.24719	0.183396
THAP1|1|E35H	1	Seg1+2	E35H	35	374	300.986	445.698	426.351	425.059	500.814	0.953691	1.17465	1.06417	0.156243	3.24719	0.327721
THAP1|1|E35I	1	Seg1+2	E35I	35	561	408.027	583.361	504.383	887.567	708.621	1.52147	1.40493	1.4632	0.0824118	3.24719	0.450605
THAP1|1|E35K	1	Seg1+2	E35K	35	235	276.61	207.175	251.061	657.249	428.082	3.17244	1.70509	2.43877	1.03757	3.24719	0.751039
THAP1|1|E35L	1	Seg1+2	E35L	35	917	851.027	524.752	660.448	2228.28	2271.33	4.24635	3.43907	3.84271	0.570834	3.24719	1.1834
THAP1|1|E35M	1	Seg1+2	E35M	35	514	464.197	418.439	479.503	1194.66	1082.67	2.85504	2.2579	2.55647	0.422238	3.24719	0.787288
THAP1|1|E35P	1	Seg1+2	E35P	35	224	252.235	290.317	281.595	226.573	224.431	0.780433	0.796999	0.788716	0.0117146	3.24719	0.242892
THAP1|1|E35Q	1	Seg1+2	E35Q	35	627	448.3	433.431	349.449	1850.03	1735.19	4.26834	4.96548	4.61691	0.492952	3.24719	1.42182
THAP1|1|E35R	1	Seg1+2	E35R	35	744	578.656	387.09	521.347	1312.63	1309.18	3.39101	2.51115	2.95108	0.622154	3.24719	0.908812
THAP1|1|E35S	1	Seg1+2	E35S	35	1077	796.977	974.539	835.738	1378.16	1205.28	1.41417	1.44217	1.42817	0.0198012	3.24719	0.439818
THAP1|1|E35T	1	Seg1+2	E35T	35	493	349.737	606.531	395.816	720.914	746.026	1.18859	1.88478	1.53668	0.492282	3.24719	0.473235
THAP1|1|E35V	1	Seg1+2	E35V	35	296	279.79	286.228	235.228	415.696	390.676	1.45232	1.66084	1.55658	0.147444	3.24719	0.479363
THAP1|1|E35W	1	Seg1+2	E35W	35	600	552.161	447.061	668.364	464.381	184.948	1.03874	0.276717	0.657729	0.538833	3.24719	0.202554
THAP1|1|E35Y	1	Seg1+2	E35Y	35	726	694.175	774.18	697.768	593.584	669.137	0.766727	0.958968	0.862848	0.135936	3.24719	0.265722
THAP1|1|W36A	1	Seg1+2	W36A	36	528	408.027	935.013	519.085	217.211	143.387	0.232308	0.276229	0.254269	0.0310574	3.24719	0.0783043
THAP1|1|W36C	1	Seg1+2	W36C	36	411	386.831	504.307	289.511	335.178	274.305	0.664632	0.947475	0.806053	0.2	3.24719	0.248231
THAP1|1|W36D	1	Seg1+2	W36D	36	274	225.739	402.083	359.628	267.768	132.996	0.665953	0.369817	0.517885	0.2094	3.24719	0.159487
THAP1|1|W36E	1	Seg1+2	W36E	36	205	320.063	303.947	340.402	108.605	166.245	0.357316	0.488379	0.422848	0.0926755	3.24719	0.13022
THAP1|1|W36F	1	Seg1+2	W36F	36	957	811.814	1063.13	1084.54	668.484	872.788	0.628787	0.804756	0.716771	0.124429	3.24719	0.220736
THAP1|1|W36G	1	Seg1+2	W36G	36	453	410.146	567.005	448.969	125.458	110.138	0.221264	0.245312	0.233288	0.0170045	3.24719	0.0718431
THAP1|1|W36H	1	Seg1+2	W36H	36	323	328.541	339.385	329.093	187.25	218.197	0.551735	0.663025	0.60738	0.0786942	3.24719	0.187048
THAP1|1|W36I	1	Seg1+2	W36I	36	256	233.158	320.303	300.82	35.5776	45.7175	0.111075	0.151976	0.131525	0.0289215	3.24719	0.0405044
THAP1|1|W36K	1	Seg1+2	W36K	36	216	187.586	489.314	289.511	153.545	141.309	0.313797	0.488093	0.400945	0.123246	3.24719	0.123475
THAP1|1|W36L	1	Seg1+2	W36L	36	156	99.6221	196.271	107.436	161.035	147.543	0.820475	1.37331	1.09689	0.390913	3.24719	0.337798
THAP1|1|W36M	1	Seg1+2	W36M	36	414	381.532	485.225	436.529	256.533	284.695	0.528689	0.652179	0.590434	0.0873208	3.24719	0.181829
THAP1|1|W36N	1	Seg1+2	W36N	36	300	324.302	278.05	463.671	104.86	128.84	0.377127	0.27787	0.327498	0.0701853	3.24719	0.100856
THAP1|1|W36P	1	Seg1+2	W36P	36	217	257.534	306.673	219.395	127.33	147.543	0.415199	0.672497	0.543848	0.181937	3.24719	0.167483
THAP1|1|W36Q	1	Seg1+2	W36Q	36	192	220.44	291.68	142.494	99.2428	118.45	0.340245	0.831262	0.585753	0.347201	3.24719	0.180388
THAP1|1|W36R	1	Seg1+2	W36R	36	467	360.335	500.218	566.583	198.486	168.323	0.396798	0.297085	0.346942	0.0705076	3.24719	0.106844
THAP1|1|W36S	1	Seg1+2	W36S	36	374	338.079	331.207	309.868	198.486	209.885	0.599279	0.677336	0.638308	0.0551948	3.24719	0.196573
THAP1|1|W36T	1	Seg1+2	W36T	36	356	313.704	393.905	385.638	174.143	187.026	0.442094	0.484978	0.463536	0.0303233	3.24719	0.14275
THAP1|1|W36V	1	Seg1+2	W36V	36	299	373.053	426.617	427.482	91.7527	290.929	0.215071	0.680565	0.447818	0.329154	3.24719	0.13791
THAP1|1|W36W	1	Seg1+2	W36W	36	867	817.113	635.154	519.085	1924.94	1928.45	3.03066	3.71509	3.37287	0.483964	3.24719	1.03871
THAP1|1|W36Y	1	Seg1+2	W36Y	36	486	384.711	466.143	369.806	226.573	247.29	0.486059	0.668702	0.577381	0.129148	3.24719	0.177809
THAP1|1|E37A	1	Seg1+2	E37A	37	683	562.759	616.072	641.223	1250.83	955.911	2.03033	1.49076	1.76055	0.381535	3.24719	0.542176
THAP1|1|E37C	1	Seg1+2	E37C	37	530	516.127	481.136	411.649	1277.05	1481.66	2.65423	3.59933	3.12678	0.668284	3.24719	0.96292
THAP1|1|E37D	1	Seg1+2	E37D	37	492	573.357	617.435	616.343	318.326	411.457	0.515561	0.667578	0.59157	0.107492	3.24719	0.182179
THAP1|1|E37E	1	Seg1+2	E37E	37	451	322.182	361.193	420.696	705.934	800.056	1.95445	1.90174	1.9281	0.0372725	3.24719	0.593774
THAP1|1|E37F	1	Seg1+2	E37F	37	720	721.73	929.561	831.215	533.664	477.955	0.574103	0.575008	0.574556	0.000639872	3.24719	0.17694
THAP1|1|E37G	1	Seg1+2	E37G	37	790	709.013	869.589	842.524	567.369	519.517	0.652457	0.61662	0.634538	0.0253405	3.24719	0.195412
THAP1|1|E37H	1	Seg1+2	E37H	37	704	632.706	507.033	737.349	930.635	818.758	1.83545	1.11041	1.47293	0.512684	3.24719	0.453602
THAP1|1|E37I	1	Seg1+2	E37I	37	202	166.39	158.107	174.159	617.927	436.394	3.90828	2.50572	3.207	0.991761	3.24719	0.987624
THAP1|1|E37K	1	Seg1+2	E37K	37	642	632.706	594.265	785.978	704.062	559	1.18476	0.711215	0.947988	0.334848	3.24719	0.291941
THAP1|1|E37L	1	Seg1+2	E37L	37	659	707.953	556.101	467.063	1831.31	1972.08	3.29313	4.22231	3.75772	0.65703	3.24719	1.15722
THAP1|1|E37M	1	Seg1+2	E37M	37	424	483.273	287.591	384.507	844.5	847.851	2.93646	2.20503	2.57074	0.517196	3.24719	0.791684
THAP1|1|E37N	1	Seg1+2	E37N	37	585	675.099	531.567	778.062	960.595	872.788	1.8071	1.12175	1.46442	0.484619	3.24719	0.450982
THAP1|1|E37P	1	Seg1+2	E37P	37	552	424.984	708.756	557.536	507.449	488.346	0.715971	0.8759	0.795936	0.113087	3.24719	0.245115
THAP1|1|E37Q	1	Seg1+2	E37Q	37	209	221.5	193.545	230.704	293.983	153.777	1.51894	0.666554	1.09275	0.602729	3.24719	0.336521
THAP1|1|E37R	1	Seg1+2	E37R	37	620	518.247	718.297	870.796	346.413	467.565	0.482271	0.53694	0.509605	0.0386568	3.24719	0.156937
THAP1|1|E37S	1	Seg1+2	E37S	37	870	631.647	708.756	825.56	1233.98	1552.32	1.74105	1.88032	1.81069	0.0984762	3.24719	0.557616
THAP1|1|E37T	1	Seg1+2	E37T	37	567	470.556	421.165	373.198	1451.19	908.115	3.44566	2.43333	2.9395	0.715827	3.24719	0.905244
THAP1|1|E37V	1	Seg1+2	E37V	37	494	366.694	378.912	386.769	709.679	490.424	1.87294	1.268	1.57047	0.427757	3.24719	0.48364
THAP1|1|E37W	1	Seg1+2	E37W	37	307	386.831	475.684	326.831	110.478	130.918	0.23225	0.400568	0.316409	0.119019	3.24719	0.097441
THAP1|1|E37Y	1	Seg1+2	E37Y	37	971	785.319	755.098	949.959	745.257	617.186	0.986968	0.649697	0.818332	0.238486	3.24719	0.252013
THAP1|2|A38A	2	Seg1+2	A38A	38	323	268.132	200.36	252.192	578.604	573.546	2.88782	2.27425	2.58104	0.433864	3.24719	0.794853
THAP1|2|A38C	2	Seg1+2	A38C	38	790	486.453	759.187	698.899	1005.54	787.587	1.32449	1.1269	1.22569	0.139719	3.24719	0.377463
THAP1|2|A38D	2	Seg1+2	A38D	38	507	570.178	397.994	400.34	1121.63	1471.27	2.81821	3.67505	3.24663	0.605878	3.24719	0.999829
THAP1|2|A38E	2	Seg1+2	A38E	38	271	309.464	222.168	273.679	252.788	417.691	1.13783	1.52621	1.33202	0.274629	3.24719	0.410207
THAP1|2|A38F	2	Seg1+2	A38F	38	539	782.14	581.998	652.532	846.372	1215.67	1.45425	1.863	1.65863	0.28903	3.24719	0.510789
THAP1|2|A38G	2	Seg1+2	A38G	38	287	388.95	361.193	436.529	672.229	369.896	1.86114	0.847357	1.35425	0.71685	3.24719	0.417052
THAP1|2|A38H	2	Seg1+2	A38H	38	613	700.534	504.307	489.681	1299.52	1271.78	2.57684	2.59715	2.587	0.0143622	3.24719	0.796688
THAP1|2|A38I	2	Seg1+2	A38I	38	659	802.276	595.628	667.233	1378.16	1639.59	2.3138	2.4573	2.38555	0.101471	3.24719	0.734652
THAP1|2|A38K	2	Seg1+2	A38K	38	267	171.689	179.915	240.883	983.065	775.119	5.46405	3.21783	4.34094	1.58832	3.24719	1.33683
THAP1|2|A38M	2	Seg1+2	A38M	38	543	529.905	351.652	422.958	1134.74	800.056	3.22688	1.89157	2.55922	0.944204	3.24719	0.788136
THAP1|2|A38N	2	Seg1+2	A38N	38	372	432.402	406.172	260.108	1065.46	1142.94	2.62317	4.39409	3.50863	1.25223	3.24719	1.08051
THAP1|2|A38P	2	Seg1+2	A38P	38	200	217.261	234.435	247.668	129.203	8.31227	0.551125	0.0335621	0.292344	0.365972	3.24719	0.0900298
THAP1|2|A38Q	2	Seg1+2	A38Q	38	440	386.831	302.584	318.915	915.655	881.1	3.02612	2.76281	2.89446	0.186188	3.24719	0.891375
THAP1|2|A38R	2	Seg1+2	A38R	38	509	487.513	338.022	374.329	1335.1	1286.32	3.94973	3.43634	3.69304	0.363021	3.24719	1.1373
THAP1|2|A38S	2	Seg1+2	A38S	38	978	915.676	845.055	807.466	1664.66	1519.07	1.96988	1.88128	1.92558	0.0626514	3.24719	0.592999
THAP1|2|A38T	2	Seg1+2	A38T	38	266	302.046	257.606	195.646	572.986	546.531	2.22428	2.79347	2.50887	0.402475	3.24719	0.772629
THAP1|2|A38V	2	Seg1+2	A38V	38	374	433.462	430.705	407.125	977.448	885.256	2.26941	2.17441	2.22191	0.067178	3.24719	0.684256
THAP1|2|A38W	2	Seg1+2	A38W	38	350	134.596	294.406	196.777	174.143	182.87	0.591506	0.929324	0.760415	0.238874	3.24719	0.234176
THAP1|2|A39A	2	Seg1+2	A39A	39	312	345.498	418.439	196.777	1144.1	1032.8	2.73421	5.24857	3.99139	1.77792	3.24719	1.22918
THAP1|2|A39C	2	Seg1+2	A39C	39	955	932.633	1189.89	1094.72	1303.26	731.479	1.09528	0.668191	0.881735	0.301996	3.24719	0.271538
THAP1|2|A39D	2	Seg1+2	A39D	39	372	305.225	486.588	459.147	282.748	247.29	0.581083	0.538585	0.559834	0.0300505	3.24719	0.172406
THAP1|2|A39E	2	Seg1+2	A39E	39	527	520.367	699.215	641.223	325.816	401.067	0.465974	0.625472	0.545723	0.112782	3.24719	0.16806
THAP1|2|A39F	2	Seg1+2	A39F	39	484	324.302	497.492	577.892	475.616	511.204	0.956028	0.884602	0.920315	0.0505057	3.24719	0.283419
THAP1|2|A39G	2	Seg1+2	A39G	39	181	187.586	280.776	269.155	123.585	110.138	0.440156	0.409197	0.424676	0.0218911	3.24719	0.130783
THAP1|2|A39H	2	Seg1+2	A39H	39	539	461.017	470.232	433.136	887.567	872.788	1.88751	2.01504	1.95128	0.09018	3.24719	0.600912
THAP1|2|A39I	2	Seg1+2	A39I	39	280	247.995	501.581	365.282	425.059	332.491	0.847437	0.91023	0.878834	0.0444009	3.24719	0.270645
THAP1|2|A39K	2	Seg1+2	A39K	39	362	284.029	193.545	232.966	674.102	550.688	3.48292	2.36381	2.92337	0.791333	3.24719	0.900276
THAP1|2|A39L	2	Seg1+2	A39L	39	817	1123.4	1050.87	1081.14	814.54	939.286	0.775112	0.868789	0.82195	0.0662394	3.24719	0.253127
THAP1|2|A39M	2	Seg1+2	A39M	39	297	240.577	272.598	213.741	586.094	583.937	2.15003	2.73198	2.44101	0.411505	3.24719	0.751729
THAP1|2|A39N	2	Seg1+2	A39N	39	480	503.41	462.054	358.497	1129.12	1136.7	2.4437	3.17075	2.80722	0.514103	3.24719	0.864509
THAP1|2|A39P	2	Seg1+2	A39P	39	608	635.886	590.176	592.594	361.393	187.026	0.612349	0.315606	0.463977	0.209829	3.24719	0.142886
THAP1|2|A39Q	2	Seg1+2	A39Q	39	299	127.177	303.947	238.621	503.704	382.364	1.65721	1.60239	1.6298	0.0387602	3.24719	0.501911
THAP1|2|A39R	2	Seg1+2	A39R	39	414	453.599	286.228	312.13	640.397	664.981	2.23736	2.13047	2.18391	0.0755879	3.24719	0.672556
THAP1|2|A39S	2	Seg1+2	A39S	39	243	138.835	222.168	192.254	368.883	320.022	1.66038	1.66458	1.66248	0.00296984	3.24719	0.511976
THAP1|2|A39T	2	Seg1+2	A39T	39	870	1388.35	986.806	1104.89	799.56	968.379	0.81025	0.876446	0.843348	0.0468075	3.24719	0.259716
THAP1|2|A39V	2	Seg1+2	A39V	39	182	218.321	261.694	256.715	159.163	263.914	0.608201	1.02804	0.818122	0.296873	3.24719	0.251948
THAP1|2|A39W	2	Seg1+2	A39W	39	265	188.646	378.912	310.999	359.521	288.851	0.948825	0.928786	0.938806	0.0141695	3.24719	0.289113
THAP1|2|A39Y	2	Seg1+2	A39Y	39	518	530.965	497.492	515.692	868.842	482.111	1.74644	0.934882	1.34066	0.573861	3.24719	0.412869
THAP1|2|V40A	2	Seg1+2	V40A	40	516	856.326	665.14	830.084	704.062	313.788	1.05852	0.37802	0.718268	0.481184	3.24719	0.221197
THAP1|2|V40C	2	Seg1+2	V40C	40	248	406.967	365.282	209.217	475.616	631.732	1.30205	3.0195	2.16078	1.21442	3.24719	0.665431
THAP1|2|V40D	2	Seg1+2	V40D	40	323	375.173	498.855	413.911	226.573	41.5613	0.454186	0.100411	0.277299	0.250157	3.24719	0.0853966
THAP1|2|V40E	2	Seg1+2	V40E	40	148	147.314	302.584	313.26	125.458	99.7472	0.414621	0.318416	0.366519	0.0680272	3.24719	0.112873
THAP1|2|V40F	2	Seg1+2	V40F	40	1021	1208.18	1198.07	1418.15	370.756	656.669	0.309461	0.463045	0.386253	0.1086	3.24719	0.11895
THAP1|2|V40G	2	Seg1+2	V40G	40	753	902.958	1218.51	1122.99	346.413	322.1	0.284291	0.286824	0.285558	0.00179104	3.24719	0.0879401
THAP1|2|V40H	2	Seg1+2	V40H	40	509	740.807	641.969	565.452	327.688	334.569	0.510442	0.591684	0.551063	0.0574461	3.24719	0.169705
THAP1|2|V40I	2	Seg1+2	V40I	40	527	662.381	253.517	352.842	1653.42	1369.45	6.52195	3.88119	5.20157	1.8673	3.24719	1.60187
THAP1|2|V40K	2	Seg1+2	V40K	40	582	630.587	688.311	813.12	320.198	293.007	0.465194	0.360349	0.412772	0.0741365	3.24719	0.127117
THAP1|2|V40L	2	Seg1+2	V40L	40	480	395.309	474.321	315.522	971.83	1130.47	2.04889	3.58285	2.81587	1.08467	3.24719	0.867171
THAP1|2|V40M	2	Seg1+2	V40M	40	835	821.353	522.026	551.881	1469.92	1504.52	2.81579	2.72617	2.77098	0.0633746	3.24719	0.853347
THAP1|2|V40N	2	Seg1+2	V40N	40	333	464.197	571.094	394.686	288.366	149.621	0.504936	0.379089	0.442012	0.0889876	3.24719	0.136122
THAP1|2|V40P	2	Seg1+2	V40P	40	546	580.776	635.154	541.703	254.661	232.743	0.400943	0.429651	0.415297	0.0202998	3.24719	0.127894
THAP1|2|V40Q	2	Seg1+2	V40Q	40	851	1161.55	851.87	1030.25	501.831	340.803	0.589094	0.330795	0.459944	0.182645	3.24719	0.141644
THAP1|2|V40R	2	Seg1+2	V40R	40	478	735.508	573.82	710.208	190.995	226.509	0.332849	0.318934	0.325892	0.00983981	3.24719	0.100361
THAP1|2|V40S	2	Seg1+2	V40S	40	485	533.084	595.628	667.233	307.091	261.836	0.515575	0.392421	0.453998	0.0870832	3.24719	0.139813
THAP1|2|V40T	2	Seg1+2	V40T	40	889	915.676	1101.3	860.618	756.492	739.792	0.68691	0.859605	0.773257	0.122114	3.24719	0.238131
THAP1|2|V40V	2	Seg1+2	V40V	40	401	507.649	406.172	297.428	1400.63	1174.11	3.44838	3.94754	3.69796	0.352959	3.24719	1.13882
THAP1|2|V40W	2	Seg1+2	V40W	40	744	736.568	915.931	785.978	419.441	502.892	0.45794	0.639829	0.548885	0.128615	3.24719	0.169034
THAP1|2|V40Y	2	Seg1+2	V40Y	40	351	349.737	358.467	504.383	140.438	132.996	0.391774	0.263681	0.327727	0.0905752	3.24719	0.100927
THAP1|2|R41A	2	Seg1+2	R41A	41	377	430.283	257.606	238.621	1117.89	1082.67	4.33952	4.53721	4.43837	0.139785	3.24719	1.36683
THAP1|2|R41C	2	Seg1+2	R41C	41	416	457.838	388.453	329.093	1041.11	748.104	2.68015	2.27323	2.47669	0.287739	3.24719	0.762719
THAP1|2|R41E	2	Seg1+2	R41E	41	422	370.933	466.143	545.096	352.031	284.695	0.755199	0.522285	0.638742	0.164695	3.24719	0.196706
THAP1|2|R41F	2	Seg1+2	R41F	41	509	417.565	523.389	443.314	279.003	434.316	0.533071	0.979702	0.756386	0.315816	3.24719	0.232936
THAP1|2|R41G	2	Seg1+2	R41G	41	609	535.204	299.858	409.387	1666.53	1755.97	5.55772	4.28925	4.92349	0.896944	3.24719	1.51623
THAP1|2|R41H	2	Seg1+2	R41H	41	346	365.634	316.214	301.951	822.03	837.461	2.5996	2.7735	2.68655	0.122964	3.24719	0.827346
THAP1|2|R41I	2	Seg1+2	R41I	41	366	315.823	344.837	426.351	84.2627	299.242	0.244355	0.701867	0.473111	0.32351	3.24719	0.145699
THAP1|2|R41K	2	Seg1+2	R41K	41	1263	1582.3	879.13	686.459	2924.85	2385.62	3.32699	3.47526	3.40112	0.104843	3.24719	1.04741
THAP1|2|R41L	2	Seg1+2	R41L	41	596	661.321	631.065	593.725	415.696	507.048	0.658721	0.854012	0.756367	0.138092	3.24719	0.23293
THAP1|2|R41M	2	Seg1+2	R41M	41	481	392.13	441.609	505.514	853.862	581.859	1.93352	1.15102	1.54227	0.553311	3.24719	0.474957
THAP1|2|R41N	2	Seg1+2	R41N	41	411	334.9	336.659	287.25	913.782	729.401	2.71427	2.53926	2.62676	0.123749	3.24719	0.808935
THAP1|2|R41P	2	Seg1+2	R41P	41	537	763.063	838.24	796.157	235.936	243.134	0.281465	0.305384	0.293425	0.0169133	3.24719	0.0903628
THAP1|2|R41Q	2	Seg1+2	R41Q	41	1081	1549.44	726.475	996.327	2647.72	2051.05	3.64462	2.05861	2.85162	1.12147	3.24719	0.87818
THAP1|2|R41R	2	Seg1+2	R41R	41	489	572.297	290.317	305.344	1288.28	1240.61	4.4375	4.06298	4.25024	0.26483	3.24719	1.3089
THAP1|2|R41S	2	Seg1+2	R41S	41	367	560.639	264.42	356.235	752.747	858.241	2.84678	2.4092	2.62799	0.309415	3.24719	0.809313
THAP1|2|R41T	2	Seg1+2	R41T	41	482	569.118	626.976	793.895	374.501	407.301	0.597313	0.513042	0.555177	0.0595887	3.24719	0.170972
THAP1|2|R41V	2	Seg1+2	R41V	41	341	303.106	477.047	438.791	205.976	182.87	0.431772	0.416759	0.424265	0.0106159	3.24719	0.130656
THAP1|2|R41W	2	Seg1+2	R41W	41	391	322.182	357.104	386.769	215.338	224.431	0.603012	0.580272	0.591642	0.0160802	3.24719	0.182201
THAP1|2|R41Y	2	Seg1+2	R41Y	41	292	333.84	445.698	393.555	544.899	218.197	1.22257	0.554426	0.8885	0.472451	3.24719	0.273621
THAP1|2|R42A	2	Seg1+2	R42A	42	208	251.175	288.954	324.569	67.4102	191.182	0.23329	0.589033	0.411161	0.251548	3.24719	0.126621
THAP1|2|R42C	2	Seg1+2	R42C	42	622	834.07	782.357	780.324	237.808	342.881	0.303964	0.439409	0.371686	0.0957741	3.24719	0.114464
THAP1|2|R42D	2	Seg1+2	R42D	42	302	195.005	455.239	384.507	112.35	89.3569	0.246794	0.232393	0.239593	0.0101829	3.24719	0.0737849
THAP1|2|R42E	2	Seg1+2	R42E	42	603	587.135	532.93	563.19	213.466	207.807	0.400551	0.368981	0.384766	0.0223231	3.24719	0.118492
THAP1|2|R42F	2	Seg1+2	R42F	42	593	697.355	768.728	743.004	256.533	313.788	0.333711	0.422323	0.378017	0.0626582	3.24719	0.116414
THAP1|2|R42G	2	Seg1+2	R42G	42	407	475.855	520.663	579.023	146.055	143.387	0.280518	0.247635	0.264077	0.0232516	3.24719	0.0813248
THAP1|2|R42H	2	Seg1+2	R42H	42	343	522.486	526.115	507.776	219.083	135.074	0.416417	0.266012	0.341214	0.106352	3.24719	0.10508
THAP1|2|R42I	2	Seg1+2	R42I	42	582	702.654	511.122	643.484	307.091	369.896	0.600817	0.574833	0.587825	0.0183738	3.24719	0.181026
THAP1|2|R42K	2	Seg1+2	R42K	42	210	155.792	298.495	269.155	138.565	205.729	0.464213	0.764349	0.614281	0.212228	3.24719	0.189173
THAP1|2|R42L	2	Seg1+2	R42L	42	429	299.926	583.361	472.718	166.653	184.948	0.285677	0.391244	0.338461	0.0746466	3.24719	0.104232
THAP1|2|R42M	2	Seg1+2	R42M	42	431	294.627	466.143	470.456	142.31	99.7472	0.305293	0.212022	0.258658	0.0659525	3.24719	0.0796559
THAP1|2|R42P	2	Seg1+2	R42P	42	405	628.467	628.339	653.663	164.78	243.134	0.262248	0.371956	0.317102	0.0775757	3.24719	0.0976543
THAP1|2|R42Q	2	Seg1+2	R42Q	42	553	502.35	534.293	563.19	469.999	245.212	0.879665	0.435398	0.657531	0.314144	3.24719	0.202493
THAP1|2|R42R	2	Seg1+2	R42R	42	180	131.416	110.402	174.159	664.739	662.903	6.02106	3.80631	4.91368	1.56607	3.24719	1.51321
THAP1|2|R42S	2	Seg1+2	R42S	42	377	393.189	467.506	415.042	262.151	193.26	0.560743	0.46564	0.513191	0.0672475	3.24719	0.158042
THAP1|2|R42T	2	Seg1+2	R42T	42	630	424.984	598.354	580.154	140.438	251.446	0.234707	0.433413	0.33406	0.140506	3.24719	0.102877
THAP1|2|R42V	2	Seg1+2	R42V	42	591	609.391	669.229	614.081	277.131	288.851	0.414104	0.47038	0.442242	0.0397927	3.24719	0.136192
THAP1|2|R42W	2	Seg1+2	R42W	42	355	211.962	432.068	294.035	196.613	110.138	0.455051	0.374573	0.414812	0.0569064	3.24719	0.127745
THAP1|2|R42Y	2	Seg1+2	R42Y	42	797	1038.61	1091.76	973.708	361.393	326.256	0.33102	0.335066	0.333043	0.00286072	3.24719	0.102564
THAP1|2|K43A	2	Seg1+2	K43A	43	876	1092.66	1000.44	960.138	1717.09	2009.49	1.71634	2.09292	1.90463	0.266283	3.24719	0.586547
THAP1|2|K43C	2	Seg1+2	K43C	43	907	1085.25	839.603	619.735	1657.17	1278.01	1.97375	2.06219	2.01797	0.0625347	3.24719	0.621451
THAP1|2|K43D	2	Seg1+2	K43D	43	395	368.814	302.584	366.413	462.509	637.966	1.52853	1.74111	1.63482	0.15032	3.24719	0.503458
THAP1|2|K43E	2	Seg1+2	K43E	43	641	730.209	581.998	582.416	973.703	1286.32	1.67304	2.2086	1.94082	0.378701	3.24719	0.597692
THAP1|2|K43F	2	Seg1+2	K43F	43	487	479.034	673.318	658.186	370.756	293.007	0.55064	0.445174	0.497907	0.0745759	3.24719	0.153335
THAP1|2|K43G	2	Seg1+2	K43G	43	781	800.156	581.998	720.386	629.162	760.572	1.08104	1.05578	1.06841	0.0178571	3.24719	0.329027
THAP1|2|K43H	2	Seg1+2	K43H	43	640	697.355	430.705	668.364	1005.54	1155.4	2.33462	1.72871	2.03166	0.428449	3.24719	0.625669
THAP1|2|K43I	2	Seg1+2	K43I	43	594	732.329	606.531	437.66	949.36	1061.89	1.56523	2.42629	1.99576	0.608866	3.24719	0.614612
THAP1|2|K43K	2	Seg1+2	K43K	43	763	1000.46	685.585	672.888	1496.13	881.1	2.18227	1.30943	1.74585	0.61719	3.24719	0.53765
THAP1|2|K43L	2	Seg1+2	K43L	43	470	545.802	523.389	505.514	855.735	664.981	1.63499	1.31546	1.47522	0.225944	3.24719	0.454308
THAP1|2|K43M	2	Seg1+2	K43M	43	222	170.629	233.072	209.217	445.656	189.104	1.9121	0.903864	1.40798	0.71293	3.24719	0.4336
THAP1|2|K43P	2	Seg1+2	K43P	43	761	672.979	719.66	465.933	2321.91	1392.3	3.22639	2.98821	3.1073	0.168421	3.24719	0.956921
THAP1|2|K43Q	2	Seg1+2	K43Q	43	1217	1608.79	955.457	727.171	2775.05	2722.27	2.90442	3.74364	3.32403	0.593415	3.24719	1.02366
THAP1|2|K43R	2	Seg1+2	K43R	43	899	963.367	798.713	563.19	1793.86	1354.9	2.24594	2.40576	2.32585	0.11301	3.24719	0.716265
THAP1|2|K43S	2	Seg1+2	K43S	43	759	878.582	479.773	677.412	1048.6	1261.39	2.18562	1.86207	2.02384	0.228787	3.24719	0.623261
THAP1|2|K43T	2	Seg1+2	K43T	43	621	901.898	449.787	626.521	1065.46	1319.57	2.3688	2.10619	2.23749	0.185691	3.24719	0.689056
THAP1|2|K43V	2	Seg1+2	K43V	43	703	607.271	502.944	498.729	1363.18	999.55	2.71041	2.0042	2.3573	0.499367	3.24719	0.725952
THAP1|2|K43W	2	Seg1+2	K43W	43	187	111.28	260.331	179.814	177.888	201.572	0.683313	1.12101	0.90216	0.309496	3.24719	0.277828
THAP1|2|K43Y	2	Seg1+2	K43Y	43	461	357.156	418.439	444.445	455.019	569.39	1.08742	1.28113	1.18427	0.13697	3.24719	0.364707
THAP1|2|N44A	2	Seg1+2	N44A	44	161	52.9905	286.228	191.123	170.398	126.762	0.595322	0.663249	0.629285	0.048032	3.24719	0.193794
THAP1|2|N44C	2	Seg1+2	N44C	44	440	448.3	378.912	393.555	786.452	398.989	2.07555	1.01381	1.54468	0.750768	3.24719	0.475698
THAP1|2|N44D	2	Seg1+2	N44D	44	321	303.106	173.1	240.883	698.444	841.617	4.03492	3.49389	3.7644	0.382566	3.24719	1.15928
THAP1|2|N44E	2	Seg1+2	N44E	44	459	335.96	411.624	338.14	486.851	363.662	1.18276	1.07548	1.12912	0.0758605	3.24719	0.347722
THAP1|2|N44F	2	Seg1+2	N44F	44	686	604.092	617.435	631.045	672.229	546.531	1.08874	0.866074	0.977409	0.157451	3.24719	0.301002
THAP1|2|N44G	2	Seg1+2	N44G	44	478	412.266	318.94	460.278	1325.73	1244.76	4.15668	2.70437	3.43053	1.02694	3.24719	1.05646
THAP1|2|N44H	2	Seg1+2	N44H	44	865	772.601	532.93	582.416	1086.05	985.003	2.03789	1.69124	1.86456	0.24512	3.24719	0.574209
THAP1|2|N44I	2	Seg1+2	N44I	44	699	789.558	737.379	867.403	374.501	224.431	0.507881	0.258739	0.38331	0.17617	3.24719	0.118044
THAP1|2|N44K	2	Seg1+2	N44K	44	328	510.828	328.481	315.522	436.294	527.829	1.32822	1.67287	1.50054	0.24371	3.24719	0.462106
THAP1|2|N44L	2	Seg1+2	N44L	44	646	606.211	804.165	776.931	419.441	627.576	0.521586	0.807763	0.664674	0.202358	3.24719	0.204692
THAP1|2|N44M	2	Seg1+2	N44M	44	444	405.907	507.033	394.686	247.171	261.836	0.487484	0.663405	0.575445	0.124395	3.24719	0.177213
THAP1|2|N44N	2	Seg1+2	N44N	44	539	685.697	377.549	359.628	1346.33	1209.43	3.56598	3.36302	3.4645	0.143513	3.24719	1.06692
THAP1|2|N44P	2	Seg1+2	N44P	44	912	1355.5	1031.79	864.011	320.198	214.041	0.310334	0.247729	0.279032	0.0442684	3.24719	0.0859303
THAP1|2|N44R	2	Seg1+2	N44R	44	726	758.824	691.037	498.729	496.214	218.197	0.718071	0.437506	0.577789	0.198389	3.24719	0.177935
THAP1|2|N44S	2	Seg1+2	N44S	44	712	685.697	817.795	746.397	1348.2	1163.72	1.64858	1.55911	1.60385	0.0632647	3.24719	0.493919
THAP1|2|N44T	2	Seg1+2	N44T	44	180	157.912	128.121	104.043	252.788	91.4349	1.97304	0.878817	1.42593	0.773731	3.24719	0.439127
THAP1|2|N44V	2	Seg1+2	N44V	44	430	373.053	485.225	344.926	106.733	172.48	0.219965	0.500048	0.360007	0.198048	3.24719	0.110867
THAP1|2|N44W	2	Seg1+2	N44W	44	890	806.515	834.151	969.185	314.581	407.301	0.377127	0.420251	0.398689	0.0304934	3.24719	0.12278
THAP1|2|N44Y	2	Seg1+2	N44Y	44	749	1088.42	860.048	825.56	833.265	793.821	0.968858	0.961555	0.965207	0.00516425	3.24719	0.297244
THAP1|2|F45A	2	Seg1+2	F45A	45	379	380.472	415.713	441.053	80.5177	95.5911	0.193686	0.216734	0.20521	0.0162973	3.24719	0.0631962
THAP1|2|F45C	2	Seg1+2	F45C	45	149	86.9044	204.449	137.97	11.235	16.6245	0.0549528	0.120494	0.0877232	0.0463443	3.24719	0.0270151
THAP1|2|F45D	2	Seg1+2	F45D	45	485	699.474	676.044	632.175	84.2627	205.729	0.124641	0.32543	0.225035	0.141979	3.24719	0.0693016
THAP1|2|F45E	2	Seg1+2	F45E	45	190	102.802	171.737	214.872	37.4501	78.9665	0.218067	0.367505	0.292786	0.105669	3.24719	0.090166
THAP1|2|F45F	2	Seg1+2	F45F	45	370	541.563	293.043	337.009	1164.7	964.223	3.97449	2.86112	3.4178	0.787276	3.24719	1.05254
THAP1|2|F45G	2	Seg1+2	F45G	45	639	405.907	767.365	681.935	189.123	211.963	0.246458	0.310825	0.278642	0.0455147	3.24719	0.0858101
THAP1|2|F45H	2	Seg1+2	F45H	45	370	514.008	528.841	589.201	260.278	324.178	0.492167	0.5502	0.521184	0.0410353	3.24719	0.160503
THAP1|2|F45I	2	Seg1+2	F45I	45	676	651.783	926.835	724.91	220.956	83.1227	0.238398	0.114666	0.176532	0.0874916	3.24719	0.0543646
THAP1|2|F45K	2	Seg1+2	F45K	45	359	240.577	519.3	412.78	13.1075	139.23	0.0252408	0.337299	0.18127	0.220659	3.24719	0.0558237
THAP1|2|F45L	2	Seg1+2	F45L	45	333	269.192	445.698	372.067	142.31	224.431	0.319297	0.6032	0.461249	0.20075	3.24719	0.142046
THAP1|2|F45M	2	Seg1+2	F45M	45	166	179.108	290.317	382.246	207.848	24.9368	0.715934	0.0652376	0.390586	0.460112	3.24719	0.120284
THAP1|2|F45N	2	Seg1+2	F45N	45	285	333.84	290.317	312.13	52.4301	162.089	0.180596	0.519301	0.349948	0.239501	3.24719	0.10777
THAP1|2|F45P	2	Seg1+2	F45P	45	562	370.933	543.834	602.772	213.466	207.807	0.39252	0.344752	0.368636	0.0337772	3.24719	0.113525
THAP1|2|F45Q	2	Seg1+2	F45Q	45	382	287.208	425.254	389.031	95.4977	236.9	0.224567	0.608948	0.416757	0.271799	3.24719	0.128344
THAP1|2|F45R	2	Seg1+2	F45R	45	174	108.101	252.154	201.301	147.928	72.7323	0.586658	0.361311	0.473985	0.159344	3.24719	0.145968
THAP1|2|F45S	2	Seg1+2	F45S	45	428	427.103	651.51	670.626	177.888	189.104	0.273039	0.281981	0.27751	0.00632288	3.24719	0.0854618
THAP1|2|F45T	2	Seg1+2	F45T	45	445	814.994	603.805	674.019	52.4301	353.271	0.0868328	0.524127	0.30548	0.309213	3.24719	0.0940752
THAP1|2|F45V	2	Seg1+2	F45V	45	247	290.388	453.876	398.078	153.545	68.5762	0.338298	0.172268	0.255283	0.117401	3.24719	0.0786167
THAP1|2|F45Y	2	Seg1+2	F45Y	45	430	319.003	496.129	460.278	273.386	205.729	0.551037	0.446966	0.499002	0.0735897	3.24719	0.153672
THAP1|2|K46A	2	Seg1+2	K46A	46	198	398.488	166.285	280.464	234.063	398.989	1.4076	1.4226	1.4151	0.0106062	3.24719	0.435793
THAP1|2|K46C	2	Seg1+2	K46C	46	312	408.027	351.652	460.278	518.684	448.862	1.47499	0.975198	1.2251	0.353408	3.24719	0.377279
THAP1|2|K46D	2	Seg1+2	K46D	46	203	160.031	293.043	271.417	16.8525	89.3569	0.0575087	0.329224	0.193366	0.192131	3.24719	0.0595488
THAP1|2|K46E	2	Seg1+2	K46E	46	437	393.189	447.061	502.121	194.741	471.721	0.435601	0.939456	0.687529	0.356279	3.24719	0.211731
THAP1|2|K46F	2	Seg1+2	K46F	46	473	447.24	531.567	444.445	484.979	573.546	0.912357	1.29048	1.10142	0.267371	3.24719	0.339191
THAP1|2|K46G	2	Seg1+2	K46G	46	419	369.874	787.809	439.922	104.86	184.948	0.133104	0.420411	0.276757	0.203157	3.24719	0.0852299
THAP1|2|K46H	2	Seg1+2	K46H	46	426	346.558	387.09	396.947	906.292	756.416	2.3413	1.90558	2.12344	0.308097	3.24719	0.653932
THAP1|2|K46I	2	Seg1+2	K46I	46	998	871.164	909.116	757.706	1301.39	1203.2	1.43149	1.58795	1.50972	0.110635	3.24719	0.464932
THAP1|2|K46K	2	Seg1+2	K46K	46	1044	1111.74	592.902	455.754	2477.32	2418.87	4.17831	5.3074	4.74285	0.798388	3.24719	1.4606
THAP1|2|K46L	2	Seg1+2	K46L	46	446	420.744	576.546	373.198	310.836	357.427	0.539135	0.957741	0.748438	0.295999	3.24719	0.230488
THAP1|2|K46M	2	Seg1+2	K46M	46	835	962.307	659.688	745.266	1078.56	922.661	1.63496	1.23803	1.43649	0.280671	3.24719	0.442381
THAP1|2|K46N	2	Seg1+2	K46N	46	715	911.436	840.966	766.753	975.575	579.781	1.16006	0.75615	0.958107	0.285611	3.24719	0.295058
THAP1|2|K46P	2	Seg1+2	K46P	46	447	381.532	592.902	569.976	265.896	211.963	0.448465	0.37188	0.410173	0.0541536	3.24719	0.126316
THAP1|2|K46Q	2	Seg1+2	K46Q	46	717	781.08	598.354	618.605	1116.01	1180.34	1.86514	1.90807	1.88661	0.0303573	3.24719	0.580997
THAP1|2|K46R	2	Seg1+2	K46R	46	840	887.061	539.745	629.914	1147.85	982.925	2.12664	1.56041	1.84353	0.400386	3.24719	0.567731
THAP1|2|K46S	2	Seg1+2	K46S	46	795	794.857	798.713	721.517	1110.4	770.963	1.39023	1.06853	1.22938	0.227476	3.24719	0.378599
THAP1|2|K46T	2	Seg1+2	K46T	46	902	718.551	507.033	693.244	1563.54	1774.67	3.08371	2.55995	2.82183	0.370354	3.24719	0.869007
THAP1|2|K46V	2	Seg1+2	K46V	46	186	201.364	196.271	199.039	277.131	307.554	1.41198	1.54519	1.47859	0.094195	3.24719	0.455344
THAP1|2|K46W	2	Seg1+2	K46W	46	698	741.867	655.599	640.092	402.589	220.275	0.614077	0.34413	0.479104	0.190881	3.24719	0.147544
THAP1|2|K46Y	2	Seg1+2	K46Y	46	223	134.596	233.072	192.254	265.896	199.494	1.14083	1.03766	1.08925	0.0729525	3.24719	0.335443
THAP1|2|P47A	2	Seg1+2	P47A	47	678	965.487	560.19	554.143	1651.55	1589.72	2.9482	2.86879	2.90849	0.0561477	3.24719	0.895696
THAP1|2|P47C	2	Seg1+2	P47C	47	606	802.276	567.005	625.39	413.824	471.721	0.729842	0.754283	0.742062	0.0172828	3.24719	0.228525
THAP1|2|P47D	2	Seg1+2	P47D	47	488	586.075	397.994	442.184	95.4977	203.651	0.239948	0.460557	0.350252	0.155994	3.24719	0.107863
THAP1|2|P47E	2	Seg1+2	P47E	47	190	188.646	189.456	251.061	116.095	128.84	0.612783	0.513183	0.562983	0.0704276	3.24719	0.173376
THAP1|2|P47F	2	Seg1+2	P47F	47	555	465.257	624.25	594.856	108.605	189.104	0.173977	0.317899	0.245938	0.101768	3.24719	0.0757388
THAP1|2|P47G	2	Seg1+2	P47G	47	298	262.833	320.303	428.613	74.9002	209.885	0.233842	0.489684	0.361763	0.180908	3.24719	0.111408
THAP1|2|P47H	2	Seg1+2	P47H	47	421	387.89	303.947	361.889	112.35	116.372	0.369637	0.321567	0.345602	0.0339909	3.24719	0.106431
THAP1|2|P47I	2	Seg1+2	P47I	47	580	682.518	569.731	474.98	687.209	538.219	1.2062	1.13314	1.16967	0.0516604	3.24719	0.36021
THAP1|2|P47K	2	Seg1+2	P47K	47	558	600.912	707.393	654.793	174.143	311.71	0.246176	0.476043	0.361109	0.162541	3.24719	0.111207
THAP1|2|P47L	2	Seg1+2	P47L	47	539	483.273	471.595	390.162	415.696	270.149	0.881468	0.692401	0.786935	0.13369	3.24719	0.242343
THAP1|2|P47N	2	Seg1+2	P47N	47	260	252.235	249.428	394.686	179.76	68.5762	0.720692	0.173749	0.447221	0.386747	3.24719	0.137726
THAP1|2|P47P	2	Seg1+2	P47P	47	660	807.575	344.837	502.121	1162.83	1423.48	3.3721	2.83492	3.10351	0.379843	3.24719	0.955754
THAP1|2|P47Q	2	Seg1+2	P47Q	47	363	322.182	372.097	365.282	136.693	112.216	0.367358	0.307203	0.33728	0.0425365	3.24719	0.103868
THAP1|2|P47R	2	Seg1+2	P47R	47	445	472.675	643.332	609.557	239.681	145.465	0.372561	0.23864	0.3056	0.0946967	3.24719	0.0941124
THAP1|2|P47S	2	Seg1+2	P47S	47	976	1137.18	994.984	1214.59	496.214	496.658	0.498715	0.40891	0.453812	0.0635022	3.24719	0.139756
THAP1|2|P47T	2	Seg1+2	P47T	47	232	290.388	273.961	392.424	114.223	220.275	0.41693	0.561319	0.489125	0.102099	3.24719	0.15063
THAP1|2|P47V	2	Seg1+2	P47V	47	377	223.62	238.524	239.752	591.712	513.282	2.48073	2.14089	2.31081	0.240299	3.24719	0.711634
THAP1|2|P47W	2	Seg1+2	P47W	47	466	332.78	276.687	394.686	43.0676	99.7472	0.155654	0.252726	0.20419	0.0686398	3.24719	0.0628821
THAP1|2|P47Y	2	Seg1+2	P47Y	47	284	184.407	271.235	318.915	121.713	93.513	0.448735	0.293222	0.370979	0.109964	3.24719	0.114246
THAP1|2|T48A	2	Seg1+2	T48A	48	633	652.843	768.728	823.298	239.681	317.944	0.311789	0.386183	0.348986	0.052605	3.24719	0.107473
THAP1|2|T48C	2	Seg1+2	T48C	48	280	179.108	254.88	186.599	123.585	64.4201	0.484877	0.345232	0.415055	0.098744	3.24719	0.12782
THAP1|2|T48D	2	Seg1+2	T48D	48	382	617.869	539.745	597.117	140.438	282.617	0.260193	0.473302	0.366748	0.150691	3.24719	0.112943
THAP1|2|T48E	2	Seg1+2	T48E	48	385	429.223	383.001	563.19	134.82	164.167	0.352011	0.291495	0.321753	0.0427909	3.24719	0.0990867
THAP1|2|T48F	2	Seg1+2	T48F	48	258	423.924	267.146	462.54	117.968	122.606	0.441585	0.265071	0.353328	0.124814	3.24719	0.10881
THAP1|2|T48G	2	Seg1+2	T48G	48	496	561.699	498.855	617.474	865.097	608.873	1.73417	0.986072	1.36012	0.528982	3.24719	0.418861
THAP1|2|T48H	2	Seg1+2	T48H	48	641	488.572	459.328	667.233	181.633	178.714	0.395432	0.267843	0.331637	0.0902189	3.24719	0.102131
THAP1|2|T48I	2	Seg1+2	T48I	48	171	173.809	200.36	202.432	63.6652	97.6691	0.317754	0.482479	0.400117	0.116478	3.24719	0.123219
THAP1|2|T48K	2	Seg1+2	T48K	48	418	315.823	557.464	428.613	292.111	216.119	0.524	0.504229	0.514114	0.0139799	3.24719	0.158326
THAP1|2|T48L	2	Seg1+2	T48L	48	742	978.204	1009.98	946.567	398.844	332.491	0.394904	0.35126	0.373082	0.030861	3.24719	0.114894
THAP1|2|T48M	2	Seg1+2	T48M	48	423	582.895	481.136	572.237	226.573	243.134	0.470913	0.424883	0.447898	0.0325481	3.24719	0.137934
THAP1|2|T48N	2	Seg1+2	T48N	48	788	942.171	596.991	714.731	1411.87	841.617	2.36498	1.17753	1.77125	0.839652	3.24719	0.545473
THAP1|2|T48P	2	Seg1+2	T48P	48	488	328.541	436.157	350.58	82.3902	330.413	0.1889	0.942473	0.565687	0.532857	3.24719	0.174208
THAP1|2|T48Q	2	Seg1+2	T48Q	48	121	80.5455	141.751	130.054	28.0876	58.1859	0.198147	0.447398	0.322772	0.176247	3.24719	0.0994006
THAP1|2|T48R	2	Seg1+2	T48R	48	446	410.146	524.752	404.864	213.466	182.87	0.406793	0.451683	0.429238	0.0317415	3.24719	0.132188
THAP1|2|T48S	2	Seg1+2	T48S	48	490	721.73	393.905	525.87	1219	862.398	3.09466	1.63994	2.3673	1.02864	3.24719	0.729031
THAP1|2|T48T	2	Seg1+2	T48T	48	692	586.075	524.752	478.372	1269.56	1294.64	2.41935	2.70633	2.56284	0.202928	3.24719	0.78925
THAP1|2|T48V	2	Seg1+2	T48V	48	115	55.1101	280.776	178.683	71.1552	93.513	0.253423	0.523346	0.388385	0.190865	3.24719	0.119606
THAP1|2|T48W	2	Seg1+2	T48W	48	506	429.223	588.813	490.812	129.203	151.699	0.219429	0.309077	0.264253	0.0633904	3.24719	0.0813791
THAP1|2|T48Y	2	Seg1+2	T48Y	48	940	871.164	1029.06	1024.6	267.768	251.446	0.260207	0.245409	0.252808	0.0104635	3.24719	0.0778545
THAP1|2|K49A	2	Seg1+2	K49A	49	616	713.252	682.859	589.201	425.059	473.799	0.622469	0.804138	0.713304	0.12846	3.24719	0.219668
THAP1|2|K49C	2	Seg1+2	K49C	49	266	200.304	235.798	221.657	147.928	126.762	0.627351	0.571883	0.599617	0.0392216	3.24719	0.184657
THAP1|2|K49D	2	Seg1+2	K49D	49	455	548.981	395.268	565.452	181.633	180.792	0.459519	0.31973	0.389624	0.0988459	3.24719	0.119988
THAP1|2|K49E	2	Seg1+2	K49E	49	342	443.001	429.343	484.027	129.203	182.87	0.300932	0.377809	0.339371	0.0543605	3.24719	0.104512
THAP1|2|K49F	2	Seg1+2	K49F	49	818	601.972	1004.53	769.015	258.406	411.457	0.257242	0.535044	0.396143	0.196436	3.24719	0.121996
THAP1|2|K49G	2	Seg1+2	K49G	49	372	373.053	284.865	369.806	97.3703	168.323	0.341812	0.455167	0.398489	0.0801545	3.24719	0.122718
THAP1|2|K49H	2	Seg1+2	K49H	49	835	823.472	994.984	832.345	166.653	301.32	0.167493	0.362013	0.264753	0.137546	3.24719	0.081533
THAP1|2|K49I	2	Seg1+2	K49I	49	359	360.335	456.602	351.711	501.831	521.595	1.09906	1.48302	1.29104	0.271504	3.24719	0.397586
THAP1|2|K49K	2	Seg1+2	K49K	49	699	888.121	571.094	546.227	1541.07	1571.02	2.69846	2.87613	2.78729	0.125633	3.24719	0.858371
THAP1|2|K49L	2	Seg1+2	K49L	49	279	281.909	359.83	458.016	273.386	347.037	0.759764	0.757696	0.75873	0.00146201	3.24719	0.233658
THAP1|2|K49M	2	Seg1+2	K49M	49	692	630.587	757.824	733.957	662.867	463.409	0.874698	0.631384	0.753041	0.172049	3.24719	0.231906
THAP1|2|K49N	2	Seg1+2	K49N	49	598	940.051	704.667	685.328	393.226	405.223	0.558031	0.591283	0.574657	0.0235129	3.24719	0.176971
THAP1|2|K49P	2	Seg1+2	K49P	49	647	787.439	933.65	783.717	649.759	800.056	0.695935	1.02085	0.858391	0.229748	3.24719	0.264349
THAP1|2|K49Q	2	Seg1+2	K49Q	49	409	579.716	625.613	432.005	559.879	502.892	0.894928	1.16409	1.02951	0.190324	3.24719	0.317046
THAP1|2|K49R	2	Seg1+2	K49R	49	580	749.286	561.553	610.688	775.217	852.007	1.38049	1.39516	1.38782	0.0103737	3.24719	0.427393
THAP1|2|K49S	2	Seg1+2	K49S	49	412	481.154	560.19	546.227	475.616	463.409	0.849027	0.848382	0.848704	0.000456239	3.24719	0.261366
THAP1|2|K49T	2	Seg1+2	K49T	49	422	368.814	524.752	508.907	192.868	270.149	0.367541	0.530841	0.449191	0.11547	3.24719	0.138332
THAP1|2|K49V	2	Seg1+2	K49V	49	344	435.582	552.012	458.016	428.804	407.301	0.776802	0.889272	0.833037	0.0795287	3.24719	0.256541
THAP1|2|K49W	2	Seg1+2	K49W	49	277	317.943	415.713	424.089	166.653	105.981	0.400885	0.249904	0.325394	0.10676	3.24719	0.100208
THAP1|2|K49Y	2	Seg1+2	K49Y	49	687	583.955	850.507	650.27	280.876	187.026	0.330245	0.287613	0.308929	0.0301455	3.24719	0.0951374
THAP1|2|Y50A	2	Seg1+2	Y50A	50	373	413.326	501.581	439.922	337.051	544.453	0.671977	1.23761	0.954796	0.399966	3.24719	0.294038
THAP1|2|Y50C	2	Seg1+2	Y50C	50	634	606.211	558.827	707.946	576.732	534.063	1.03204	0.754384	0.893212	0.196332	3.24719	0.275072
THAP1|2|Y50D	2	Seg1+2	Y50D	50	876	1037.55	911.842	1060.79	449.401	363.662	0.49285	0.342822	0.417836	0.106086	3.24719	0.128676
THAP1|2|Y50E	2	Seg1+2	Y50E	50	261	302.046	288.954	474.98	102.988	164.167	0.356415	0.34563	0.351023	0.00762643	3.24719	0.108101
THAP1|2|Y50F	2	Seg1+2	Y50F	50	496	497.051	496.129	514.561	1207.77	804.212	2.43438	1.56291	1.99864	0.616223	3.24719	0.6155
THAP1|2|Y50G	2	Seg1+2	Y50G	50	547	811.814	616.072	558.667	114.223	259.758	0.185405	0.464961	0.325183	0.197676	3.24719	0.100143
THAP1|2|Y50H	2	Seg1+2	Y50H	50	946	1044.97	752.372	556.405	1417.49	1695.7	1.88402	3.04761	2.46581	0.822776	3.24719	0.759369
THAP1|2|Y50I	2	Seg1+2	Y50I	50	538	662.381	689.674	516.823	41.1951	344.959	0.0597313	0.66746	0.363596	0.429729	3.24719	0.111973
THAP1|2|Y50K	2	Seg1+2	Y50K	50	376	628.467	466.143	610.688	117.968	143.387	0.253072	0.234795	0.243934	0.0129237	3.24719	0.0751215
THAP1|2|Y50L	2	Seg1+2	Y50L	50	431	599.852	517.937	433.136	155.418	249.368	0.300071	0.575726	0.437899	0.194918	3.24719	0.134855
THAP1|2|Y50M	2	Seg1+2	Y50M	50	776	1039.67	1153.09	1161.44	280.876	403.145	0.243585	0.347108	0.295347	0.073202	3.24719	0.0909546
THAP1|2|Y50N	2	Seg1+2	Y50N	50	599	820.293	734.653	618.605	906.292	797.977	1.23363	1.28996	1.2618	0.0398314	3.24719	0.388582
THAP1|2|Y50P	2	Seg1+2	Y50P	50	601	619.989	820.521	640.092	254.661	228.587	0.310365	0.357116	0.33374	0.0330586	3.24719	0.102778
THAP1|2|Y50Q	2	Seg1+2	Y50Q	50	525	472.675	592.902	694.375	252.788	85.2007	0.426358	0.122701	0.27453	0.214718	3.24719	0.0845438
THAP1|2|Y50R	2	Seg1+2	Y50R	50	380	390.01	534.293	430.874	46.8126	214.041	0.087616	0.496759	0.292188	0.289308	3.24719	0.0899817
THAP1|2|Y50S	2	Seg1+2	Y50S	50	420	333.84	485.225	422.958	492.469	307.554	1.01493	0.72715	0.871039	0.20349	3.24719	0.268244
THAP1|2|Y50T	2	Seg1+2	Y50T	50	1286	1402.13	1300.29	1180.66	520.556	525.751	0.400337	0.445301	0.422819	0.0317941	3.24719	0.130211
THAP1|2|Y50V	2	Seg1+2	Y50V	50	678	693.116	662.414	672.888	235.936	286.773	0.356175	0.426183	0.391179	0.0495026	3.24719	0.120467
THAP1|2|Y50Y	2	Seg1+2	Y50Y	50	577	515.068	324.392	363.02	1033.62	1350.74	3.18634	3.72085	3.45359	0.377956	3.24719	1.06356
THAP1|2|S51A	2	Seg1+2	S51A	51	285	162.151	241.25	307.606	322.071	228.587	1.33501	0.743117	1.03906	0.418532	3.24719	0.319989
THAP1|2|S51C	2	Seg1+2	S51C	51	636	854.207	624.25	903.592	346.413	247.29	0.554927	0.273674	0.414301	0.198876	3.24719	0.127588
THAP1|2|S51D	2	Seg1+2	S51D	51	767	711.132	1065.86	1049.48	149.8	234.821	0.140544	0.223751	0.182147	0.0588358	3.24719	0.0560939
THAP1|2|S51E	2	Seg1+2	S51E	51	206	206.663	276.687	339.271	196.613	166.245	0.710596	0.490007	0.600302	0.15598	3.24719	0.184868
THAP1|2|S51F	2	Seg1+2	S51F	51	256	296.747	423.891	254.453	121.713	95.5911	0.287133	0.375672	0.331402	0.0626068	3.24719	0.102058
THAP1|2|S51G	2	Seg1+2	S51G	51	506	487.513	670.592	629.914	157.29	87.2788	0.234555	0.138557	0.186556	0.0678807	3.24719	0.0574515
THAP1|2|S51H	2	Seg1+2	S51H	51	289	211.962	314.851	278.202	88.0077	184.948	0.279522	0.664796	0.472159	0.27243	3.24719	0.145406
THAP1|2|S51I	2	Seg1+2	S51I	51	393	487.513	442.972	536.049	235.936	147.543	0.532619	0.275241	0.40393	0.181994	3.24719	0.124394
THAP1|2|S51K	2	Seg1+2	S51K	51	467	572.297	543.834	521.347	95.4977	317.944	0.175601	0.609852	0.392726	0.307062	3.24719	0.120944
THAP1|2|S51L	2	Seg1+2	S51L	51	457	688.876	685.585	551.881	129.203	295.085	0.188456	0.53469	0.361573	0.244824	3.24719	0.11135
THAP1|2|S51M	2	Seg1+2	S51M	51	586	366.694	576.546	503.252	529.919	386.52	0.919127	0.768045	0.843586	0.106832	3.24719	0.25979
THAP1|2|S51N	2	Seg1+2	S51N	51	525	573.357	599.717	637.83	290.238	355.349	0.483959	0.557122	0.520541	0.0517343	3.24719	0.160305
THAP1|2|S51P	2	Seg1+2	S51P	51	575	518.247	477.047	676.281	213.466	214.041	0.447473	0.316497	0.381985	0.0926137	3.24719	0.117636
THAP1|2|S51Q	2	Seg1+2	S51Q	51	257	413.326	343.474	391.293	104.86	95.5911	0.305293	0.244295	0.274794	0.0431319	3.24719	0.0846253
THAP1|2|S51R	2	Seg1+2	S51R	51	589	447.24	774.18	446.707	383.864	49.8736	0.495833	0.111647	0.30374	0.27166	3.24719	0.0935394
THAP1|2|S51S	2	Seg1+2	S51S	51	471	427.103	502.944	310.999	662.867	723.167	1.31797	2.32531	1.82164	0.712292	3.24719	0.56099
THAP1|2|S51T	2	Seg1+2	S51T	51	415	700.534	478.41	339.271	623.544	486.268	1.30337	1.43327	1.36832	0.0918557	3.24719	0.421386
THAP1|2|S51V	2	Seg1+2	S51V	51	751	1089.48	1146.28	1106.02	335.178	407.301	0.292406	0.368257	0.330332	0.0536345	3.24719	0.101729
THAP1|2|S51W	2	Seg1+2	S51W	51	472	842.549	658.325	659.317	136.693	384.442	0.207637	0.583092	0.395364	0.265486	3.24719	0.121756
THAP1|2|S51Y	2	Seg1+2	S51Y	51	347	235.278	336.659	346.057	61.7927	105.981	0.183547	0.306254	0.244901	0.0867675	3.24719	0.0754193
THAP1|2|S52A	2	Seg1+2	S52A	52	343	342.319	119.943	213.741	866.97	604.717	7.22816	2.82921	5.02869	3.11053	3.24719	1.54863
THAP1|2|S52C	2	Seg1+2	S52C	52	498	443.001	430.705	290.642	1677.76	1830.78	3.89539	6.29907	5.09723	1.69966	3.24719	1.56974
THAP1|2|S52D	2	Seg1+2	S52D	52	559	519.307	605.168	643.484	125.458	322.1	0.207311	0.500556	0.353934	0.207356	3.24719	0.108997
THAP1|2|S52E	2	Seg1+2	S52E	52	447	690.996	532.93	593.725	59.9202	110.138	0.112435	0.185503	0.148969	0.0516664	3.24719	0.0458763
THAP1|2|S52F	2	Seg1+2	S52F	52	625	891.3	726.475	779.193	808.922	779.275	1.11349	1.00011	1.0568	0.0801749	3.24719	0.32545
THAP1|2|S52G	2	Seg1+2	S52G	52	506	553.221	531.567	615.212	258.406	265.992	0.486121	0.432359	0.45924	0.0380151	3.24719	0.141427
THAP1|2|S52H	2	Seg1+2	S52H	52	608	888.121	866.863	849.309	644.142	752.26	0.743072	0.885732	0.814402	0.100876	3.24719	0.250802
THAP1|2|S52I	2	Seg1+2	S52I	52	506	725.97	494.766	473.849	468.126	719.011	0.946157	1.51738	1.23177	0.403919	3.24719	0.379335
THAP1|2|S52K	2	Seg1+2	S52K	52	307	377.292	268.509	227.312	591.712	444.706	2.20369	1.95637	2.08003	0.17488	3.24719	0.640564
THAP1|2|S52L	2	Seg1+2	S52L	52	465	304.165	421.165	324.569	842.627	627.576	2.00071	1.93356	1.96714	0.0474775	3.24719	0.605797
THAP1|2|S52M	2	Seg1+2	S52M	52	740	937.932	678.77	798.418	1381.91	1656.22	2.0359	2.07437	2.05514	0.0272052	3.24719	0.632898
THAP1|2|S52N	2	Seg1+2	S52N	52	571	559.58	586.087	515.692	921.272	758.494	1.5719	1.47083	1.52137	0.0714728	3.24719	0.468518
THAP1|2|S52P	2	Seg1+2	S52P	52	348	444.06	460.691	409.387	48.6851	211.963	0.105678	0.517756	0.311717	0.291383	3.24719	0.0959961
THAP1|2|S52Q	2	Seg1+2	S52Q	52	518	522.486	568.368	765.622	587.967	504.97	1.03448	0.659555	0.847019	0.265114	3.24719	0.260847
THAP1|2|S52S	2	Seg1+2	S52S	52	299	258.594	178.552	223.919	531.791	446.784	2.97836	1.99529	2.48683	0.69513	3.24719	0.76584
THAP1|2|S52T	2	Seg1+2	S52T	52	375	351.857	209.901	202.432	990.555	903.959	4.71916	4.4655	4.59233	0.179366	3.24719	1.41425
THAP1|2|S52V	2	Seg1+2	S52V	52	458	431.343	336.659	249.93	1237.73	930.974	3.6765	3.72494	3.70072	0.0342554	3.24719	1.13967
THAP1|2|S52W	2	Seg1+2	S52W	52	443	493.871	474.321	629.914	125.458	197.416	0.2645	0.313402	0.288951	0.0345793	3.24719	0.088985
THAP1|2|S52Y	2	Seg1+2	S52Y	52	378	289.328	412.987	322.308	456.891	606.795	1.10631	1.88266	1.49448	0.548962	3.24719	0.46024
THAP1|2|I53A	2	Seg1+2	I53A	53	528	609.391	606.531	612.95	176.015	363.662	0.2902	0.593297	0.441749	0.214322	3.24719	0.13604
THAP1|2|I53C	2	Seg1+2	I53C	53	333	306.285	411.624	289.511	147.928	203.651	0.359377	0.703428	0.531402	0.243281	3.24719	0.16365
THAP1|2|I53D	2	Seg1+2	I53D	53	446	641.185	512.485	657.055	249.043	249.368	0.485952	0.379524	0.432738	0.0752563	3.24719	0.133265
THAP1|2|I53E	2	Seg1+2	I53E	53	549	625.288	603.805	886.629	250.916	214.041	0.415557	0.24141	0.328483	0.123141	3.24719	0.101159
THAP1|2|I53F	2	Seg1+2	I53F	53	570	820.293	835.514	854.964	129.203	155.855	0.154639	0.182294	0.168467	0.0195554	3.24719	0.0518808
THAP1|2|I53G	2	Seg1+2	I53G	53	487	491.752	501.581	473.849	108.605	147.543	0.216526	0.311371	0.263948	0.0670655	3.24719	0.0812852
THAP1|2|I53H	2	Seg1+2	I53H	53	636	715.372	1039.96	814.251	312.708	284.695	0.300692	0.34964	0.325166	0.0346119	3.24719	0.100138
THAP1|2|I53I	2	Seg1+2	I53I	53	467	347.618	241.25	286.119	728.404	843.695	3.0193	2.94876	2.98403	0.0498792	3.24719	0.918958
THAP1|2|I53K	2	Seg1+2	I53K	53	591	837.25	744.194	545.096	166.653	120.528	0.223938	0.221113	0.222525	0.00199718	3.24719	0.0685287
THAP1|2|I53M	2	Seg1+2	I53M	53	182	247.995	242.613	352.842	149.8	226.509	0.617447	0.641956	0.629702	0.0173308	3.24719	0.193922
THAP1|2|I53N	2	Seg1+2	I53N	53	523	636.946	748.283	690.982	172.27	228.587	0.230221	0.330815	0.280518	0.0711306	3.24719	0.086388
THAP1|2|I53P	2	Seg1+2	I53P	53	347	576.537	575.183	585.808	101.115	251.446	0.175797	0.429229	0.302513	0.179204	3.24719	0.0931615
THAP1|2|I53Q	2	Seg1+2	I53Q	53	438	512.948	527.478	441.053	99.2428	62.342	0.188146	0.141348	0.164747	0.0330909	3.24719	0.0507353
THAP1|2|I53R	2	Seg1+2	I53R	53	384	569.118	421.165	481.765	88.0077	101.825	0.208963	0.211359	0.210161	0.00169414	3.24719	0.0647209
THAP1|2|I53S	2	Seg1+2	I53S	53	562	717.491	790.535	860.618	252.788	349.115	0.319768	0.405656	0.362712	0.060732	3.24719	0.1117
THAP1|2|I53T	2	Seg1+2	I53T	53	229	98.5623	284.865	185.468	99.2428	68.5762	0.348385	0.369746	0.359066	0.0151048	3.24719	0.110577
THAP1|2|I53V	2	Seg1+2	I53V	53	628	418.625	429.343	403.733	533.664	669.137	1.24298	1.65738	1.45018	0.293023	3.24719	0.446595
THAP1|2|I53W	2	Seg1+2	I53W	53	336	515.068	421.165	468.194	74.9002	74.8104	0.177841	0.159785	0.168813	0.0127674	3.24719	0.0519874
THAP1|2|I53Y	2	Seg1+2	I53Y	53	72	117.639	162.196	214.872	101.115	62.342	0.623414	0.290136	0.456775	0.235663	3.24719	0.140668
THAP1|2|C54A	2	Seg1+2	C54A	54	343	342.319	396.631	433.136	78.6452	137.152	0.198283	0.316649	0.257466	0.0836976	3.24719	0.079289
THAP1|2|C54C	2	Seg1+2	C54C	54	300	366.694	220.805	264.632	919.4	783.431	4.16386	2.96046	3.56216	0.850933	3.24719	1.097
THAP1|2|C54D	2	Seg1+2	C54D	54	423	325.362	453.876	454.623	91.7527	432.238	0.202154	0.95076	0.576457	0.529345	3.24719	0.177525
THAP1|2|C54E	2	Seg1+2	C54E	54	540	422.864	718.297	624.259	202.231	178.714	0.281542	0.286281	0.283912	0.00335139	3.24719	0.0874331
THAP1|2|C54F	2	Seg1+2	C54F	54	343	287.208	482.499	507.776	155.418	182.87	0.32211	0.360139	0.341125	0.0268903	3.24719	0.105052
THAP1|2|C54G	2	Seg1+2	C54G	54	412	266.012	462.054	585.808	127.33	101.825	0.275574	0.17382	0.224697	0.0719512	3.24719	0.0691975
THAP1|2|C54H	2	Seg1+2	C54H	54	454	747.166	641.969	515.692	102.988	189.104	0.160425	0.366699	0.263562	0.145858	3.24719	0.0811663
THAP1|2|C54I	2	Seg1+2	C54I	54	438	373.053	505.67	543.965	56.1751	160.011	0.111091	0.294157	0.202624	0.129448	3.24719	0.0623998
THAP1|2|C54K	2	Seg1+2	C54K	54	471	568.058	556.101	698.899	194.741	195.338	0.350189	0.279494	0.314842	0.0499889	3.24719	0.0969583
THAP1|2|C54L	2	Seg1+2	C54L	54	126	132.476	264.42	274.81	37.4501	60.2639	0.141631	0.219293	0.180462	0.0549156	3.24719	0.0555749
THAP1|2|C54M	2	Seg1+2	C54M	54	729	928.393	793.261	968.054	241.553	324.178	0.304506	0.334876	0.319691	0.0214748	3.24719	0.0984518
THAP1|2|C54N	2	Seg1+2	C54N	54	377	262.833	447.061	305.344	116.095	130.918	0.259685	0.428756	0.344221	0.119551	3.24719	0.106006
THAP1|2|C54P	2	Seg1+2	C54P	54	107	54.0503	110.402	113.09	84.2627	85.2007	0.763233	0.753386	0.758309	0.00696294	3.24719	0.233528
THAP1|2|C54Q	2	Seg1+2	C54Q	54	410	295.687	519.3	485.158	166.653	49.8736	0.320918	0.102799	0.211859	0.154234	3.24719	0.0652437
THAP1|2|C54R	2	Seg1+2	C54R	54	392	509.769	378.912	429.744	59.9202	191.182	0.158137	0.444875	0.301506	0.202754	3.24719	0.0928515
THAP1|2|C54S	2	Seg1+2	C54S	54	334	260.713	417.076	237.49	125.458	166.245	0.300804	0.70001	0.500407	0.282282	3.24719	0.154105
THAP1|2|C54T	2	Seg1+2	C54T	54	398	326.421	448.424	523.609	89.8802	153.777	0.200436	0.293687	0.247061	0.0659385	3.24719	0.0760847
THAP1|2|C54V	2	Seg1+2	C54V	54	177	81.6054	201.723	167.374	24.3426	35.3271	0.120673	0.211067	0.16587	0.0639182	3.24719	0.0510812
THAP1|2|C54W	2	Seg1+2	C54W	54	288	130.357	347.563	330.224	112.35	122.606	0.323252	0.371281	0.347266	0.0339619	3.24719	0.106944
THAP1|2|C54Y	2	Seg1+2	C54Y	54	372	410.146	407.535	341.533	127.33	168.323	0.312441	0.492847	0.402644	0.127566	3.24719	0.123998
THAP1|2|S55A	2	Seg1+2	S55A	55	413	380.472	399.357	484.027	136.693	187.026	0.342283	0.386396	0.364339	0.0311927	3.24719	0.112201
THAP1|2|S55C	2	Seg1+2	S55C	55	135	129.297	220.805	175.29	59.9202	27.0149	0.271372	0.154115	0.212743	0.0829129	3.24719	0.0655162
THAP1|2|S55D	2	Seg1+2	S55D	55	361	309.464	333.933	412.78	88.0077	97.6691	0.263549	0.236613	0.250081	0.0190466	3.24719	0.0770147
THAP1|2|S55E	2	Seg1+2	S55E	55	173	102.802	234.435	170.767	56.1751	99.7472	0.23962	0.584114	0.411867	0.243595	3.24719	0.126838
THAP1|2|S55F	2	Seg1+2	S55F	55	277	360.335	452.513	485.158	146.055	108.059	0.322765	0.22273	0.272748	0.0707349	3.24719	0.083995
THAP1|2|S55G	2	Seg1+2	S55G	55	367	518.247	486.588	538.31	271.513	344.959	0.557994	0.640818	0.599406	0.0585656	3.24719	0.184592
THAP1|2|S55H	2	Seg1+2	S55H	55	410	486.453	580.635	572.237	74.9002	72.7323	0.128997	0.127102	0.128049	0.00134031	3.24719	0.0394339
THAP1|2|S55I	2	Seg1+2	S55I	55	286	304.165	248.065	312.13	101.115	103.903	0.407617	0.332885	0.370251	0.0528431	3.24719	0.114022
THAP1|2|S55K	2	Seg1+2	S55K	55	651	703.714	712.845	735.088	222.828	216.119	0.31259	0.294004	0.303297	0.013142	3.24719	0.093403
THAP1|2|S55L	2	Seg1+2	S55L	55	842	590.314	804.165	753.182	198.486	332.491	0.246822	0.441448	0.344135	0.137621	3.24719	0.105979
THAP1|2|S55M	2	Seg1+2	S55M	55	530	568.058	626.976	676.281	142.31	137.152	0.226979	0.202804	0.214891	0.0170942	3.24719	0.0661777
THAP1|2|S55N	2	Seg1+2	S55N	55	368	382.591	587.45	494.205	205.976	297.163	0.350627	0.601296	0.475961	0.17725	3.24719	0.146576
THAP1|2|S55P	2	Seg1+2	S55P	55	534	775.781	592.902	839.131	116.095	205.729	0.195809	0.245169	0.220489	0.0349027	3.24719	0.0679014
THAP1|2|S55Q	2	Seg1+2	S55Q	55	480	365.634	372.097	405.995	205.976	218.197	0.553554	0.537438	0.545496	0.0113953	3.24719	0.16799
THAP1|2|S55R	2	Seg1+2	S55R	55	388	223.62	321.666	268.024	80.5177	128.84	0.250315	0.480703	0.365509	0.162909	3.24719	0.112562
THAP1|2|S55S	2	Seg1+2	S55S	55	465	746.106	452.513	437.66	1247.09	1113.84	2.75591	2.545	2.65046	0.149141	3.24719	0.816231
THAP1|2|S55T	2	Seg1+2	S55T	55	170	163.211	228.983	199.039	37.4501	132.996	0.16355	0.668191	0.415871	0.356835	3.24719	0.128071
THAP1|2|S55V	2	Seg1+2	S55V	55	633	794.857	855.959	798.418	237.808	301.32	0.277827	0.377396	0.327611	0.070406	3.24719	0.100891
THAP1|2|S55W	2	Seg1+2	S55W	55	139	67.8278	171.737	122.138	35.5776	6.2342	0.207163	0.0510424	0.129103	0.110394	3.24719	0.0397584
THAP1|2|S55Y	2	Seg1+2	S55Y	55	317	526.725	441.609	500.991	243.426	76.8885	0.551224	0.153473	0.352348	0.281252	3.24719	0.108509
THAP1|2|E56A	2	Seg1+2	E56A	56	601	720.671	468.869	327.962	1082.31	1329.96	2.30834	4.05523	3.18178	1.23524	3.24719	0.979858
THAP1|2|E56C	2	Seg1+2	E56C	56	434	493.871	505.67	479.503	479.361	363.662	0.947972	0.758413	0.853193	0.134039	3.24719	0.262748
THAP1|2|E56D	2	Seg1+2	E56D	56	479	628.467	275.324	316.653	1232.11	1180.34	4.47511	3.72755	4.10133	0.528605	3.24719	1.26304
THAP1|2|E56E	2	Seg1+2	E56E	56	527	536.264	355.741	317.784	1267.69	1051.5	3.56351	3.30886	3.43618	0.180067	3.24719	1.0582
THAP1|2|E56F	2	Seg1+2	E56F	56	541	627.407	399.357	452.362	595.457	390.676	1.49104	0.863637	1.17734	0.44364	3.24719	0.362572
THAP1|2|E56G	2	Seg1+2	E56G	56	362	535.204	485.225	496.467	144.183	220.275	0.297146	0.443685	0.370416	0.103619	3.24719	0.114073
THAP1|2|E56H	2	Seg1+2	E56H	56	580	605.151	579.272	566.583	381.991	559	0.659433	0.986616	0.823025	0.231353	3.24719	0.253458
THAP1|2|E56I	2	Seg1+2	E56I	56	1066	1316.28	915.931	912.64	1771.39	1789.22	1.93398	1.96048	1.94723	0.0187425	3.24719	0.599667
THAP1|2|E56K	2	Seg1+2	E56K	56	452	374.113	378.912	428.613	681.592	542.375	1.79881	1.26542	1.53212	0.377166	3.24719	0.471829
THAP1|2|E56L	2	Seg1+2	E56L	56	615	803.336	531.567	507.776	908.165	866.554	1.70847	1.70657	1.70752	0.00134398	3.24719	0.525845
THAP1|2|E56M	2	Seg1+2	E56M	56	464	208.783	501.581	291.773	711.552	550.688	1.41862	1.88738	1.653	0.331466	3.24719	0.509056
THAP1|2|E56N	2	Seg1+2	E56N	56	780	942.171	828.699	793.895	1029.88	787.587	1.24276	0.992055	1.11741	0.177278	3.24719	0.344116
THAP1|2|E56P	2	Seg1+2	E56P	56	539	631.647	696.489	738.48	288.366	114.294	0.414028	0.154769	0.284398	0.183324	3.24719	0.0875829
THAP1|2|E56Q	2	Seg1+2	E56Q	56	495	764.123	421.165	461.409	1250.83	1246.84	2.96994	2.70224	2.83609	0.189289	3.24719	0.8734
THAP1|2|E56R	2	Seg1+2	E56R	56	724	645.424	515.211	546.227	726.532	608.873	1.41016	1.11469	1.26243	0.208931	3.24719	0.388776
THAP1|2|E56S	2	Seg1+2	E56S	56	386	348.677	471.595	313.26	674.102	515.36	1.42941	1.64515	1.53728	0.152553	3.24719	0.473419
THAP1|2|E56T	2	Seg1+2	E56T	56	745	678.278	734.653	816.513	910.037	770.963	1.23873	0.944214	1.09147	0.208255	3.24719	0.336129
THAP1|2|E56V	2	Seg1+2	E56V	56	639	749.286	425.254	386.769	1029.88	1149.17	2.4218	2.97121	2.6965	0.38849	3.24719	0.830411
THAP1|2|E56W	2	Seg1+2	E56W	56	345	300.986	388.453	343.795	393.226	207.807	1.01229	0.60445	0.808369	0.288385	3.24719	0.248944
THAP1|2|E56Y	2	Seg1+2	E56Y	56	434	422.864	396.631	463.671	230.318	313.788	0.580687	0.676748	0.628717	0.0679254	3.24719	0.193619
THAP1|2|H57A	2	Seg1+2	H57A	57	139	157.912	263.057	378.853	112.35	122.606	0.427094	0.323624	0.375359	0.0731644	3.24719	0.115595
THAP1|2|H57C	2	Seg1+2	H57C	57	484	624.228	451.15	521.347	176.015	461.331	0.390148	0.884883	0.637515	0.34983	3.24719	0.196328
THAP1|2|H57D	2	Seg1+2	H57D	57	310	353.976	243.976	454.623	28.0876	118.45	0.115125	0.260545	0.187835	0.102828	3.24719	0.0578453
THAP1|2|H57E	2	Seg1+2	H57E	57	402	281.909	392.542	407.125	106.733	68.5762	0.271902	0.16844	0.220171	0.0731585	3.24719	0.0678036
THAP1|2|H57F	2	Seg1+2	H57F	57	509	323.242	567.005	486.289	147.928	270.149	0.260894	0.555531	0.408212	0.20834	3.24719	0.125713
THAP1|2|H57G	2	Seg1+2	H57G	57	441	459.957	571.094	649.139	88.0077	187.026	0.154104	0.288114	0.221109	0.0947594	3.24719	0.0680924
THAP1|2|H57H	2	Seg1+2	H57H	57	334	453.599	347.563	342.664	941.87	908.115	2.70993	2.65016	2.68004	0.0422595	3.24719	0.825343
THAP1|2|H57I	2	Seg1+2	H57I	57	329	246.936	532.93	331.355	112.35	149.621	0.210816	0.451542	0.331179	0.170219	3.24719	0.10199
THAP1|2|H57K	2	Seg1+2	H57K	57	246	326.421	258.968	246.537	28.0876	174.558	0.108459	0.708038	0.408249	0.423966	3.24719	0.125724
THAP1|2|H57L	2	Seg1+2	H57L	57	775	714.312	815.069	888.891	174.143	428.082	0.213654	0.481591	0.347623	0.18946	3.24719	0.107053
THAP1|2|H57M	2	Seg1+2	H57M	57	528	571.237	418.439	469.325	142.31	259.758	0.340099	0.553472	0.446785	0.150878	3.24719	0.137591
THAP1|2|H57N	2	Seg1+2	H57N	57	595	634.826	737.379	515.692	190.995	78.9665	0.25902	0.153127	0.206073	0.0748772	3.24719	0.0634621
THAP1|2|H57P	2	Seg1+2	H57P	57	525	533.084	791.898	727.171	170.398	295.085	0.215177	0.405799	0.310488	0.13479	3.24719	0.0956175
THAP1|2|H57Q	2	Seg1+2	H57Q	57	404	296.747	381.638	322.308	46.8126	166.245	0.122662	0.515797	0.31923	0.277988	3.24719	0.0983096
THAP1|2|H57R	2	Seg1+2	H57R	57	450	585.015	348.926	797.287	312.708	230.665	0.896202	0.289313	0.592758	0.429136	3.24719	0.182545
THAP1|2|H57S	2	Seg1+2	H57S	57	808	1110.68	1288.03	929.603	279.003	527.829	0.216613	0.5678	0.392206	0.248327	3.24719	0.120783
THAP1|2|H57T	2	Seg1+2	H57T	57	165	113.4	357.104	212.61	176.015	45.7175	0.492897	0.21503	0.353963	0.196482	3.24719	0.109006
THAP1|2|H57V	2	Seg1+2	H57V	57	315	306.285	287.591	391.293	121.713	101.825	0.423214	0.260228	0.341721	0.115249	3.24719	0.105236
THAP1|2|H57W	2	Seg1+2	H57W	57	289	227.859	374.823	365.282	73.0277	130.918	0.194833	0.358403	0.276618	0.115662	3.24719	0.0851869
THAP1|2|H57Y	2	Seg1+2	H57Y	57	469	454.658	543.834	602.772	235.936	189.104	0.433838	0.313724	0.373781	0.0849332	3.24719	0.115109
THAP1|2|F58A	2	Seg1+2	F58A	58	356	256.474	426.617	506.645	164.78	116.372	0.38625	0.229691	0.30797	0.110704	3.24719	0.0948421
THAP1|2|F58C	2	Seg1+2	F58C	58	781	811.814	909.116	1006.5	194.741	234.821	0.214209	0.233304	0.223756	0.0135024	3.24719	0.0689077
THAP1|2|F58D	2	Seg1+2	F58D	58	483	644.364	644.695	650.27	166.653	184.948	0.258499	0.284417	0.271458	0.0183271	3.24719	0.0835979
THAP1|2|F58E	2	Seg1+2	F58E	58	244	291.448	368.008	447.838	140.438	261.836	0.381616	0.584668	0.483142	0.143579	3.24719	0.148788
THAP1|2|F58F	2	Seg1+2	F58F	58	981	1067.23	656.962	664.972	2114.06	2310.81	3.21793	3.47505	3.34649	0.181812	3.24719	1.03058
THAP1|2|F58G	2	Seg1+2	F58G	58	750	678.278	1121.74	726.04	138.565	211.963	0.123527	0.291943	0.207735	0.119089	3.24719	0.0639739
THAP1|2|F58H	2	Seg1+2	F58H	58	300	467.376	595.628	539.441	241.553	241.056	0.405544	0.446862	0.426203	0.0292162	3.24719	0.131253
THAP1|2|F58I	2	Seg1+2	F58I	58	542	585.015	552.012	520.216	230.318	105.981	0.417234	0.203726	0.31048	0.150973	3.24719	0.095615
THAP1|2|F58K	2	Seg1+2	F58K	58	524	510.828	383.001	523.609	91.7527	155.855	0.239563	0.297655	0.268609	0.0410777	3.24719	0.0827206
THAP1|2|F58L	2	Seg1+2	F58L	58	477	350.797	531.567	590.332	207.848	232.743	0.39101	0.394259	0.392634	0.002297	3.24719	0.120915
THAP1|2|F58M	2	Seg1+2	F58M	58	283	185.467	338.022	309.868	86.1352	132.996	0.254821	0.429203	0.342012	0.123307	3.24719	0.105326
THAP1|2|F58N	2	Seg1+2	F58N	58	317	256.474	204.449	297.428	18.725	112.216	0.091588	0.377287	0.234437	0.20202	3.24719	0.0721971
THAP1|2|F58P	2	Seg1+2	F58P	58	286	132.476	460.691	368.675	41.1951	49.8736	0.0894202	0.135278	0.112349	0.0324264	3.24719	0.0345989
THAP1|2|F58Q	2	Seg1+2	F58Q	58	641	801.216	1102.66	871.927	275.258	230.665	0.249631	0.264547	0.257089	0.010547	3.24719	0.0791728
THAP1|2|F58R	2	Seg1+2	F58R	58	267	358.216	243.976	228.443	1.8725	66.4981	0.00767497	0.291093	0.149384	0.200407	3.24719	0.0460042
THAP1|2|F58S	2	Seg1+2	F58S	58	415	621.049	543.834	610.688	119.84	236.9	0.220362	0.387922	0.304142	0.118483	3.24719	0.0936633
THAP1|2|F58T	2	Seg1+2	F58T	58	269	409.087	419.802	384.507	35.5776	141.309	0.0847486	0.367505	0.226127	0.199939	3.24719	0.0696378
THAP1|2|F58V	2	Seg1+2	F58V	58	578	538.383	583.361	528.132	159.163	249.368	0.272838	0.47217	0.372504	0.140949	3.24719	0.114716
THAP1|2|F58W	2	Seg1+2	F58W	58	287	184.407	385.727	283.857	95.4977	193.26	0.247579	0.680837	0.464208	0.30636	3.24719	0.142957
THAP1|2|F58Y	2	Seg1+2	F58Y	58	310	345.498	351.652	373.198	256.533	99.7472	0.729509	0.267277	0.498393	0.326847	3.24719	0.153484
THAP1|2|T59A	2	Seg1+2	T59A	59	394	488.572	478.41	357.366	825.775	1090.98	1.72608	3.05285	2.38947	0.938169	3.24719	0.735857
THAP1|2|T59C	2	Seg1+2	T59C	59	552	417.565	632.428	543.965	187.25	326.256	0.296082	0.599775	0.447928	0.214743	3.24719	0.137943
THAP1|2|T59D	2	Seg1+2	T59D	59	505	793.798	614.709	698.899	559.879	689.918	0.910803	0.98715	0.948976	0.0539859	3.24719	0.292246
THAP1|2|T59E	2	Seg1+2	T59E	59	535	470.556	418.439	318.915	1535.45	1053.58	3.66948	3.30364	3.48656	0.258693	3.24719	1.07372
THAP1|2|T59F	2	Seg1+2	T59F	59	710	371.993	691.037	617.474	419.441	369.896	0.606973	0.599047	0.60301	0.00560476	3.24719	0.185702
THAP1|2|T59G	2	Seg1+2	T59G	59	413	488.572	406.172	455.754	610.437	538.219	1.5029	1.18094	1.34192	0.227661	3.24719	0.413257
THAP1|2|T59H	2	Seg1+2	T59H	59	361	421.804	389.816	376.591	675.974	596.405	1.73409	1.58369	1.65889	0.106344	3.24719	0.51087
THAP1|2|T59I	2	Seg1+2	T59I	59	525	670.86	721.023	824.429	404.461	326.256	0.560955	0.395736	0.478345	0.116827	3.24719	0.147311
THAP1|2|T59K	2	Seg1+2	T59K	59	163	83.725	64.0606	92.7341	84.2627	132.996	1.31536	1.43417	1.37476	0.08401	3.24719	0.42337
THAP1|2|T59L	2	Seg1+2	T59L	59	816	902.958	1090.39	920.556	1181.55	1226.06	1.0836	1.33187	1.20773	0.175552	3.24719	0.371932
THAP1|2|T59M	2	Seg1+2	T59M	59	302	309.464	212.627	197.908	346.413	376.13	1.62921	1.90053	1.76487	0.191851	3.24719	0.543507
THAP1|2|T59N	2	Seg1+2	T59N	59	1005	1306.75	918.657	1066.44	1277.05	1190.73	1.39013	1.11655	1.25334	0.19345	3.24719	0.385976
THAP1|2|T59P	2	Seg1+2	T59P	59	536	535.204	763.276	568.845	426.931	598.483	0.559341	1.0521	0.805722	0.348435	3.24719	0.248129
THAP1|2|T59Q	2	Seg1+2	T59Q	59	415	258.594	430.705	228.443	728.404	511.204	1.69119	2.23778	1.96448	0.386498	3.24719	0.60498
THAP1|2|T59R	2	Seg1+2	T59R	59	319	343.378	355.741	401.471	561.751	475.877	1.5791	1.18533	1.38222	0.278436	3.24719	0.425666
THAP1|2|T59T	2	Seg1+2	T59T	59	487	421.804	309.399	342.664	1205.89	974.613	3.89753	2.84422	3.37088	0.744801	3.24719	1.03809
THAP1|2|T59V	2	Seg1+2	T59V	59	331	519.307	278.05	422.958	138.565	527.829	0.498346	1.24795	0.873146	0.530047	3.24719	0.268893
THAP1|2|T59W	2	Seg1+2	T59W	59	838	1060.87	1031.79	930.734	260.278	282.617	0.25226	0.30365	0.277955	0.0363379	3.24719	0.0855986
THAP1|2|T59Y	2	Seg1+2	T59Y	59	248	227.859	396.631	415.042	185.378	58.1859	0.467382	0.140193	0.303787	0.231358	3.24719	0.093554
THAP1|2|P60A	2	Seg1+2	P60A	60	748	1005.76	761.913	724.91	1926.81	1737.26	2.52891	2.39652	2.46272	0.09361	3.24719	0.758415
THAP1|2|P60C	2	Seg1+2	P60C	60	640	690.996	789.172	626.521	344.541	436.394	0.436585	0.696535	0.56656	0.183813	3.24719	0.174477
THAP1|2|P60D	2	Seg1+2	P60D	60	210	346.558	261.694	187.73	368.883	384.442	1.4096	2.04785	1.72872	0.451311	3.24719	0.532375
THAP1|2|P60E	2	Seg1+2	P60E	60	533	684.637	407.535	387.9	1072.95	856.163	2.63277	2.20717	2.41997	0.300942	3.24719	0.745252
THAP1|2|P60F	2	Seg1+2	P60F	60	745	759.884	849.144	738.48	831.392	872.788	0.979094	1.18187	1.08048	0.143384	3.24719	0.332744
THAP1|2|P60G	2	Seg1+2	P60G	60	434	610.45	385.727	437.66	531.791	654.591	1.37867	1.49566	1.43717	0.0827225	3.24719	0.442588
THAP1|2|P60H	2	Seg1+2	P60H	60	615	757.764	549.286	593.725	861.352	1032.8	1.56813	1.73953	1.65383	0.121194	3.24719	0.509311
THAP1|2|P60K	2	Seg1+2	P60K	60	990	1181.69	921.383	595.986	2011.07	1928.45	2.18267	3.23572	2.70919	0.744622	3.24719	0.83432
THAP1|2|P60L	2	Seg1+2	P60L	60	88	138.835	121.306	140.232	153.545	141.309	1.26577	1.00768	1.13672	0.182497	3.24719	0.350063
THAP1|2|P60M	2	Seg1+2	P60M	60	285	307.345	205.812	212.61	310.836	195.338	1.51029	0.918763	1.21453	0.418274	3.24719	0.374024
THAP1|2|P60N	2	Seg1+2	P60N	60	550	721.73	385.727	563.19	1415.61	1018.25	3.66999	1.80801	2.739	1.31662	3.24719	0.843499
THAP1|2|P60P	2	Seg1+2	P60P	60	400	417.565	302.584	382.246	979.32	872.788	3.23652	2.28332	2.75992	0.674017	3.24719	0.849941
THAP1|2|P60Q	2	Seg1+2	P60Q	60	352	341.259	216.716	220.526	938.125	727.323	4.32883	3.29812	3.81348	0.728817	3.24719	1.17439
THAP1|2|P60R	2	Seg1+2	P60R	60	479	537.324	406.172	301.951	896.93	741.87	2.20825	2.45692	2.33259	0.175832	3.24719	0.71834
THAP1|2|P60S	2	Seg1+2	P60S	60	538	365.634	426.617	275.941	1108.52	1047.35	2.59841	3.79555	3.19698	0.846506	3.24719	0.984537
THAP1|2|P60T	2	Seg1+2	P60T	60	439	417.565	284.865	349.449	780.835	762.65	2.74107	2.18243	2.46175	0.395012	3.24719	0.758118
THAP1|2|P60W	2	Seg1+2	P60W	60	790	1062.99	868.226	943.174	649.759	864.476	0.748376	0.91656	0.832468	0.118924	3.24719	0.256366
THAP1|2|P60Y	2	Seg1+2	P60Y	60	709	742.927	778.268	901.331	576.732	845.773	0.741044	0.93836	0.839702	0.139524	3.24719	0.258594
THAP1|2|D61A	2	Seg1+2	D61A	61	542	683.577	591.539	671.757	621.672	640.044	1.05094	0.952792	1.00187	0.0694015	3.24719	0.308533
THAP1|2|D61C	2	Seg1+2	D61C	61	331	206.663	407.535	435.398	254.661	286.773	0.624881	0.658646	0.641763	0.0238753	3.24719	0.197637
THAP1|2|D61D	2	Seg1+2	D61D	61	798	794.857	759.187	680.804	1760.15	1747.65	2.31847	2.56704	2.44276	0.175765	3.24719	0.752269
THAP1|2|D61F	2	Seg1+2	D61F	61	602	630.587	864.137	539.441	368.883	376.13	0.426881	0.697259	0.56207	0.191186	3.24719	0.173094
THAP1|2|D61G	2	Seg1+2	D61G	61	488	472.675	509.759	636.699	432.549	363.662	0.848535	0.571167	0.709851	0.196129	3.24719	0.218605
THAP1|2|D61H	2	Seg1+2	D61H	61	543	877.523	527.478	642.354	307.091	577.702	0.582187	0.899353	0.74077	0.22427	3.24719	0.228127
THAP1|2|D61I	2	Seg1+2	D61I	61	910	944.291	1059.04	981.625	387.609	488.346	0.365998	0.497487	0.431743	0.0929766	3.24719	0.132959
THAP1|2|D61K	2	Seg1+2	D61K	61	273	224.68	411.624	247.668	224.701	214.041	0.545888	0.864225	0.705057	0.225098	3.24719	0.217128
THAP1|2|D61L	2	Seg1+2	D61L	61	474	488.572	565.642	662.71	408.206	419.769	0.721669	0.633414	0.677541	0.062406	3.24719	0.208655
THAP1|2|D61M	2	Seg1+2	D61M	61	430	341.259	497.492	460.278	368.883	276.383	0.741486	0.600469	0.670978	0.0997139	3.24719	0.206634
THAP1|2|D61N	2	Seg1+2	D61N	61	452	483.273	425.254	427.482	810.795	496.658	1.90661	1.16182	1.53422	0.526648	3.24719	0.472476
THAP1|2|D61P	2	Seg1+2	D61P	61	599	741.867	752.372	774.669	183.505	332.491	0.243903	0.429203	0.336553	0.131027	3.24719	0.103644
THAP1|2|D61Q	2	Seg1+2	D61Q	61	254	188.646	284.865	353.973	267.768	315.866	0.939982	0.892345	0.916163	0.0336841	3.24719	0.282141
THAP1|2|D61R	2	Seg1+2	D61R	61	614	539.443	487.951	697.768	323.943	534.063	0.663885	0.765388	0.714636	0.0717735	3.24719	0.220079
THAP1|2|D61S	2	Seg1+2	D61S	61	439	346.558	517.937	550.75	602.947	475.877	1.16413	0.864053	1.01409	0.212188	3.24719	0.312299
THAP1|2|D61T	2	Seg1+2	D61T	61	438	508.709	522.026	458.016	554.261	608.873	1.06175	1.32937	1.19556	0.189236	3.24719	0.368184
THAP1|2|D61V	2	Seg1+2	D61V	61	332	165.33	339.385	408.256	74.9002	178.714	0.220694	0.437749	0.329221	0.153481	3.24719	0.101387
THAP1|2|D61W	2	Seg1+2	D61W	61	621	906.137	1035.87	1107.16	520.556	484.189	0.502529	0.437328	0.469928	0.0461041	3.24719	0.144719
THAP1|2|D61Y	2	Seg1+2	D61Y	61	487	408.027	567.005	617.474	198.486	293.007	0.35006	0.474526	0.412293	0.088011	3.24719	0.126969
THAP1|2|C62A	2	Seg1+2	C62A	62	637	846.788	599.717	541.703	1196.53	760.572	1.99516	1.40404	1.6996	0.417986	3.24719	0.523407
THAP1|2|C62C	2	Seg1+2	C62C	62	495	439.821	354.378	248.799	1183.42	1292.56	3.33944	5.19519	4.26731	1.31221	3.24719	1.31416
THAP1|2|C62D	2	Seg1+2	C62D	62	848	1192.29	641.969	689.852	2411.79	1945.07	3.75686	2.81955	3.2882	0.662776	3.24719	1.01263
THAP1|2|C62E	2	Seg1+2	C62E	62	261	319.003	335.296	303.082	74.9002	214.041	0.223385	0.706214	0.464799	0.341411	3.24719	0.143139
THAP1|2|C62F	2	Seg1+2	C62F	62	433	436.642	494.766	471.587	202.231	270.149	0.40874	0.57285	0.490795	0.116044	3.24719	0.151145
THAP1|2|C62G	2	Seg1+2	C62G	62	372	385.771	535.656	593.725	215.338	197.416	0.402008	0.332505	0.367257	0.0491463	3.24719	0.1131
THAP1|2|C62H	2	Seg1+2	C62H	62	237	128.237	273.961	223.919	164.78	116.372	0.601473	0.519704	0.560589	0.0578192	3.24719	0.172638
THAP1|2|C62I	2	Seg1+2	C62I	62	210	334.9	419.802	420.696	110.478	135.074	0.263167	0.321073	0.29212	0.0409461	3.24719	0.0899609
THAP1|2|C62K	2	Seg1+2	C62K	62	467	341.259	433.431	341.533	247.171	270.149	0.570265	0.790988	0.680626	0.156075	3.24719	0.209605
THAP1|2|C62M	2	Seg1+2	C62M	62	418	469.496	532.93	282.726	904.42	604.717	1.69707	2.13888	1.91798	0.312407	3.24719	0.590658
THAP1|2|C62N	2	Seg1+2	C62N	62	421	321.122	312.125	235.228	378.246	459.253	1.21184	1.95237	1.58211	0.523635	3.24719	0.487224
THAP1|2|C62P	2	Seg1+2	C62P	62	661	650.723	873.678	836.869	256.533	290.929	0.293624	0.34764	0.320632	0.0381949	3.24719	0.0987415
THAP1|2|C62Q	2	Seg1+2	C62Q	62	354	402.728	237.161	307.606	685.337	590.171	2.88976	1.91859	2.40418	0.686717	3.24719	0.740387
THAP1|2|C62R	2	Seg1+2	C62R	62	315	320.063	542.471	420.696	314.581	251.446	0.579904	0.59769	0.588797	0.0125769	3.24719	0.181325
THAP1|2|C62S	2	Seg1+2	C62S	62	330	390.01	139.025	268.024	1076.69	916.427	7.74457	3.41919	5.58188	3.0585	3.24719	1.71899
THAP1|2|C62T	2	Seg1+2	C62T	62	248	306.285	294.406	445.576	277.131	143.387	0.941321	0.3218	0.631561	0.438067	3.24719	0.194495
THAP1|2|C62V	2	Seg1+2	C62V	62	207	135.656	184.004	229.574	48.6851	58.1859	0.264587	0.253452	0.25902	0.00787398	3.24719	0.0797674
THAP1|2|C62W	2	Seg1+2	C62W	62	388	606.211	448.424	536.049	162.908	197.416	0.36329	0.368281	0.365785	0.00352919	3.24719	0.112647
THAP1|2|C62Y	2	Seg1+2	C62Y	62	502	687.817	646.058	731.695	224.701	415.613	0.347802	0.568014	0.457908	0.155713	3.24719	0.141017
THAP1|2|F63A	2	Seg1+2	F63A	63	512	489.632	751.009	566.583	249.043	243.134	0.331612	0.429123	0.380367	0.068951	3.24719	0.117137
THAP1|2|F63C	2	Seg1+2	F63C	63	313	313.704	256.243	324.569	104.86	160.011	0.409223	0.492995	0.451109	0.0592359	3.24719	0.138923
THAP1|2|F63D	2	Seg1+2	F63D	63	243	234.218	283.502	283.857	78.6452	37.4052	0.277406	0.131775	0.20459	0.102977	3.24719	0.0630054
THAP1|2|F63E	2	Seg1+2	F63E	63	389	537.324	556.101	460.278	102.988	191.182	0.185196	0.415362	0.300279	0.162752	3.24719	0.0924736
THAP1|2|F63F	2	Seg1+2	F63F	63	234	206.663	163.559	183.206	848.245	881.1	5.18617	4.80933	4.99775	0.266466	3.24719	1.5391
THAP1|2|F63G	2	Seg1+2	F63G	63	491	551.101	782.357	545.096	153.545	247.29	0.19626	0.453663	0.324962	0.182012	3.24719	0.100075
THAP1|2|F63H	2	Seg1+2	F63H	63	476	668.74	602.443	574.499	177.888	170.401	0.295278	0.296609	0.295943	0.000940949	3.24719	0.0911383
THAP1|2|F63I	2	Seg1+2	F63I	63	200	157.912	267.146	225.05	76.7727	130.918	0.287381	0.58173	0.434555	0.208136	3.24719	0.133825
THAP1|2|F63L	2	Seg1+2	F63L	63	315	368.814	361.193	490.812	61.7927	191.182	0.171079	0.389522	0.280301	0.154462	3.24719	0.086321
THAP1|2|F63M	2	Seg1+2	F63M	63	749	646.484	964.998	810.858	196.613	303.398	0.203744	0.374169	0.288956	0.120508	3.24719	0.0889867
THAP1|2|F63N	2	Seg1+2	F63N	63	502	446.18	651.51	459.147	183.505	288.851	0.281662	0.629104	0.455383	0.245679	3.24719	0.140239
THAP1|2|F63P	2	Seg1+2	F63P	63	271	334.9	400.72	366.413	132.948	124.684	0.331773	0.340283	0.336028	0.00601748	3.24719	0.103483
THAP1|2|F63Q	2	Seg1+2	F63Q	63	251	277.67	327.118	366.413	123.585	74.8104	0.3778	0.20417	0.290985	0.122775	3.24719	0.0896114
THAP1|2|F63R	2	Seg1+2	F63R	63	618	675.099	614.709	681.935	168.525	184.948	0.274155	0.27121	0.272683	0.0020819	3.24719	0.083975
THAP1|2|F63S	2	Seg1+2	F63S	63	454	433.462	590.176	767.884	86.1352	280.539	0.145948	0.36534	0.255644	0.155133	3.24719	0.078728
THAP1|2|F63T	2	Seg1+2	F63T	63	621	675.099	581.998	588.07	194.741	293.007	0.334607	0.498252	0.41643	0.115715	3.24719	0.128243
THAP1|2|F63V	2	Seg1+2	F63V	63	435	534.144	620.161	615.212	235.936	93.513	0.380442	0.152001	0.266222	0.161532	3.24719	0.0819853
THAP1|2|F63W	2	Seg1+2	F63W	63	483	451.479	395.268	407.125	589.839	642.123	1.49225	1.57721	1.53473	0.0600745	3.24719	0.472634
THAP1|2|F63Y	2	Seg1+2	F63Y	63	348	382.591	378.912	309.868	734.022	652.513	1.93718	2.10578	2.02148	0.119214	3.24719	0.622533
THAP1|2|K64A	2	Seg1+2	K64A	64	486	437.701	776.905	774.669	131.075	270.149	0.168715	0.348728	0.258721	0.127288	3.24719	0.0796755
THAP1|2|K64C	2	Seg1+2	K64C	64	500	544.742	670.592	623.128	219.083	191.182	0.326701	0.30681	0.316756	0.0140649	3.24719	0.0975477
THAP1|2|K64D	2	Seg1+2	K64D	64	773	906.137	958.183	1389.88	548.644	569.39	0.572588	0.409668	0.491128	0.115201	3.24719	0.151247
THAP1|2|K64E	2	Seg1+2	K64E	64	361	257.534	512.485	337.009	151.673	311.71	0.295956	0.924929	0.610443	0.444752	3.24719	0.187991
THAP1|2|K64F	2	Seg1+2	K64F	64	200	213.022	358.467	254.453	61.7927	124.684	0.17238	0.490007	0.331194	0.224596	3.24719	0.101994
THAP1|2|K64G	2	Seg1+2	K64G	64	358	255.414	437.52	386.769	144.183	421.847	0.329545	1.0907	0.710121	0.538214	3.24719	0.218688
THAP1|2|K64H	2	Seg1+2	K64H	64	734	821.353	1049.5	865.142	194.741	280.539	0.185555	0.324269	0.254912	0.098086	3.24719	0.0785024
THAP1|2|K64I	2	Seg1+2	K64I	64	590	986.683	711.482	869.665	295.856	536.141	0.41583	0.616491	0.516161	0.141889	3.24719	0.158956
THAP1|2|K64K	2	Seg1+2	K64K	64	710	710.073	500.218	485.158	1909.95	1587.64	3.81824	3.27242	3.54533	0.385953	3.24719	1.09182
THAP1|2|K64L	2	Seg1+2	K64L	64	494	431.343	681.496	516.823	226.573	315.866	0.332464	0.611169	0.471816	0.197074	3.24719	0.1453
THAP1|2|K64M	2	Seg1+2	K64M	64	485	501.29	523.389	576.761	200.358	199.494	0.382809	0.345887	0.364348	0.0261076	3.24719	0.112204
THAP1|2|K64N	2	Seg1+2	K64N	64	354	410.146	468.869	386.769	552.389	139.23	1.17813	0.359983	0.769057	0.578517	3.24719	0.236838
THAP1|2|K64P	2	Seg1+2	K64P	64	616	711.132	838.24	738.48	147.928	367.818	0.176474	0.498074	0.337274	0.227405	3.24719	0.103867
THAP1|2|K64Q	2	Seg1+2	K64Q	64	320	335.96	342.111	391.293	312.708	278.461	0.914055	0.711643	0.812849	0.143127	3.24719	0.250324
THAP1|2|K64R	2	Seg1+2	K64R	64	705	809.695	448.424	497.598	1479.28	1793.37	3.29884	3.60406	3.45145	0.215824	3.24719	1.0629
THAP1|2|K64S	2	Seg1+2	K64S	64	346	340.199	403.446	366.413	162.908	145.465	0.403791	0.396996	0.400394	0.00480481	3.24719	0.123305
THAP1|2|K64T	2	Seg1+2	K64T	64	420	526.725	417.076	588.07	249.043	87.2788	0.597118	0.148416	0.372767	0.31728	3.24719	0.114797
THAP1|2|K64V	2	Seg1+2	K64V	64	1003	1279.19	1060.41	1129.77	528.046	1012.02	0.497965	0.895771	0.696868	0.281291	3.24719	0.214607
THAP1|2|K64W	2	Seg1+2	K64W	64	625	745.046	790.535	851.571	157.29	191.182	0.198967	0.224505	0.211736	0.0180583	3.24719	0.065206
THAP1|2|K64Y	2	Seg1+2	K64Y	64	1201	1582.3	1459.76	1254.17	307.091	369.896	0.21037	0.294932	0.252651	0.0597944	3.24719	0.0778061
THAP1|2|R65A	2	Seg1+2	R65A	65	838	1230.44	647.421	815.382	1391.27	1583.49	2.14894	1.94202	2.04548	0.146318	3.24719	0.629924
THAP1|2|R65C	2	Seg1+2	R65C	65	610	497.051	691.037	649.139	509.321	251.446	0.737039	0.387353	0.562196	0.247265	3.24719	0.173133
THAP1|2|R65D	2	Seg1+2	R65D	65	435	512.948	560.19	373.198	642.269	513.282	1.14652	1.37536	1.26094	0.161814	3.24719	0.388318
THAP1|2|R65E	2	Seg1+2	R65E	65	358	327.481	342.111	368.675	745.257	702.386	2.17841	1.90517	2.04179	0.193211	3.24719	0.628786
THAP1|2|R65F	2	Seg1+2	R65F	65	536	670.86	534.293	650.27	303.346	509.126	0.567752	0.782946	0.675349	0.152165	3.24719	0.20798
THAP1|2|R65G	2	Seg1+2	R65G	65	571	494.931	365.282	461.409	434.421	723.167	1.18928	1.5673	1.37829	0.267304	3.24719	0.424456
THAP1|2|R65H	2	Seg1+2	R65H	65	540	599.852	500.218	488.551	638.524	413.535	1.27649	0.846453	1.06147	0.304083	3.24719	0.32689
THAP1|2|R65I	2	Seg1+2	R65I	65	731	995.161	770.091	576.761	1086.05	1531.53	1.41029	2.65541	2.03285	0.880428	3.24719	0.626034
THAP1|2|R65L	2	Seg1+2	R65L	65	500	869.044	338.022	363.02	1269.56	1099.3	3.75584	3.0282	3.39202	0.514524	3.24719	1.0446
THAP1|2|R65M	2	Seg1+2	R65M	65	369	277.67	276.687	180.945	432.549	448.862	1.56331	2.48066	2.02199	0.648664	3.24719	0.622689
THAP1|2|R65N	2	Seg1+2	R65N	65	424	469.496	343.474	361.889	572.986	795.899	1.66821	2.19929	1.93375	0.375531	3.24719	0.595515
THAP1|2|R65P	2	Seg1+2	R65P	65	508	319.003	581.998	244.275	758.364	746.026	1.30304	3.05404	2.17854	1.23814	3.24719	0.6709
THAP1|2|R65Q	2	Seg1+2	R65Q	65	303	313.704	338.022	271.417	945.615	972.535	2.7975	3.58318	3.19034	0.555561	3.24719	0.982492
THAP1|2|R65R	2	Seg1+2	R65R	65	656	676.159	482.499	494.205	1428.72	1481.66	2.96109	2.99807	2.97958	0.0261519	3.24719	0.917587
THAP1|2|R65S	2	Seg1+2	R65S	65	374	560.639	421.165	255.584	784.58	743.948	1.86288	2.91077	2.38683	0.740971	3.24719	0.735044
THAP1|2|R65T	2	Seg1+2	R65T	65	6382	4603.81	964.998	1017.81	2561.59	2566.41	2.6545	2.52149	2.588	0.0940478	3.24719	0.796996
THAP1|2|R65V	2	Seg1+2	R65V	65	528	652.843	549.286	517.954	1018.64	918.505	1.85449	1.77333	1.81391	0.0573833	3.24719	0.558609
THAP1|2|R65W	2	Seg1+2	R65W	65	866	1347.02	1059.04	997.457	655.377	758.494	0.618838	0.760428	0.689633	0.100119	3.24719	0.212378
THAP1|2|R65Y	2	Seg1+2	R65Y	65	440	538.383	509.759	487.42	574.859	617.186	1.12771	1.26623	1.19697	0.0979507	3.24719	0.368617
THAP1|2|E66A	2	Seg1+2	E66A	66	478	618.929	368.008	308.737	1338.84	1604.27	3.63808	5.19623	4.41715	1.10178	3.24719	1.3603
THAP1|2|E66C	2	Seg1+2	E66C	66	571	387.89	336.659	335.879	1254.58	1386.07	3.72655	4.1267	3.92663	0.282946	3.24719	1.20924
THAP1|2|E66E	2	Seg1+2	E66E	66	385	516.127	400.72	392.424	1239.6	1196.97	3.09343	3.05019	3.07181	0.0305766	3.24719	0.945991
THAP1|2|E66F	2	Seg1+2	E66F	66	778	622.108	588.813	636.699	2102.82	1845.32	3.57129	2.89827	3.23478	0.475903	3.24719	0.996179
THAP1|2|E66I	2	Seg1+2	E66I	66	450	516.127	372.097	446.707	687.209	500.814	1.84686	1.12112	1.48399	0.51317	3.24719	0.457008
THAP1|2|E66K	2	Seg1+2	E66K	66	365	172.749	196.271	245.406	550.516	313.788	2.80488	1.27865	2.04176	1.07921	3.24719	0.628779
THAP1|2|E66L	2	Seg1+2	E66L	66	340	668.74	347.563	411.649	647.887	398.989	1.86408	0.969245	1.41666	0.632747	3.24719	0.436274
THAP1|2|E66M	2	Seg1+2	E66M	66	751	643.305	605.168	730.564	1192.79	1207.36	1.971	1.65264	1.81182	0.225116	3.24719	0.557965
THAP1|2|E66N	2	Seg1+2	E66N	66	204	109.16	88.5945	101.781	883.822	608.873	9.97604	5.98217	7.97911	2.82409	3.24719	2.45724
THAP1|2|E66P	2	Seg1+2	E66P	66	439	377.292	584.724	413.911	490.596	583.937	0.839023	1.41078	1.1249	0.404293	3.24719	0.346423
THAP1|2|E66Q	2	Seg1+2	E66Q	66	351	201.364	445.698	243.144	1061.71	706.543	2.38213	2.90586	2.64399	0.370332	3.24719	0.814241
THAP1|2|E66R	2	Seg1+2	E66R	66	458	597.733	393.905	441.053	644.142	822.914	1.63527	1.8658	1.75053	0.163005	3.24719	0.539093
THAP1|2|E66S	2	Seg1+2	E66S	66	589	632.706	453.876	504.383	1552.31	2015.72	3.42011	3.99641	3.70826	0.407509	3.24719	1.14199
THAP1|2|E66T	2	Seg1+2	E66T	66	426	315.823	419.802	228.443	1277.05	1228.14	3.04203	5.37613	4.20908	1.65046	3.24719	1.29622
THAP1|2|E66V	2	Seg1+2	E66V	66	722	715.372	583.361	574.499	1181.55	1215.67	2.02542	2.11605	2.07073	0.0640842	3.24719	0.637701
THAP1|2|E66W	2	Seg1+2	E66W	66	888	1058.75	516.574	590.332	2220.79	2273.4	4.29908	3.85106	4.07507	0.316794	3.24719	1.25495
THAP1|2|E66Y	2	Seg1+2	E66Y	66	488	523.546	497.492	356.235	1157.21	968.379	2.32608	2.71837	2.52223	0.277391	3.24719	0.776742
THAP1|2|C67A	2	Seg1+2	C67A	67	574	525.666	410.261	372.067	941.87	689.918	2.29578	1.85428	2.07503	0.312189	3.24719	0.639025
THAP1|2|C67C	2	Seg1+2	C67C	67	369	458.898	308.036	297.428	1011.15	912.271	3.28258	3.0672	3.17489	0.152293	3.24719	0.977735
THAP1|2|C67D	2	Seg1+2	C67D	67	390	264.952	384.364	435.398	132.948	230.665	0.345891	0.52978	0.437836	0.13003	3.24719	0.134835
THAP1|2|C67E	2	Seg1+2	C67E	67	605	910.377	736.016	909.247	241.553	405.223	0.32819	0.445669	0.386929	0.0830699	3.24719	0.119158
THAP1|2|C67F	2	Seg1+2	C67F	67	462	291.448	485.225	404.864	243.426	182.87	0.501676	0.451683	0.476679	0.0353505	3.24719	0.146798
THAP1|2|C67G	2	Seg1+2	C67G	67	241	276.61	368.008	269.155	161.035	103.903	0.437587	0.386035	0.411811	0.0364527	3.24719	0.126821
THAP1|2|C67H	2	Seg1+2	C67H	67	280	291.448	453.876	373.198	264.023	263.914	0.581707	0.707169	0.644438	0.088715	3.24719	0.19846
THAP1|2|C67I	2	Seg1+2	C67I	67	406	488.572	429.343	562.059	348.286	265.992	0.811208	0.473246	0.642227	0.238975	3.24719	0.197779
THAP1|2|C67K	2	Seg1+2	C67K	67	501	608.331	453.876	480.634	644.142	789.665	1.4192	1.64296	1.53108	0.158225	3.24719	0.47151
THAP1|2|C67L	2	Seg1+2	C67L	67	710	723.85	662.414	634.437	1271.43	762.65	1.91939	1.20209	1.56074	0.507208	3.24719	0.480644
THAP1|2|C67M	2	Seg1+2	C67M	67	686	780.02	445.698	450.1	649.759	1080.59	1.45785	2.40079	1.92932	0.666762	3.24719	0.59415
THAP1|2|C67N	2	Seg1+2	C67N	67	679	690.996	752.372	740.742	402.589	419.769	0.535093	0.566688	0.55089	0.022341	3.24719	0.169651
THAP1|2|C67P	2	Seg1+2	C67P	67	466	566.998	481.136	512.3	284.621	130.918	0.59156	0.25555	0.423555	0.237595	3.24719	0.130437
THAP1|2|C67Q	2	Seg1+2	C67Q	67	346	332.78	381.638	295.166	245.298	268.071	0.642751	0.908203	0.775477	0.187703	3.24719	0.238815
THAP1|2|C67R	2	Seg1+2	C67R	67	212	195.005	166.285	163.981	293.983	245.212	1.76795	1.49537	1.63166	0.192744	3.24719	0.502483
THAP1|2|C67S	2	Seg1+2	C67S	67	320	335.96	235.798	153.803	629.162	552.766	2.66823	3.59399	3.13111	0.65461	3.24719	0.964252
THAP1|2|C67T	2	Seg1+2	C67T	67	422	382.591	302.584	252.192	996.173	1120.08	3.29222	4.44138	3.8668	0.812579	3.24719	1.19081
THAP1|2|C67V	2	Seg1+2	C67V	67	545	573.357	290.317	277.072	694.699	735.635	2.3929	2.65504	2.52397	0.185362	3.24719	0.777278
THAP1|2|C67W	2	Seg1+2	C67W	67	577	679.338	549.286	775.8	172.27	340.803	0.313626	0.439292	0.376459	0.0888591	3.24719	0.115934
THAP1|2|C67Y	2	Seg1+2	C67Y	67	456	688.876	951.368	750.92	612.309	492.502	0.643609	0.655864	0.649736	0.00866585	3.24719	0.200092
THAP1|2|N68A	2	Seg1+2	N68A	68	323	331.72	453.876	651.401	177.888	180.792	0.39193	0.277543	0.334737	0.0808841	3.24719	0.103085
THAP1|2|N68C	2	Seg1+2	N68C	68	450	562.759	527.478	564.321	181.633	382.364	0.344342	0.677565	0.510954	0.235624	3.24719	0.157353
THAP1|2|N68D	2	Seg1+2	N68D	68	219	123.998	193.545	178.683	82.3902	29.0929	0.425691	0.162819	0.294255	0.185878	3.24719	0.0906183
THAP1|2|N68F	2	Seg1+2	N68F	68	866	979.264	1234.87	1054	280.876	405.223	0.227454	0.384461	0.305957	0.111021	3.24719	0.0942222
THAP1|2|N68G	2	Seg1+2	N68G	68	921	894.479	909.116	961.269	434.421	330.413	0.47785	0.343726	0.410788	0.0948405	3.24719	0.126506
THAP1|2|N68H	2	Seg1+2	N68H	68	500	586.075	636.517	564.321	464.381	322.1	0.729566	0.570775	0.65017	0.112282	3.24719	0.200226
THAP1|2|N68I	2	Seg1+2	N68I	68	578	522.486	588.813	705.684	220.956	423.926	0.375256	0.60073	0.487993	0.159434	3.24719	0.150282
THAP1|2|N68K	2	Seg1+2	N68K	68	605	753.525	595.628	844.785	350.158	394.833	0.587882	0.467376	0.527629	0.0852101	3.24719	0.162488
THAP1|2|N68L	2	Seg1+2	N68L	68	468	479.034	373.46	401.471	149.8	180.792	0.401115	0.450323	0.425719	0.0347955	3.24719	0.131104
THAP1|2|N68M	2	Seg1+2	N68M	68	466	774.721	556.101	641.223	198.486	359.505	0.356924	0.560656	0.45879	0.144061	3.24719	0.141288
THAP1|2|N68N	2	Seg1+2	N68N	68	621	639.065	501.581	382.246	1984.86	1664.53	3.9572	4.35461	4.1559	0.281015	3.24719	1.27985
THAP1|2|N68P	2	Seg1+2	N68P	68	552	829.831	783.72	784.847	368.883	453.018	0.470682	0.577206	0.523944	0.0753233	3.24719	0.161353
THAP1|2|N68Q	2	Seg1+2	N68Q	68	437	252.235	400.72	341.533	282.748	187.026	0.705601	0.547607	0.626604	0.111719	3.24719	0.192968
THAP1|2|N68R	2	Seg1+2	N68R	68	661	803.336	748.283	755.444	453.146	334.569	0.605582	0.442877	0.524229	0.11505	3.24719	0.161441
THAP1|2|N68S	2	Seg1+2	N68S	68	337	236.338	520.663	410.518	234.063	328.334	0.449548	0.799805	0.624677	0.247669	3.24719	0.192375
THAP1|2|N68T	2	Seg1+2	N68T	68	341	559.58	369.371	374.329	159.163	274.305	0.430903	0.73279	0.581846	0.213467	3.24719	0.179185
THAP1|2|N68V	2	Seg1+2	N68V	68	506	498.111	632.428	663.841	331.433	191.182	0.524065	0.287994	0.406029	0.166927	3.24719	0.12504
THAP1|2|N68W	2	Seg1+2	N68W	68	372	454.658	472.958	633.306	155.418	157.933	0.328608	0.249379	0.288993	0.0560237	3.24719	0.0889981
THAP1|2|N68Y	2	Seg1+2	N68Y	68	879	1090.54	1125.83	1122.99	434.421	477.955	0.385867	0.42561	0.405739	0.0281029	3.24719	0.124951
THAP1|2|N69A	2	Seg1+2	N69A	69	524	735.508	782.357	711.339	211.593	320.022	0.270456	0.449887	0.360171	0.126877	3.24719	0.110918
THAP1|2|N69C	2	Seg1+2	N69C	69	594	940.051	670.592	722.648	279.003	550.688	0.416055	0.762042	0.589048	0.244649	3.24719	0.181403
THAP1|2|N69D	2	Seg1+2	N69D	69	771	522.486	771.454	672.888	249.043	353.271	0.322823	0.525008	0.423915	0.142966	3.24719	0.130549
THAP1|2|N69E	2	Seg1+2	N69E	69	425	722.79	714.208	779.193	144.183	324.178	0.201878	0.416044	0.308961	0.151438	3.24719	0.0951472
THAP1|2|N69F	2	Seg1+2	N69F	69	376	494.931	489.314	538.31	211.593	149.621	0.432428	0.277945	0.355187	0.109236	3.24719	0.109383
THAP1|2|N69G	2	Seg1+2	N69G	69	557	782.14	759.187	727.171	307.091	280.539	0.4045	0.385795	0.395147	0.0132264	3.24719	0.121689
THAP1|2|N69H	2	Seg1+2	N69H	69	627	836.19	731.927	602.772	674.102	789.665	0.920996	1.31006	1.11553	0.275107	3.24719	0.343536
THAP1|2|N69I	2	Seg1+2	N69I	69	1286	1527.19	905.027	1013.29	2177.72	1986.63	2.40625	1.96058	2.18341	0.315142	3.24719	0.672402
THAP1|2|N69K	2	Seg1+2	N69K	69	450	317.943	541.108	511.169	308.963	149.621	0.570983	0.292703	0.431843	0.196773	3.24719	0.13299
THAP1|2|N69L	2	Seg1+2	N69L	69	735	1106.44	759.187	740.742	795.815	673.294	1.04825	0.908944	0.978595	0.0985013	3.24719	0.301367
THAP1|2|N69M	2	Seg1+2	N69M	69	7747	5654.09	1361.63	1196.5	2303.18	2614.21	1.69149	2.18489	1.93819	0.348884	3.24719	0.596882
THAP1|2|N69N	2	Seg1+2	N69N	69	296	300.986	205.812	199.039	674.102	502.892	3.27533	2.5266	2.90096	0.529433	3.24719	0.893378
THAP1|2|N69P	2	Seg1+2	N69P	69	307	299.926	295.769	339.271	86.1352	103.903	0.291224	0.306254	0.298739	0.0106278	3.24719	0.0919994
THAP1|2|N69Q	2	Seg1+2	N69Q	69	546	890.24	689.674	726.04	220.956	440.55	0.320377	0.606784	0.463581	0.202521	3.24719	0.142764
THAP1|2|N69R	2	Seg1+2	N69R	69	449	238.457	427.98	392.424	316.453	259.758	0.739412	0.661933	0.700673	0.054786	3.24719	0.215778
THAP1|2|N69S	2	Seg1+2	N69S	69	1185	904.018	1236.23	894.545	735.894	590.171	0.595271	0.659744	0.627508	0.0455892	3.24719	0.193247
THAP1|2|N69T	2	Seg1+2	N69T	69	525	582.895	347.563	447.838	333.306	228.587	0.95898	0.510424	0.734702	0.317177	3.24719	0.226258
THAP1|2|N69V	2	Seg1+2	N69V	69	505	583.955	541.108	586.939	734.022	723.167	1.35652	1.2321	1.29431	0.0879769	3.24719	0.398594
THAP1|2|N69W	2	Seg1+2	N69W	69	619	683.577	835.514	769.015	308.963	114.294	0.369788	0.148623	0.259206	0.156387	3.24719	0.0798247
THAP1|2|N69Y	2	Seg1+2	N69Y	69	457	439.821	531.567	448.969	464.381	369.896	0.873608	0.823878	0.848743	0.0351643	3.24719	0.261378
THAP1|2|K70A	2	Seg1+2	K70A	70	662	802.276	793.261	588.07	898.802	991.238	1.13305	1.68558	1.40931	0.390698	3.24719	0.43401
THAP1|2|K70C	2	Seg1+2	K70C	70	568	841.489	640.606	592.594	601.074	648.357	0.938289	1.0941	1.01619	0.110175	3.24719	0.312946
THAP1|2|K70D	2	Seg1+2	K70D	70	537	452.539	504.307	612.95	190.995	160.011	0.378729	0.261051	0.31989	0.0832107	3.24719	0.0985129
THAP1|2|K70E	2	Seg1+2	K70E	70	906	932.633	838.24	994.065	402.589	388.598	0.480278	0.390919	0.435598	0.0631868	3.24719	0.134146
THAP1|2|K70F	2	Seg1+2	K70F	70	654	907.197	731.927	929.603	488.724	365.74	0.667722	0.393436	0.530579	0.193949	3.24719	0.163397
THAP1|2|K70G	2	Seg1+2	K70G	70	715	762.003	917.294	923.949	196.613	315.866	0.21434	0.341865	0.278103	0.0901739	3.24719	0.0856442
THAP1|2|K70H	2	Seg1+2	K70H	70	766	1059.81	710.119	582.416	1325.73	1593.88	1.86692	2.73667	2.30179	0.615005	3.24719	0.708857
THAP1|2|K70I	2	Seg1+2	K70I	70	695	1111.74	847.781	859.487	902.547	928.896	1.0646	1.08076	1.07268	0.0114242	3.24719	0.330341
THAP1|2|K70K	2	Seg1+2	K70K	70	657	449.359	363.919	436.529	1655.29	1348.67	4.54853	3.08952	3.81902	1.03167	3.24719	1.1761
THAP1|2|K70L	2	Seg1+2	K70L	70	639	695.235	824.61	843.654	359.521	297.163	0.435989	0.352234	0.394111	0.0592239	3.24719	0.12137
THAP1|2|K70M	2	Seg1+2	K70M	70	587	752.465	671.955	801.811	428.804	398.989	0.638143	0.497609	0.567876	0.0993724	3.24719	0.174883
THAP1|2|K70N	2	Seg1+2	K70N	70	665	630.587	576.546	536.049	808.922	906.037	1.40305	1.69021	1.54663	0.203056	3.24719	0.476299
THAP1|2|K70P	2	Seg1+2	K70P	70	486	281.909	462.054	479.503	303.346	238.978	0.656515	0.498386	0.577451	0.111815	3.24719	0.177831
THAP1|2|K70Q	2	Seg1+2	K70Q	70	1069	1040.73	907.753	834.607	1413.74	1070.2	1.55741	1.28228	1.41985	0.194541	3.24719	0.437254
THAP1|2|K70R	2	Seg1+2	K70R	70	460	381.532	235.798	194.516	1861.27	1169.95	7.89351	6.01469	6.9541	1.32852	3.24719	2.14158
THAP1|2|K70S	2	Seg1+2	K70S	70	594	782.14	628.339	663.841	655.377	710.699	1.04303	1.07059	1.05681	0.0194852	3.24719	0.325453
THAP1|2|K70T	2	Seg1+2	K70T	70	990	1371.39	849.144	998.588	1099.16	1280.09	1.29443	1.2819	1.28817	0.00886347	3.24719	0.396702
THAP1|2|K70V	2	Seg1+2	K70V	70	530	553.221	481.136	536.049	777.09	800.056	1.61511	1.49251	1.55381	0.0866967	3.24719	0.478509
THAP1|2|K70W	2	Seg1+2	K70W	70	423	441.941	628.339	512.3	168.525	290.929	0.268208	0.567889	0.418048	0.211907	3.24719	0.128742
THAP1|2|K70Y	2	Seg1+2	K70Y	70	468	310.524	472.958	447.838	179.76	178.714	0.380077	0.399059	0.389568	0.0134223	3.24719	0.119971
THAP1|2|L71A	2	Seg1+2	L71A	71	394	435.582	383.001	349.449	496.214	471.721	1.29559	1.3499	1.32275	0.0383983	3.24719	0.407351
THAP1|2|L71C	2	Seg1+2	L71C	71	449	681.458	257.606	230.704	1196.53	1051.5	4.64482	4.55779	4.6013	0.0615405	3.24719	1.41701
THAP1|2|L71D	2	Seg1+2	L71D	71	5011	3501.61	620.161	728.302	1554.18	1674.92	2.50609	2.29976	2.40292	0.145895	3.24719	0.740002
THAP1|2|L71E	2	Seg1+2	L71E	71	662	593.493	854.596	871.927	683.464	552.766	0.799751	0.633959	0.716855	0.117233	3.24719	0.220762
THAP1|2|L71F	2	Seg1+2	L71F	71	270	338.079	429.343	349.449	608.564	324.178	1.41743	0.927683	1.17256	0.346305	3.24719	0.3611
THAP1|2|L71G	2	Seg1+2	L71G	71	461	474.795	507.033	458.016	258.406	324.178	0.509643	0.707788	0.608715	0.14011	3.24719	0.187459
THAP1|2|L71H	2	Seg1+2	L71H	71	403	455.718	353.015	219.395	194.741	453.018	0.551649	2.06485	1.30825	1.06999	3.24719	0.402887
THAP1|2|L71I	2	Seg1+2	L71I	71	375	304.165	245.339	342.664	1005.54	978.769	4.09856	2.85635	3.47746	0.878374	3.24719	1.07091
THAP1|2|L71K	2	Seg1+2	L71K	71	282	237.397	249.428	288.381	333.306	613.03	1.33628	2.12577	1.73102	0.558249	3.24719	0.533084
THAP1|2|L71L	2	Seg1+2	L71L	71	609	784.259	466.143	403.733	1271.43	1379.84	2.72755	3.4177	3.07263	0.488005	3.24719	0.946242
THAP1|2|L71M	2	Seg1+2	L71M	71	647	790.618	598.354	485.158	1514.86	1737.26	2.53171	3.58082	3.05626	0.741835	3.24719	0.941204
THAP1|2|L71N	2	Seg1+2	L71N	71	602	334.9	712.845	571.107	481.234	600.561	0.675089	1.05157	0.863332	0.266215	3.24719	0.265871
THAP1|2|L71P	2	Seg1+2	L71P	71	480	498.111	656.962	732.826	256.533	249.368	0.390484	0.340283	0.365383	0.0354976	3.24719	0.112523
THAP1|2|L71Q	2	Seg1+2	L71Q	71	344	254.354	425.254	344.926	589.839	488.346	1.38703	1.4158	1.40141	0.0203435	3.24719	0.431578
THAP1|2|L71R	2	Seg1+2	L71R	71	498	402.728	396.631	343.795	425.059	502.892	1.07167	1.46277	1.26722	0.276545	3.24719	0.390252
THAP1|2|L71S	2	Seg1+2	L71S	71	417	403.788	553.375	352.842	752.747	627.576	1.36028	1.77863	1.56946	0.295816	3.24719	0.483328
THAP1|2|L71T	2	Seg1+2	L71T	71	52	97.5025	32.7118	28.2726	43.0676	58.1859	1.31658	2.05803	1.6873	0.524286	3.24719	0.51962
THAP1|2|L71V	2	Seg1+2	L71V	71	412	342.319	273.961	291.773	1462.43	1230.22	5.33807	4.21634	4.77721	0.793186	3.24719	1.47118
THAP1|2|L71W	2	Seg1+2	L71W	71	1306	1079.95	1277.12	1186.32	990.555	1074.36	0.775614	0.905626	0.84062	0.091932	3.24719	0.258876
THAP1|2|L71Y	2	Seg1+2	L71Y	71	347	345.498	397.994	343.795	447.529	303.398	1.12446	0.882496	1.00348	0.171095	3.24719	0.30903
THAP1|2|L72A	2	Seg1+2	L72A	72	449	300.986	302.584	496.467	280.876	87.2788	0.928256	0.1758	0.552028	0.532067	3.24719	0.170002
THAP1|2|L72C	2	Seg1+2	L72C	72	380	598.793	449.787	577.892	190.995	311.71	0.424635	0.539391	0.482013	0.0811449	3.24719	0.14844
THAP1|2|L72D	2	Seg1+2	L72D	72	168	184.407	143.114	243.144	93.6252	108.059	0.6542	0.444425	0.549312	0.148333	3.24719	0.169166
THAP1|2|L72E	2	Seg1+2	L72E	72	110	54.0503	156.744	84.8178	112.35	116.372	0.716775	1.37202	1.0444	0.463328	3.24719	0.321631
THAP1|2|L72F	2	Seg1+2	L72F	72	346	346.558	455.239	381.115	249.043	230.665	0.54706	0.605239	0.576149	0.0411387	3.24719	0.17743
THAP1|2|L72G	2	Seg1+2	L72G	72	555	636.946	453.876	709.077	318.326	374.052	0.701349	0.52752	0.614434	0.122916	3.24719	0.189221
THAP1|2|L72H	2	Seg1+2	L72H	72	731	784.259	737.379	774.669	295.856	365.74	0.401226	0.472124	0.436675	0.0501319	3.24719	0.134478
THAP1|2|L72I	2	Seg1+2	L72I	72	243	344.438	344.837	396.947	209.721	205.729	0.608173	0.518277	0.563225	0.0635663	3.24719	0.17345
THAP1|2|L72K	2	Seg1+2	L72K	72	203	103.861	201.723	218.264	80.5177	45.7175	0.39915	0.209459	0.304305	0.134132	3.24719	0.0937133
THAP1|2|L72L	2	Seg1+2	L72L	72	319	328.541	335.296	206.955	799.56	785.509	2.38464	3.79555	3.09009	0.997663	3.24719	0.951621
THAP1|2|L72M	2	Seg1+2	L72M	72	432	591.374	492.04	581.285	232.191	124.684	0.471894	0.214497	0.343195	0.182007	3.24719	0.10569
THAP1|2|L72N	2	Seg1+2	L72N	72	452	590.314	512.485	557.536	220.956	226.509	0.431145	0.406269	0.418707	0.0175906	3.24719	0.128945
THAP1|2|L72P	2	Seg1+2	L72P	72	196	171.689	256.243	291.773	181.633	211.963	0.708832	0.726464	0.717648	0.0124675	3.24719	0.221006
THAP1|2|L72Q	2	Seg1+2	L72Q	72	472	449.359	475.684	514.561	192.868	336.647	0.405454	0.65424	0.529847	0.175919	3.24719	0.163171
THAP1|2|L72R	2	Seg1+2	L72R	72	144	260.713	328.481	315.522	78.6452	81.0446	0.239421	0.256859	0.24814	0.0123304	3.24719	0.0764168
THAP1|2|L72S	2	Seg1+2	L72S	72	387	491.752	534.293	599.379	71.1552	278.461	0.133176	0.464582	0.298879	0.234339	3.24719	0.0920425
THAP1|2|L72T	2	Seg1+2	L72T	72	240	155.792	348.926	364.151	67.4102	147.543	0.193193	0.405169	0.299181	0.149889	3.24719	0.0921355
THAP1|2|L72V	2	Seg1+2	L72V	72	379	260.713	418.439	403.733	164.78	290.929	0.393798	0.720599	0.557199	0.231083	3.24719	0.171594
THAP1|2|L72W	2	Seg1+2	L72W	72	296	312.644	223.531	333.617	95.4977	247.29	0.427224	0.74124	0.584232	0.222042	3.24719	0.179919
THAP1|2|L72Y	2	Seg1+2	L72Y	72	668	1002.58	767.365	796.157	513.066	359.505	0.668608	0.451551	0.56008	0.153483	3.24719	0.172482
THAP1|2|K73A	2	Seg1+2	K73A	73	500	936.872	697.852	566.583	674.102	592.249	0.965967	1.0453	1.00563	0.0560968	3.24719	0.309694
THAP1|2|K73C	2	Seg1+2	K73C	73	713	739.747	532.93	659.317	730.277	789.665	1.37031	1.1977	1.284	0.122049	3.24719	0.39542
THAP1|2|K73D	2	Seg1+2	K73D	73	525	904.018	711.482	606.165	586.094	251.446	0.823765	0.414815	0.61929	0.289172	3.24719	0.190716
THAP1|2|K73E	2	Seg1+2	K73E	73	388	412.266	357.104	332.486	131.075	440.55	0.367051	1.32502	0.846035	0.677386	3.24719	0.260544
THAP1|2|K73F	2	Seg1+2	K73F	73	905	1352.32	1042.69	1102.63	634.779	685.762	0.608791	0.621932	0.615361	0.00929246	3.24719	0.189506
THAP1|2|K73G	2	Seg1+2	K73G	73	772	910.377	817.795	844.785	475.616	575.624	0.581584	0.681385	0.631484	0.0705705	3.24719	0.194471
THAP1|2|K73H	2	Seg1+2	K73H	73	695	881.762	618.798	669.495	1355.69	1132.55	2.19085	1.69164	1.94125	0.352992	3.24719	0.597824
THAP1|2|K73I	2	Seg1+2	K73I	73	691	886.001	764.639	685.328	385.736	284.695	0.504468	0.415414	0.459941	0.0629707	3.24719	0.141643
THAP1|2|K73K	2	Seg1+2	K73K	73	609	608.331	290.317	432.005	1816.33	1234.37	6.25636	2.85731	4.55683	2.40349	3.24719	1.40332
THAP1|2|K73L	2	Seg1+2	K73L	73	306	235.278	265.783	391.293	361.393	305.476	1.35973	0.780683	1.07021	0.409447	3.24719	0.329579
THAP1|2|K73M	2	Seg1+2	K73M	73	511	599.852	419.802	460.278	825.775	716.933	1.96706	1.55761	1.76233	0.289526	3.24719	0.542726
THAP1|2|K73N	2	Seg1+2	K73N	73	709	715.372	444.335	548.489	792.07	881.1	1.78259	1.60641	1.6945	0.124577	3.24719	0.521838
THAP1|2|K73P	2	Seg1+2	K73P	73	661	816.054	820.521	845.916	288.366	261.836	0.351442	0.30953	0.330486	0.0296365	3.24719	0.101776
THAP1|2|K73Q	2	Seg1+2	K73Q	73	421	624.228	502.944	456.885	333.306	507.048	0.66271	1.10979	0.886251	0.316136	3.24719	0.272929
THAP1|2|K73R	2	Seg1+2	K73R	73	719	572.297	407.535	435.398	902.547	795.899	2.21465	1.82798	2.02132	0.273418	3.24719	0.622482
THAP1|2|K73S	2	Seg1+2	K73S	73	785	1168.97	924.109	1096.98	550.516	444.706	0.595727	0.405392	0.50056	0.134587	3.24719	0.154152
THAP1|2|K73T	2	Seg1+2	K73T	73	391	542.623	305.31	391.293	561.751	586.015	1.83994	1.49764	1.66879	0.242042	3.24719	0.513918
THAP1|2|K73V	2	Seg1+2	K73V	73	398	382.591	294.406	384.507	734.022	648.357	2.49323	1.6862	2.08971	0.570654	3.24719	0.643546
THAP1|2|K73W	2	Seg1+2	K73W	73	614	774.721	617.435	603.903	531.791	311.71	0.861291	0.516159	0.688725	0.244045	3.24719	0.212099
THAP1|2|K73Y	2	Seg1+2	K73Y	73	729	1081.01	903.664	1084.54	919.4	945.52	1.01741	0.871819	0.944616	0.102951	3.24719	0.290903
THAP1|3|E74A	3	Seg3+4	E74A	74	3300.82	2511	3579.58	4634.57	2896.42	2879.78	0.809151	0.62137	0.71526	0.132781	1.60738	0.444986
THAP1|3|E74C	3	Seg3+4	E74C	74	516.396	555	527.099	421.884	320.489	451.248	0.608024	1.0696	0.838813	0.326384	1.60738	0.521852
THAP1|3|E74D	3	Seg3+4	E74D	74	930.099	1023	1003.66	942.311	889.358	951.723	0.886119	1.00999	0.948054	0.0875885	1.60738	0.589815
THAP1|3|E74E	3	Seg3+4	E74E	74	240.593	332	173.293	209.402	400.612	311.771	2.31176	1.48886	1.90031	0.581877	1.60738	1.18224
THAP1|3|E74F	3	Seg3+4	E74F	74	164.308	237	167.878	98.5423	246.376	199.643	1.46759	2.02596	1.74678	0.394825	1.60738	1.08673
THAP1|3|E74G	3	Seg3+4	E74G	74	1129.62	886	1140.85	966.947	823.257	858.739	0.72162	0.888093	0.804857	0.117714	1.60738	0.500727
THAP1|3|E74H	3	Seg3+4	E74H	74	554.538	597	545.151	609.731	478.731	467.657	0.878163	0.766989	0.822576	0.0786113	1.60738	0.511751
THAP1|3|E74I	3	Seg3+4	E74I	74	272.868	307	261.745	240.197	102.156	158.621	0.390289	0.660377	0.525333	0.190981	1.60738	0.326826
THAP1|3|E74L	3	Seg3+4	E74L	74	1311.53	1140	1447.72	1681.38	863.318	1072.06	0.59633	0.637605	0.616968	0.0291858	1.60738	0.383835
THAP1|3|E74M	3	Seg3+4	E74M	74	833.275	999	1622.82	1330.32	689.052	686.444	0.424603	0.515998	0.470301	0.0646266	1.60738	0.292589
THAP1|3|E74N	3	Seg3+4	E74N	74	396.099	589	352.001	326.422	274.419	464.922	0.779597	1.4243	1.10195	0.455874	1.60738	0.685557
THAP1|3|E74P	3	Seg3+4	E74P	74	783.396	880	597.5	745.227	1061.62	957.193	1.77677	1.28443	1.5306	0.348137	1.60738	0.952237
THAP1|3|E74Q	3	Seg3+4	E74Q	74	302.209	285	211.201	218.641	288.44	525.089	1.36572	2.4016	1.88366	0.732483	1.60738	1.17189
THAP1|3|E74R	3	Seg3+4	E74R	74	287.538	458	232.862	412.646	376.575	470.392	1.61716	1.13994	1.37855	0.337443	1.60738	0.857639
THAP1|3|E74S	3	Seg3+4	E74S	74	1302.73	991	1110.16	1025.46	1191.82	891.557	1.07356	0.869424	0.971491	0.144345	1.60738	0.604396
THAP1|3|E74T	3	Seg3+4	E74T	74	1358.47	1089	1723.9	1558.2	783.196	962.662	0.454315	0.617804	0.53606	0.115604	1.60738	0.3335
THAP1|3|E74V	3	Seg3+4	E74V	74	267	329	296.042	301.786	330.505	262.544	1.11641	0.869969	0.99319	0.174261	1.60738	0.617895
THAP1|3|E74W	3	Seg3+4	E74W	74	352.088	397	281.601	307.945	266.407	300.832	0.946043	0.976902	0.961473	0.0218206	1.60738	0.598163
THAP1|3|E74Y	3	Seg3+4	E74Y	74	489.989	450	519.879	415.726	366.56	311.771	0.705087	0.749945	0.727516	0.0317197	1.60738	0.452611
THAP1|3|N75A	3	Seg3+4	N75A	75	1252.85	1519	1222.08	1404.23	572.875	1025.56	0.468772	0.73034	0.599556	0.184956	1.60738	0.373003
THAP1|3|N75C	3	Seg3+4	N75C	75	211.253	248	169.683	157.052	98.1499	101.189	0.578432	0.644303	0.611367	0.0465778	1.60738	0.380351
THAP1|3|N75D	3	Seg3+4	N75D	75	592.681	451	736.495	655.923	665.015	475.862	0.902946	0.725484	0.814215	0.125484	1.60738	0.506549
THAP1|3|N75E	3	Seg3+4	N75E	75	240.593	283	348.391	181.687	162.248	188.704	0.465706	1.03862	0.752161	0.405109	1.60738	0.467944
THAP1|3|N75F	3	Seg3+4	N75F	75	539.868	690	507.243	434.202	538.823	760.284	1.06226	1.75099	1.40662	0.487008	1.60738	0.875106
THAP1|3|N75G	3	Seg3+4	N75G	75	123.231	292	120.944	64.6684	170.26	205.113	1.40776	3.17176	2.28976	1.24734	1.60738	1.42453
THAP1|3|N75H	3	Seg3+4	N75H	75	170.176	337	250.914	163.211	272.416	120.333	1.0857	0.737285	0.91149	0.246364	1.60738	0.567067
THAP1|3|N75I	3	Seg3+4	N75I	75	202.451	307	254.524	252.515	98.1499	147.681	0.385621	0.584842	0.485231	0.14087	1.60738	0.301878
THAP1|3|N75K	3	Seg3+4	N75K	75	325.681	448	388.104	274.071	154.236	287.158	0.397408	1.04775	0.722579	0.459862	1.60738	0.449539
THAP1|3|N75L	3	Seg3+4	N75L	75	492.923	653	671.51	680.558	202.309	421.165	0.301274	0.618852	0.460063	0.224561	1.60738	0.28622
THAP1|3|N75M	3	Seg3+4	N75M	75	181.912	416	185.929	224.8	160.245	281.688	0.86186	1.25306	1.05746	0.276622	1.60738	0.657881
THAP1|3|N75N	3	Seg3+4	N75N	75	267	400	202.175	160.131	442.676	752.08	2.18957	4.69665	3.44311	1.77277	1.60738	2.14207
THAP1|3|N75P	3	Seg3+4	N75P	75	360.89	564	463.92	418.805	204.312	139.477	0.440404	0.333035	0.386719	0.0759213	1.60738	0.24059
THAP1|3|N75Q	3	Seg3+4	N75Q	75	739.385	933	841.193	532.745	661.009	752.08	0.7858	1.41171	1.09875	0.442584	1.60738	0.68357
THAP1|3|N75R	3	Seg3+4	N75R	75	205.385	515	265.355	261.753	302.462	399.286	1.13984	1.52543	1.33263	0.272654	1.60738	0.829075
THAP1|3|N75T	3	Seg3+4	N75T	75	1587.33	1507	1619.21	1318	1578.41	1307.25	0.974805	0.991842	0.983323	0.0120471	1.60738	0.611757
THAP1|3|N75V	3	Seg3+4	N75V	75	445.978	428	460.309	554.301	182.278	161.355	0.395991	0.291097	0.343544	0.0741711	1.60738	0.21373
THAP1|3|N75W	3	Seg3+4	N75W	75	281.67	404	283.406	190.926	318.486	303.567	1.12378	1.58997	1.35688	0.329648	1.60738	0.844156
THAP1|3|N75Y	3	Seg3+4	N75Y	75	117.363	67	104.698	67.7479	34.052	16.409	0.325241	0.242207	0.283724	0.0587136	1.60738	0.176514
THAP1|3|A76A	3	Seg3+4	A76A	76	296.341	396	229.252	292.548	310.474	366.468	1.35429	1.25268	1.30348	0.0718508	1.60738	0.81094
THAP1|3|A76C	3	Seg3+4	A76C	76	190.714	298	138.995	86.2246	72.1101	194.173	0.518795	2.25195	1.38537	1.22553	1.60738	0.861885
THAP1|3|A76D	3	Seg3+4	A76D	76	363.824	369	407.961	329.501	64.0979	169.56	0.157118	0.514596	0.335857	0.252775	1.60738	0.208947
THAP1|3|A76E	3	Seg3+4	A76E	76	61.6154	109	86.6465	104.701	40.0612	101.189	0.462352	0.966454	0.714403	0.356454	1.60738	0.444453
THAP1|3|A76F	3	Seg3+4	A76F	76	308.077	494	485.581	283.309	132.202	202.378	0.272255	0.714336	0.493295	0.312598	1.60738	0.306895
THAP1|3|A76G	3	Seg3+4	A76G	76	82.1538	150	99.2824	117.019	24.0367	54.6967	0.242104	0.467417	0.354761	0.15932	1.60738	0.220708
THAP1|3|A76I	3	Seg3+4	A76I	76	727.648	648	960.332	917.676	218.333	278.953	0.227352	0.303978	0.265665	0.0541828	1.60738	0.165279
THAP1|3|A76K	3	Seg3+4	A76K	76	52.8132	178	133.58	76.9862	84.1285	57.4316	0.629798	0.745998	0.687898	0.0821656	1.60738	0.427964
THAP1|3|A76L	3	Seg3+4	A76L	76	99.7582	188	182.319	138.575	110.168	128.537	0.604262	0.927564	0.765913	0.228609	1.60738	0.476499
THAP1|3|A76M	3	Seg3+4	A76M	76	296.341	292	332.145	332.58	112.171	117.598	0.337718	0.353593	0.345655	0.011225	1.60738	0.215043
THAP1|3|A76N	3	Seg3+4	A76N	76	1021.05	773	1200.41	1305.69	196.3	292.627	0.163527	0.224118	0.193822	0.0428444	1.60738	0.120583
THAP1|3|A76P	3	Seg3+4	A76P	76	184.846	363	277.991	295.627	96.1468	262.544	0.345863	0.888093	0.616978	0.383414	1.60738	0.383842
THAP1|3|A76Q	3	Seg3+4	A76Q	76	170.176	296	254.524	194.005	98.1499	71.1057	0.385621	0.366515	0.376068	0.0135105	1.60738	0.233964
THAP1|3|A76T	3	Seg3+4	A76T	76	487.055	662	814.116	689.796	204.312	226.991	0.250962	0.32907	0.290016	0.055231	1.60738	0.180428
THAP1|3|A76V	3	Seg3+4	A76V	76	129.099	110	64.9849	73.9068	50.0765	46.4922	0.770587	0.629066	0.699826	0.10007	1.60738	0.435384
THAP1|3|A76W	3	Seg3+4	A76W	76	170.176	303	209.396	169.37	94.1437	134.007	0.449597	0.79121	0.620404	0.241557	1.60738	0.385973
THAP1|3|A76Y	3	Seg3+4	A76Y	76	469.451	521	532.515	649.764	146.223	221.522	0.27459	0.340927	0.307758	0.0469071	1.60738	0.191466
THAP1|3|V77A	3	Seg3+4	V77A	77	390.231	496	371.858	471.156	168.257	306.302	0.452476	0.650107	0.551292	0.139746	1.60738	0.342976
THAP1|3|V77C	3	Seg3+4	V77C	77	205.385	306	234.668	307.945	154.236	226.991	0.657251	0.737117	0.697184	0.0564738	1.60738	0.433741
THAP1|3|V77D	3	Seg3+4	V77D	77	173.11	295	234.668	144.734	94.1437	79.3103	0.401179	0.547972	0.474576	0.103798	1.60738	0.295249
THAP1|3|V77E	3	Seg3+4	V77E	77	322.747	322	250.914	172.449	42.0642	114.863	0.167644	0.66607	0.416857	0.35244	1.60738	0.25934
THAP1|3|V77F	3	Seg3+4	V77F	77	451.846	513	604.72	483.473	186.284	355.529	0.308051	0.735364	0.521707	0.302156	1.60738	0.324571
THAP1|3|V77G	3	Seg3+4	V77G	77	90.956	119	68.5951	76.9862	40.0612	24.6135	0.584024	0.319713	0.451868	0.186895	1.60738	0.281122
THAP1|3|V77H	3	Seg3+4	V77H	77	413.703	675	514.463	446.52	138.211	292.627	0.268651	0.655351	0.462001	0.273439	1.60738	0.287426
THAP1|3|V77L	3	Seg3+4	V77L	77	73.3516	141	55.9592	46.1917	42.0642	46.4922	0.751695	1.00651	0.8791	0.180178	1.60738	0.546916
THAP1|3|V77M	3	Seg3+4	V77M	77	190.714	250	319.509	289.468	218.333	210.582	0.683341	0.72748	0.70541	0.0312116	1.60738	0.438858
THAP1|3|V77N	3	Seg3+4	V77N	77	290.473	232	326.729	304.865	114.174	84.7799	0.349446	0.27809	0.313768	0.0504566	1.60738	0.195205
THAP1|3|V77Q	3	Seg3+4	V77Q	77	240.593	515	249.109	301.786	128.196	153.151	0.514618	0.507482	0.51105	0.00504603	1.60738	0.31794
THAP1|3|V77R	3	Seg3+4	V77R	77	132.033	233	146.216	138.575	106.162	139.477	0.726064	1.00651	0.866285	0.198302	1.60738	0.538943
THAP1|3|V77S	3	Seg3+4	V77S	77	220.055	300	283.406	227.879	74.1132	240.666	0.261509	1.05611	0.65881	0.561868	1.60738	0.409867
THAP1|3|V77V	3	Seg3+4	V77V	77	1132.55	1093	902.568	982.344	1211.85	1236.15	1.34267	1.25836	1.30052	0.0596137	1.60738	0.809093
THAP1|3|V77W	3	Seg3+4	V77W	77	366.758	305	462.115	397.249	170.26	194.173	0.368437	0.488795	0.428616	0.0851064	1.60738	0.266656
THAP1|3|V77Y	3	Seg3+4	V77Y	77	601.484	648	868.27	551.221	244.373	339.12	0.281448	0.615215	0.448332	0.236009	1.60738	0.278922
THAP1|3|P78A	3	Seg3+4	P78A	78	161.374	220	101.088	101.622	54.0826	117.598	0.535007	1.15721	0.84611	0.439965	1.60738	0.526392
THAP1|3|P78C	3	Seg3+4	P78C	78	240.593	335	243.693	246.356	114.174	216.052	0.468517	0.876992	0.672754	0.288836	1.60738	0.418542
THAP1|3|P78D	3	Seg3+4	P78D	78	845.011	763	1319.55	1025.46	376.575	311.771	0.285381	0.304032	0.294706	0.0131884	1.60738	0.183346
THAP1|3|P78E	3	Seg3+4	P78E	78	90.956	229	149.826	70.8273	32.0489	90.2496	0.213907	1.27422	0.744064	0.749754	1.60738	0.462906
THAP1|3|P78F	3	Seg3+4	P78F	78	220.055	400	395.325	418.805	102.156	251.605	0.25841	0.600769	0.42959	0.242084	1.60738	0.267261
THAP1|3|P78G	3	Seg3+4	P78G	78	745.253	697	1178.75	1068.57	188.287	180.499	0.159734	0.168917	0.164326	0.0064929	1.60738	0.102232
THAP1|3|P78I	3	Seg3+4	P78I	78	349.154	432	537.93	501.95	236.361	120.333	0.43939	0.239731	0.33956	0.14118	1.60738	0.211251
THAP1|3|P78L	3	Seg3+4	P78L	78	768.725	877	1344.83	1108.6	242.37	374.673	0.180224	0.337969	0.259096	0.111542	1.60738	0.161192
THAP1|3|P78M	3	Seg3+4	P78M	78	176.044	196	111.918	157.052	98.1499	112.128	0.876977	0.713957	0.795467	0.115273	1.60738	0.494886
THAP1|3|P78N	3	Seg3+4	P78N	78	164.308	305	281.601	224.8	52.0795	153.151	0.184941	0.681277	0.433109	0.350963	1.60738	0.269451
THAP1|3|P78Q	3	Seg3+4	P78Q	78	654.297	894	713.028	877.643	298.456	311.771	0.418575	0.355237	0.386906	0.0447865	1.60738	0.240707
THAP1|3|P78R	3	Seg3+4	P78R	78	586.813	582	803.285	723.67	174.266	205.113	0.216942	0.283434	0.250188	0.047017	1.60738	0.15565
THAP1|3|P78T	3	Seg3+4	P78T	78	134.967	177	137.19	76.9862	32.0489	51.9619	0.233609	0.674951	0.45428	0.312075	1.60738	0.282622
THAP1|3|P78V	3	Seg3+4	P78V	78	448.912	544	442.258	501.95	146.223	142.211	0.330629	0.283318	0.306973	0.0334538	1.60738	0.190978
THAP1|3|P78Y	3	Seg3+4	P78Y	78	61.6154	156	74.0105	98.5423	42.0642	98.4541	0.568355	0.999105	0.78373	0.304586	1.60738	0.487583
THAP1|3|T79A	3	Seg3+4	T79A	79	96.8242	163	52.3489	135.496	42.0642	82.0451	0.803536	0.605518	0.704527	0.14002	1.60738	0.438309
THAP1|3|T79C	3	Seg3+4	T79C	79	2367.79	2220	3285.35	4212.69	1145.75	1003.68	0.348745	0.238253	0.293499	0.07813	1.60738	0.182595
THAP1|3|T79D	3	Seg3+4	T79D	79	504.659	493	615.551	649.764	226.346	237.931	0.367712	0.36618	0.366946	0.00108306	1.60738	0.228289
THAP1|3|T79E	3	Seg3+4	T79E	79	801	1106	1178.75	1050.09	282.431	604.399	0.239602	0.575568	0.407585	0.237564	1.60738	0.253571
THAP1|3|T79G	3	Seg3+4	T79G	79	176.044	289	259.939	181.687	52.0795	139.477	0.200353	0.767674	0.484013	0.401157	1.60738	0.30112
THAP1|3|T79H	3	Seg3+4	T79H	79	897.824	1075	1216.66	1068.57	418.639	639.952	0.344089	0.598887	0.471488	0.18017	1.60738	0.293328
THAP1|3|T79I	3	Seg3+4	T79I	79	96.8242	186	93.867	73.9068	48.0734	166.825	0.512144	2.25724	1.38469	1.23397	1.60738	0.86146
THAP1|3|T79K	3	Seg3+4	T79K	79	897.824	1098	1202.22	1284.13	390.596	730.201	0.324896	0.568635	0.446765	0.17235	1.60738	0.277947
THAP1|3|T79L	3	Seg3+4	T79L	79	64.5495	170	64.9849	92.3835	56.0856	106.659	0.863057	1.15452	1.00879	0.206096	1.60738	0.6276
THAP1|3|T79M	3	Seg3+4	T79M	79	134.967	189	153.436	129.337	54.0826	60.1664	0.352475	0.465192	0.408833	0.0797024	1.60738	0.254348
THAP1|3|T79N	3	Seg3+4	T79N	79	126.165	180	77.6208	52.3506	70.107	57.4316	0.903199	1.09706	1.00013	0.137077	1.60738	0.622211
THAP1|3|T79P	3	Seg3+4	T79P	79	639.626	730	758.157	822.213	162.248	300.832	0.214003	0.365881	0.289942	0.107394	1.60738	0.180382
THAP1|3|T79Q	3	Seg3+4	T79Q	79	915.429	929	996.435	1102.44	564.862	423.9	0.566884	0.384509	0.475697	0.128958	1.60738	0.295946
THAP1|3|T79S	3	Seg3+4	T79S	79	111.495	108	55.9592	76.9862	66.1009	84.7799	1.18123	1.10124	1.14123	0.0565682	1.60738	0.709999
THAP1|3|T79T	3	Seg3+4	T79T	79	208.319	239	146.216	172.449	276.422	489.536	1.89051	2.83873	2.36462	0.670493	1.60738	1.4711
THAP1|3|T79V	3	Seg3+4	T79V	79	246.462	358	326.729	224.8	140.214	139.477	0.429144	0.620448	0.524796	0.135272	1.60738	0.326493
THAP1|3|T79W	3	Seg3+4	T79W	79	108.56	220	146.216	147.814	48.0734	84.7799	0.328784	0.57356	0.451172	0.173083	1.60738	0.280688
THAP1|3|T79Y	3	Seg3+4	T79Y	79	343.286	595	675.12	671.32	144.22	183.234	0.213621	0.272946	0.243284	0.0419488	1.60738	0.151355
THAP1|3|I80A	3	Seg3+4	I80A	80	85.0879	222	142.606	138.575	74.1132	46.4922	0.519707	0.335502	0.427604	0.130253	1.60738	0.266026
THAP1|3|I80C	3	Seg3+4	I80C	80	624.956	762	709.418	708.273	240.367	303.567	0.338823	0.428601	0.383712	0.063483	1.60738	0.23872
THAP1|3|I80D	3	Seg3+4	I80D	80	58.6813	215	88.4516	64.6684	30.0459	38.2877	0.339687	0.592062	0.465875	0.178456	1.60738	0.289835
THAP1|3|I80E	3	Seg3+4	I80E	80	331.549	431	321.314	338.739	188.287	300.832	0.585992	0.888093	0.737043	0.213617	1.60738	0.458538
THAP1|3|I80F	3	Seg3+4	I80F	80	202.451	230	247.303	203.244	122.187	202.378	0.494075	0.995741	0.744908	0.354731	1.60738	0.463431
THAP1|3|I80G	3	Seg3+4	I80G	80	249.396	391	276.186	215.561	180.275	240.666	0.652732	1.11646	0.884596	0.327905	1.60738	0.550335
THAP1|3|I80H	3	Seg3+4	I80H	80	193.648	323	274.381	258.674	82.1254	191.439	0.299312	0.740077	0.519695	0.311668	1.60738	0.323319
THAP1|3|I80I	3	Seg3+4	I80I	80	184.846	265	111.918	89.304	296.453	306.302	2.64883	3.42988	3.03935	0.552283	1.60738	1.89088
THAP1|3|I80L	3	Seg3+4	I80L	80	313.945	347	407.961	381.852	444.679	328.18	1.09	0.859445	0.974725	0.163031	1.60738	0.606408
THAP1|3|I80M	3	Seg3+4	I80M	80	404.901	485	653.459	421.884	360.551	423.9	0.551757	1.00478	0.778267	0.320333	1.60738	0.484185
THAP1|3|I80N	3	Seg3+4	I80N	80	252.33	219	196.76	141.655	108.165	117.598	0.549732	0.830174	0.689953	0.198302	1.60738	0.429242
THAP1|3|I80P	3	Seg3+4	I80P	80	393.165	486	581.253	483.473	162.248	229.726	0.279134	0.475158	0.377146	0.13861	1.60738	0.234635
THAP1|3|I80Q	3	Seg3+4	I80Q	80	284.604	517	382.689	366.454	404.618	352.794	1.0573	0.962723	1.01001	0.0668784	1.60738	0.628361
THAP1|3|I80R	3	Seg3+4	I80R	80	99.7582	241	86.6465	92.3835	104.159	175.03	1.20212	1.8946	1.54836	0.48966	1.60738	0.963282
THAP1|3|I80S	3	Seg3+4	I80S	80	771.659	1359	1151.68	985.423	284.434	618.073	0.246974	0.627216	0.437095	0.268871	1.60738	0.271931
THAP1|3|I80T	3	Seg3+4	I80T	80	161.374	311	258.134	157.052	94.1437	92.9844	0.364708	0.592062	0.478385	0.160763	1.60738	0.297619
THAP1|3|I80V	3	Seg3+4	I80V	80	451.846	688	337.56	409.567	544.832	607.134	1.61403	1.48238	1.5482	0.0930892	1.60738	0.963188
THAP1|3|I80W	3	Seg3+4	I80W	80	322.747	448	427.817	409.567	188.287	172.295	0.440112	0.420676	0.430394	0.0137438	1.60738	0.267762
THAP1|3|F81A	3	Seg3+4	F81A	81	827.407	1189	1185.97	1087.05	464.71	856.004	0.391838	0.787459	0.589649	0.279746	1.60738	0.366839
THAP1|3|F81C	3	Seg3+4	F81C	81	287.538	586	586.669	588.175	120.184	300.832	0.204857	0.511467	0.358162	0.216806	1.60738	0.222824
THAP1|3|F81D	3	Seg3+4	F81D	81	393.165	364	570.423	566.618	116.177	112.128	0.203669	0.19789	0.20078	0.00408615	1.60738	0.124911
THAP1|3|F81E	3	Seg3+4	F81E	81	123.231	133	90.2568	64.6684	26.0398	65.6361	0.288508	1.01496	0.651735	0.513682	1.60738	0.405466
THAP1|3|F81G	3	Seg3+4	F81G	81	583.879	686	664.29	828.372	484.74	464.922	0.729712	0.561248	0.64548	0.119122	1.60738	0.401574
THAP1|3|F81H	3	Seg3+4	F81H	81	105.626	196	117.334	113.94	88.1346	106.659	0.751144	0.936098	0.843621	0.130782	1.60738	0.524844
THAP1|3|F81I	3	Seg3+4	F81I	81	340.352	286	287.016	230.959	158.242	270.749	0.551333	1.17228	0.861808	0.439078	1.60738	0.536158
THAP1|3|F81L	3	Seg3+4	F81L	81	578.011	464	759.962	585.095	292.447	196.908	0.384817	0.33654	0.360679	0.0341369	1.60738	0.22439
THAP1|3|F81M	3	Seg3+4	F81M	81	460.648	432	480.166	431.123	294.45	207.848	0.613225	0.482108	0.547666	0.0927138	1.60738	0.340721
THAP1|3|F81N	3	Seg3+4	F81N	81	258.198	438	240.083	240.197	234.358	344.589	0.976154	1.43461	1.20538	0.324179	1.60738	0.749907
THAP1|3|F81P	3	Seg3+4	F81P	81	278.736	379	249.109	388.01	118.18	158.621	0.474413	0.408805	0.441609	0.0463923	1.60738	0.274739
THAP1|3|F81Q	3	Seg3+4	F81Q	81	569.209	654	792.454	923.835	298.456	262.544	0.376622	0.28419	0.330406	0.0653595	1.60738	0.205556
THAP1|3|F81R	3	Seg3+4	F81R	81	460.648	500	512.658	520.427	210.321	284.423	0.410256	0.546519	0.478387	0.0963523	1.60738	0.29762
THAP1|3|F81S	3	Seg3+4	F81S	81	357.956	450	364.637	301.786	76.1162	366.468	0.208745	1.21433	0.711538	0.711057	1.60738	0.442671
THAP1|3|F81T	3	Seg3+4	F81T	81	149.637	137	115.529	181.687	30.0459	73.8406	0.260073	0.406415	0.333244	0.10348	1.60738	0.207322
THAP1|3|F81V	3	Seg3+4	F81V	81	560.407	624	546.956	529.665	210.321	328.18	0.38453	0.6196	0.502065	0.166219	1.60738	0.312351
THAP1|3|F81Y	3	Seg3+4	F81Y	81	278.736	635	490.997	458.838	136.208	188.704	0.277411	0.411264	0.344338	0.0946486	1.60738	0.214224
THAP1|3|L82A	3	Seg3+4	L82A	82	137.901	285	153.436	107.781	212.324	489.536	1.38379	4.54196	2.96288	2.23316	1.60738	1.8433
THAP1|3|L82C	3	Seg3+4	L82C	82	845.011	838	967.552	1080.89	841.285	869.678	0.869498	0.804597	0.837047	0.0458917	1.60738	0.520754
THAP1|3|L82D	3	Seg3+4	L82D	82	155.505	142	115.529	73.9068	146.223	224.257	1.26569	3.03432	2.15	1.25061	1.60738	1.33759
THAP1|3|L82E	3	Seg3+4	L82E	82	378.495	502	314.093	240.197	618.945	555.172	1.97058	2.31132	2.14095	0.240942	1.60738	1.33195
THAP1|3|L82G	3	Seg3+4	L82G	82	413.703	308	344.781	184.767	522.798	495.005	1.51632	2.67908	2.0977	0.822195	1.60738	1.30505
THAP1|3|L82H	3	Seg3+4	L82H	82	108.56	207	124.554	117.019	258.395	235.196	2.07455	2.00989	2.04222	0.0457206	1.60738	1.27053
THAP1|3|L82K	3	Seg3+4	L82K	82	689.505	1051	693.172	966.947	963.471	1118.55	1.38995	1.15678	1.27336	0.164871	1.60738	0.792201
THAP1|3|L82L	3	Seg3+4	L82L	82	325.681	430	305.068	212.482	412.63	369.203	1.35258	1.73757	1.54508	0.272228	1.60738	0.961243
THAP1|3|L82M	3	Seg3+4	L82M	82	299.275	269	243.693	283.309	264.404	300.832	1.08499	1.06185	1.07342	0.0163594	1.60738	0.667808
THAP1|3|L82N	3	Seg3+4	L82N	82	143.769	369	113.724	135.496	330.505	426.634	2.90621	3.14869	3.02745	0.17146	1.60738	1.88348
THAP1|3|L82P	3	Seg3+4	L82P	82	167.242	284	101.088	101.622	358.547	415.695	3.5469	4.09061	3.81875	0.384461	1.60738	2.37577
THAP1|3|L82Q	3	Seg3+4	L82Q	82	313.945	297	222.032	129.337	402.615	426.634	1.81332	3.29863	2.55598	1.05027	1.60738	1.59015
THAP1|3|L82R	3	Seg3+4	L82R	82	357.956	404	377.273	520.427	659.006	470.392	1.74676	0.903858	1.32531	0.596023	1.60738	0.824518
THAP1|3|L82S	3	Seg3+4	L82S	82	1088.54	1216	1151.68	896.119	1428.18	1597.14	1.24009	1.78229	1.51119	0.383394	1.60738	0.940159
THAP1|3|L82T	3	Seg3+4	L82T	82	563.341	692	375.468	246.356	791.208	1211.53	2.10726	4.91781	3.51254	1.98736	1.60738	2.18526
THAP1|3|L82V	3	Seg3+4	L82V	82	296.341	695	296.042	243.276	642.982	809.512	2.17193	3.32754	2.74973	0.817141	1.60738	1.7107
THAP1|3|L82W	3	Seg3+4	L82W	82	102.692	129	63.1797	49.2712	176.269	216.052	2.78996	4.38496	3.58746	1.12783	1.60738	2.23187
THAP1|3|L82Y	3	Seg3+4	L82Y	82	437.176	509	240.083	388.01	572.875	897.026	2.38615	2.31186	2.34901	0.0525326	1.60738	1.46139
THAP1|3|C83C	3	Seg3+4	C83C	83	384.363	593	299.652	190.926	667.018	670.035	2.22597	3.5094	2.86769	0.907519	1.60738	1.78408
THAP1|3|C83D	3	Seg3+4	C83D	83	290.473	299	185.929	98.5423	306.468	489.536	1.64831	4.96777	3.30804	2.34721	1.60738	2.05804
THAP1|3|C83E	3	Seg3+4	C83E	83	994.648	1020	803.285	1050.09	1426.18	1217	1.77543	1.15895	1.46719	0.43592	1.60738	0.912786
THAP1|3|C83F	3	Seg3+4	C83F	83	448.912	625	561.397	363.375	911.392	823.186	1.62344	2.26539	1.94441	0.45393	1.60738	1.20968
THAP1|3|C83G	3	Seg3+4	C83G	83	243.527	421	202.175	203.244	418.639	352.794	2.07068	1.73582	1.90325	0.236781	1.60738	1.18407
THAP1|3|C83H	3	Seg3+4	C83H	83	249.396	388	157.047	138.575	508.777	555.172	3.23965	4.00629	3.62297	0.542092	1.60738	2.25397
THAP1|3|C83I	3	Seg3+4	C83I	83	410.769	534	290.627	461.917	524.801	924.375	1.80576	2.00117	1.90346	0.138177	1.60738	1.18421
THAP1|3|C83K	3	Seg3+4	C83K	83	167.242	407	214.811	286.389	386.59	407.491	1.79968	1.42286	1.61127	0.26645	1.60738	1.00242
THAP1|3|C83M	3	Seg3+4	C83M	83	99.7582	167	93.867	67.7479	98.1499	136.742	1.04563	2.01839	1.53201	0.68785	1.60738	0.953112
THAP1|3|C83N	3	Seg3+4	C83N	83	501.725	631	478.361	341.819	592.905	814.981	1.23945	2.38425	1.81185	0.809494	1.60738	1.12721
THAP1|3|C83P	3	Seg3+4	C83P	83	504.659	593	555.982	545.062	440.673	752.08	0.792603	1.37981	1.0862	0.415215	1.60738	0.675763
THAP1|3|C83Q	3	Seg3+4	C83Q	83	152.571	320	81.2311	43.1123	164.251	369.203	2.02202	8.56375	5.29289	4.6257	1.60738	3.29287
THAP1|3|C83R	3	Seg3+4	C83R	83	255.264	466	236.473	243.276	550.841	637.217	2.32941	2.61931	2.47436	0.204994	1.60738	1.53938
THAP1|3|C83S	3	Seg3+4	C83S	83	313.945	403	314.093	163.211	448.685	317.241	1.42851	1.94375	1.68613	0.364331	1.60738	1.049
THAP1|3|C83T	3	Seg3+4	C83T	83	695.374	763	416.986	409.567	919.404	1293.58	2.20488	3.15841	2.68164	0.674246	1.60738	1.66834
THAP1|3|C83V	3	Seg3+4	C83V	83	484.121	526	416.986	369.534	949.45	834.125	2.27693	2.25724	2.26708	0.013928	1.60738	1.41043
THAP1|3|C83Y	3	Seg3+4	C83Y	83	214.187	305	131.775	147.814	430.658	519.619	3.26813	3.51537	3.39175	0.174822	1.60738	2.11012
THAP1|3|T84C	3	Seg3+4	T84C	84	1062.13	891	758.157	603.572	1203.84	801.307	1.58785	1.32761	1.45773	0.184018	1.60738	0.9069
THAP1|3|T84D	3	Seg3+4	T84D	84	64.5495	84	37.9078	52.3506	26.0398	65.6361	0.686923	1.25378	0.970351	0.400827	1.60738	0.603686
THAP1|3|T84E	3	Seg3+4	T84E	84	70.4176	125	45.1284	18.4767	144.22	207.848	3.19578	11.2492	7.22248	5.69461	1.60738	4.49333
THAP1|3|T84F	3	Seg3+4	T84F	84	114.429	199	117.334	132.416	258.395	221.522	2.20222	1.67292	1.93757	0.374271	1.60738	1.20542
THAP1|3|T84G	3	Seg3+4	T84G	84	1065.07	1241	1160.7	1188.67	1484.27	1479.55	1.27877	1.24471	1.26174	0.0240811	1.60738	0.784968
THAP1|3|T84H	3	Seg3+4	T84H	84	1135.48	1319	1037.95	1204.06	1754.68	1526.04	1.69052	1.26741	1.47896	0.299186	1.60738	0.92011
THAP1|3|T84I	3	Seg3+4	T84I	84	269.934	437	330.34	209.402	254.388	336.385	0.770081	1.6064	1.18824	0.591369	1.60738	0.739244
THAP1|3|T84K	3	Seg3+4	T84K	84	228.857	269	115.529	98.5423	436.667	440.309	3.77973	4.46822	4.12397	0.486836	1.60738	2.56566
THAP1|3|T84L	3	Seg3+4	T84L	84	140.835	206	61.3746	206.323	206.315	289.893	3.36157	1.40504	2.38331	1.38347	1.60738	1.48273
THAP1|3|T84M	3	Seg3+4	T84M	84	437.176	718	395.325	360.295	779.19	719.262	1.97101	1.99631	1.98366	0.0178889	1.60738	1.2341
THAP1|3|T84P	3	Seg3+4	T84P	84	428.374	531	335.755	332.58	725.107	825.921	2.15963	2.48337	2.3215	0.228919	1.60738	1.44428
THAP1|3|T84Q	3	Seg3+4	T84Q	84	510.527	701	463.92	369.534	945.444	1206.06	2.03795	3.26374	2.65084	0.866768	1.60738	1.64918
THAP1|3|T84R	3	Seg3+4	T84R	84	85.0879	131	117.334	61.589	150.229	196.908	1.28036	3.19713	2.23875	1.35536	1.60738	1.3928
THAP1|3|T84S	3	Seg3+4	T84S	84	117.363	201	104.698	175.529	174.266	188.704	1.66447	1.07506	1.36976	0.416774	1.60738	0.852174
THAP1|3|T84T	3	Seg3+4	T84T	84	645.495	891	532.515	421.884	1141.74	1102.14	2.14406	2.61242	2.37824	0.331181	1.60738	1.47958
THAP1|3|T84W	3	Seg3+4	T84W	84	152.571	296	122.749	61.589	238.364	270.749	1.94188	4.39606	3.16897	1.73537	1.60738	1.97152
THAP1|3|T84Y	3	Seg3+4	T84Y	84	413.703	578	342.976	338.739	1093.67	902.496	3.18877	2.66428	2.92652	0.37087	1.60738	1.82068
THAP1|3|E85A	3	Seg3+4	E85A	85	243.527	454	164.267	194.005	212.324	333.65	1.29255	1.7198	1.50618	0.302108	1.60738	0.93704
THAP1|3|E85C	3	Seg3+4	E85C	85	460.648	316	575.838	381.852	168.257	237.931	0.292195	0.623097	0.457646	0.233983	1.60738	0.284716
THAP1|3|E85D	3	Seg3+4	E85D	85	58.6813	111	79.4259	166.29	114.174	139.477	1.43749	0.838754	1.13812	0.423373	1.60738	0.708064
THAP1|3|E85E	3	Seg3+4	E85E	85	143.769	280	178.708	406.487	290.443	240.666	1.62524	0.592062	1.10865	0.730565	1.60738	0.689726
THAP1|3|E85F	3	Seg3+4	E85F	85	551.604	680	653.459	514.268	386.59	339.12	0.591606	0.659422	0.625514	0.0479532	1.60738	0.389152
THAP1|3|E85G	3	Seg3+4	E85G	85	322.747	416	258.134	181.687	324.495	434.839	1.25708	2.39334	1.82521	0.803454	1.60738	1.13552
THAP1|3|E85H	3	Seg3+4	E85H	85	237.659	450	270.77	246.356	270.413	311.771	0.99868	1.26553	1.13211	0.188693	1.60738	0.70432
THAP1|3|E85I	3	Seg3+4	E85I	85	88.022	174	72.2054	83.1451	86.1315	177.764	1.19287	2.138	1.66543	0.66831	1.60738	1.03612
THAP1|3|E85L	3	Seg3+4	E85L	85	1132.55	851	1236.52	1351.88	622.951	743.875	0.503795	0.550253	0.527024	0.0328512	1.60738	0.327879
THAP1|3|E85M	3	Seg3+4	E85M	85	1117.88	1351	1611.99	1447.34	989.511	719.262	0.613846	0.496954	0.5554	0.082655	1.60738	0.345532
THAP1|3|E85P	3	Seg3+4	E85P	85	73.3516	117	55.9592	101.622	104.159	142.211	1.86134	1.39942	1.63038	0.326627	1.60738	1.01431
THAP1|3|E85Q	3	Seg3+4	E85Q	85	181.912	305	194.955	117.019	274.419	273.484	1.4076	2.33709	1.87235	0.657243	1.60738	1.16485
THAP1|3|E85R	3	Seg3+4	E85R	85	443.044	725	597.5	397.249	396.606	448.513	0.663775	1.12905	0.896412	0.328998	1.60738	0.557687
THAP1|3|E85S	3	Seg3+4	E85S	85	178.978	361	281.601	113.94	386.59	339.12	1.37283	2.97631	2.17457	1.13383	1.60738	1.35287
THAP1|3|E85T	3	Seg3+4	E85T	85	99.7582	150	84.8413	147.814	88.1346	128.537	1.03882	0.869591	0.954204	0.11966	1.60738	0.593641
THAP1|3|E85V	3	Seg3+4	E85V	85	531.066	793	629.992	646.684	646.988	795.837	1.02698	1.23064	1.12881	0.144013	1.60738	0.702269
THAP1|3|E85W	3	Seg3+4	E85W	85	1866.07	1579	2669.79	2774.58	735.122	620.808	0.275348	0.223748	0.249548	0.0364866	1.60738	0.155252
THAP1|3|E85Y	3	Seg3+4	E85Y	85	64.5495	163	61.3746	73.9068	54.0826	123.068	0.881188	1.66517	1.27318	0.554362	1.60738	0.792087
THAP1|3|P86A	3	Seg3+4	P86A	86	349.154	431	294.237	277.15	298.456	497.74	1.01434	1.79592	1.40513	0.552663	1.60738	0.874176
THAP1|3|P86C	3	Seg3+4	P86C	86	269.934	511	565.007	391.09	312.477	464.922	0.55305	1.18879	0.870918	0.449533	1.60738	0.541826
THAP1|3|P86E	3	Seg3+4	P86E	86	67.4835	106	39.713	36.9534	126.193	128.537	3.17762	3.47836	3.32799	0.212659	1.60738	2.07045
THAP1|3|P86F	3	Seg3+4	P86F	86	184.846	248	203.98	129.337	254.388	221.522	1.24712	1.71275	1.47994	0.329249	1.60738	0.920716
THAP1|3|P86G	3	Seg3+4	P86G	86	1833.79	1393	2213.1	1595.15	1672.55	1175.98	0.755753	0.73722	0.746487	0.0131049	1.60738	0.464413
THAP1|3|P86H	3	Seg3+4	P86H	86	105.626	271	95.6722	76.9862	96.1468	136.742	1.00496	1.77619	1.39057	0.545338	1.60738	0.86512
THAP1|3|P86I	3	Seg3+4	P86I	86	287.538	465	258.134	194.005	544.832	845.064	2.11065	4.35588	3.23327	1.58762	1.60738	2.01152
THAP1|3|P86K	3	Seg3+4	P86K	86	111.495	174	131.775	92.3835	96.1468	117.598	0.729629	1.27293	1.00128	0.384174	1.60738	0.622929
THAP1|3|P86L	3	Seg3+4	P86L	86	891.956	952	904.373	1090.12	971.483	959.928	1.07421	0.880567	0.977387	0.136924	1.60738	0.608064
THAP1|3|P86M	3	Seg3+4	P86M	86	58.6813	75	37.9078	18.4767	66.1009	90.2496	1.74373	4.88451	3.31412	2.22087	1.60738	2.06182
THAP1|3|P86N	3	Seg3+4	P86N	86	545.736	647	684.146	902.278	771.178	700.118	1.12721	0.775945	0.951578	0.248383	1.60738	0.592007
THAP1|3|P86P	3	Seg3+4	P86P	86	164.308	170	128.165	86.2246	238.364	268.014	1.85983	3.10833	2.48408	0.882822	1.60738	1.54542
THAP1|3|P86R	3	Seg3+4	P86R	86	152.571	258	151.631	141.655	174.266	185.969	1.14927	1.31283	1.23105	0.115653	1.60738	0.765878
THAP1|3|P86S	3	Seg3+4	P86S	86	85.0879	157	106.503	80.0657	150.229	136.742	1.41057	1.70787	1.55922	0.210227	1.60738	0.97004
THAP1|3|P86T	3	Seg3+4	P86T	86	809.802	711	815.921	671.32	484.74	916.17	0.594102	1.36473	0.979416	0.544916	1.60738	0.609326
THAP1|3|P86V	3	Seg3+4	P86V	86	129.099	289	119.139	190.926	270.413	202.378	2.26973	1.05998	1.66485	0.85542	1.60738	1.03576
THAP1|3|P86W	3	Seg3+4	P86W	86	261.132	361	407.961	264.833	222.339	309.036	0.545002	1.16691	0.855958	0.439757	1.60738	0.532519
THAP1|3|P86Y	3	Seg3+4	P86Y	86	275.802	470	350.196	326.422	360.551	382.877	1.02957	1.17295	1.10126	0.101389	1.60738	0.685129
THAP1|3|H87A	3	Seg3+4	H87A	87	308.077	306	169.683	175.529	426.651	341.855	2.51441	1.94757	2.23099	0.400813	1.60738	1.38797
THAP1|3|H87C	3	Seg3+4	H87C	87	105.626	184	101.088	80.0657	232.355	289.893	2.29855	3.62069	2.95962	0.934892	1.60738	1.84127
THAP1|3|H87E	3	Seg3+4	H87E	87	396.099	468	214.811	187.846	618.945	801.307	2.88135	4.26576	3.57355	0.978927	1.60738	2.22322
THAP1|3|H87F	3	Seg3+4	H87F	87	126.165	238	93.867	61.589	214.327	273.484	2.28331	4.44046	3.36189	1.52534	1.60738	2.09154
THAP1|3|H87H	3	Seg3+4	H87H	87	281.67	402	203.98	150.893	200.306	388.347	0.981986	2.57366	1.77782	1.12548	1.60738	1.10604
THAP1|3|H87K	3	Seg3+4	H87K	87	137.901	299	129.97	224.8	284.434	328.18	2.18847	1.45988	1.82417	0.515189	1.60738	1.13488
THAP1|3|H87M	3	Seg3+4	H87M	87	134.967	213	70.4003	52.3506	278.425	254.34	3.95489	4.85839	4.40664	0.638873	1.60738	2.74151
THAP1|3|H87N	3	Seg3+4	H87N	87	372.626	570	245.498	187.846	707.08	1080.26	2.88018	5.75077	4.31547	2.02981	1.60738	2.68479
THAP1|3|H87P	3	Seg3+4	H87P	87	120.297	218	48.7386	40.0328	250.382	251.605	5.13724	6.28497	5.7111	0.811561	1.60738	3.55306
THAP1|3|H87R	3	Seg3+4	H87R	87	58.6813	82	37.9078	101.622	100.153	92.9844	2.64201	0.915005	1.77851	1.22118	1.60738	1.10647
THAP1|3|H87S	3	Seg3+4	H87S	87	140.835	335	111.918	126.257	258.395	525.089	2.30878	4.15887	3.23383	1.30822	1.60738	2.01187
THAP1|3|H87T	3	Seg3+4	H87T	87	55.7473	113	30.6873	27.715	116.177	123.068	3.78585	4.44046	4.11316	0.462885	1.60738	2.55893
THAP1|3|H87V	3	Seg3+4	H87V	87	451.846	485	359.222	215.561	707.08	653.626	1.96836	3.0322	2.50028	0.752247	1.60738	1.55551
THAP1|3|H87W	3	Seg3+4	H87W	87	278.736	424	268.965	332.58	554.847	566.111	2.0629	1.70218	1.88254	0.255066	1.60738	1.17119
THAP1|3|H87Y	3	Seg3+4	H87Y	87	152.571	230	101.088	120.098	166.254	251.605	1.64465	2.09499	1.86982	0.318436	1.60738	1.16328
THAP1|3|D88A	3	Seg3+4	D88A	88	554.538	581	633.602	501.95	683.043	352.794	1.07803	0.702847	0.890439	0.265295	1.60738	0.55397
THAP1|3|D88C	3	Seg3+4	D88C	88	513.462	657	527.099	366.454	586.896	552.437	1.11344	1.50752	1.31048	0.278653	1.60738	0.815293
THAP1|3|D88D	3	Seg3+4	D88D	88	607.352	789	521.684	582.016	1189.82	883.352	2.28072	1.51775	1.89923	0.539506	1.60738	1.18157
THAP1|3|D88E	3	Seg3+4	D88E	88	305.143	580	361.027	203.244	434.664	437.574	1.20396	2.15295	1.67846	0.671036	1.60738	1.04422
THAP1|3|D88F	3	Seg3+4	D88F	88	170.176	375	232.862	166.29	334.511	251.605	1.43652	1.51305	1.47478	0.0541152	1.60738	0.917509
THAP1|3|D88H	3	Seg3+4	D88H	88	856.747	799	989.214	1462.74	789.205	776.693	0.79781	0.530986	0.664398	0.188673	1.60738	0.413343
THAP1|3|D88I	3	Seg3+4	D88I	88	404.901	555	702.198	557.38	328.502	404.756	0.467819	0.726175	0.596997	0.182685	1.60738	0.371411
THAP1|3|D88K	3	Seg3+4	D88K	88	93.8901	267	70.4003	123.178	196.3	273.484	2.78834	2.22023	2.50429	0.401711	1.60738	1.558
THAP1|3|D88L	3	Seg3+4	D88L	88	167.242	282	138.995	117.019	280.428	251.605	2.01754	2.15012	2.08383	0.093751	1.60738	1.29642
THAP1|3|D88M	3	Seg3+4	D88M	88	504.659	645	467.53	455.758	422.645	489.536	0.903996	1.07411	0.989054	0.12029	1.60738	0.615322
THAP1|3|D88N	3	Seg3+4	D88N	88	1079.74	911	1139.04	1013.14	1127.72	1162.31	0.990063	1.14723	1.06865	0.111135	1.60738	0.66484
THAP1|3|D88Q	3	Seg3+4	D88Q	88	108.56	195	117.334	110.86	164.251	243.4	1.39986	2.19556	1.79771	0.562647	1.60738	1.11841
THAP1|3|D88S	3	Seg3+4	D88S	88	237.659	452	265.355	141.655	532.814	590.725	2.00793	4.17018	3.08905	1.52894	1.60738	1.9218
THAP1|3|D88T	3	Seg3+4	D88T	88	686.571	809	696.782	655.923	622.951	639.952	0.89404	0.975651	0.934846	0.0577078	1.60738	0.581598
THAP1|3|D88V	3	Seg3+4	D88V	88	158.44	539	247.303	237.118	204.312	399.286	0.826159	1.68392	1.25504	0.606526	1.60738	0.780799
THAP1|3|D88W	3	Seg3+4	D88W	88	375.56	417	294.237	301.786	376.575	522.354	1.27984	1.73087	1.50536	0.318933	1.60738	0.93653
THAP1|3|D88Y	3	Seg3+4	D88Y	88	176.044	277	234.668	197.085	292.447	298.097	1.24622	1.51253	1.37937	0.188314	1.60738	0.858153
THAP1|3|K89A	3	Seg3+4	K89A	89	941.835	955	723.859	1034.69	1350.06	1022.83	1.86509	0.988532	1.42681	0.619819	1.60738	0.887664
THAP1|3|K89C	3	Seg3+4	K89C	89	642.56	588	375.468	406.487	917.401	839.595	2.44335	2.06549	2.25442	0.26719	1.60738	1.40255
THAP1|3|K89D	3	Seg3+4	K89D	89	818.604	744	463.92	474.235	1003.53	1006.42	2.16316	2.1222	2.14268	0.0289655	1.60738	1.33303
THAP1|3|K89E	3	Seg3+4	K89E	89	305.143	558	213.006	314.104	528.807	839.595	2.48259	2.67299	2.57779	0.134626	1.60738	1.60373
THAP1|3|K89F	3	Seg3+4	K89F	89	381.429	556	402.545	187.846	476.728	484.066	1.18428	2.57693	1.8806	0.984746	1.60738	1.16998
THAP1|3|K89G	3	Seg3+4	K89G	89	554.538	569	471.14	428.043	981.499	1052.91	2.08324	2.45983	2.27153	0.266286	1.60738	1.41319
THAP1|3|K89H	3	Seg3+4	K89H	89	422.505	613	386.299	307.945	614.939	935.314	1.59187	3.03728	2.31458	1.02206	1.60738	1.43997
THAP1|3|K89I	3	Seg3+4	K89I	89	278.736	284	240.083	227.879	398.609	423.9	1.6603	1.86019	1.76024	0.14135	1.60738	1.0951
THAP1|3|K89K	3	Seg3+4	K89K	89	853.813	832	658.874	622.049	1277.95	987.276	1.9396	1.58714	1.76337	0.249228	1.60738	1.09705
THAP1|3|K89L	3	Seg3+4	K89L	89	240.593	564	231.057	181.687	472.722	585.255	2.04591	3.22122	2.63356	0.83107	1.60738	1.63842
THAP1|3|K89M	3	Seg3+4	K89M	89	1238.18	902	1306.92	1462.74	1223.87	869.678	0.936454	0.594555	0.765505	0.241759	1.60738	0.476245
THAP1|3|K89N	3	Seg3+4	K89N	89	102.692	160	90.2568	76.9862	270.413	229.726	2.99604	2.98399	2.99002	0.00851957	1.60738	1.86019
THAP1|3|K89P	3	Seg3+4	K89P	89	58.6813	187	66.79	101.622	108.165	158.621	1.61948	1.56089	1.59019	0.04143	1.60738	0.989306
THAP1|3|K89Q	3	Seg3+4	K89Q	89	478.253	577	355.612	295.627	632.966	732.936	1.77994	2.47926	2.1296	0.494495	1.60738	1.32489
THAP1|3|K89R	3	Seg3+4	K89R	89	454.78	334	404.35	378.772	386.59	437.574	0.956078	1.15524	1.05566	0.140831	1.60738	0.65676
THAP1|3|K89S	3	Seg3+4	K89S	89	152.571	265	142.606	76.9862	362.554	522.354	2.54235	6.78503	4.66369	3.00003	1.60738	2.90143
THAP1|3|K89T	3	Seg3+4	K89T	89	372.626	431	371.858	326.422	749.144	711.057	2.0146	2.17834	2.09647	0.115784	1.60738	1.30428
THAP1|3|K89V	3	Seg3+4	K89V	89	231.791	286	164.267	194.005	400.612	404.756	2.43878	2.08631	2.26255	0.249231	1.60738	1.4076
THAP1|3|K89W	3	Seg3+4	K89W	89	1076.8	1307	989.214	1299.53	1075.64	1061.12	1.08737	0.81654	0.951956	0.191506	1.60738	0.592242
THAP1|3|K90A	3	Seg3+4	K90A	90	108.56	215	52.3489	104.701	160.245	336.385	3.06109	3.21281	3.13695	0.107281	1.60738	1.9516
THAP1|3|K90C	3	Seg3+4	K90C	90	1044.53	1004	817.726	735.988	1265.93	1307.25	1.54811	1.77619	1.66215	0.161271	1.60738	1.03408
THAP1|3|K90D	3	Seg3+4	K90D	90	1505.18	1259	1144.46	1425.78	1744.66	1575.27	1.52445	1.10484	1.31465	0.296707	1.60738	0.817883
THAP1|3|K90E	3	Seg3+4	K90E	90	120.297	272	104.698	67.7479	336.514	415.695	3.21414	6.13591	4.67503	2.066	1.60738	2.90849
THAP1|3|K90F	3	Seg3+4	K90F	90	202.451	263	285.211	144.734	204.312	344.589	0.716353	2.38084	1.5486	1.17697	1.60738	0.963433
THAP1|3|K90G	3	Seg3+4	K90G	90	208.319	322	213.006	110.86	294.45	418.43	1.38235	3.77439	2.57837	1.69143	1.60738	1.60409
THAP1|3|K90H	3	Seg3+4	K90H	90	495.857	556	402.545	449.599	586.896	782.163	1.45796	1.73969	1.59883	0.19921	1.60738	0.994681
THAP1|3|K90I	3	Seg3+4	K90I	90	381.429	674	361.027	295.627	652.997	907.966	1.80872	3.07132	2.44002	0.892793	1.60738	1.51802
THAP1|3|K90K	3	Seg3+4	K90K	90	217.121	275	196.76	153.972	460.703	415.695	2.34145	2.6998	2.52063	0.253392	1.60738	1.56816
THAP1|3|K90L	3	Seg3+4	K90L	90	718.846	789	664.29	474.235	759.159	708.323	1.14281	1.49361	1.31821	0.248051	1.60738	0.820102
THAP1|3|K90M	3	Seg3+4	K90M	90	393.165	574	332.145	381.852	574.878	598.929	1.7308	1.56849	1.64965	0.114776	1.60738	1.0263
THAP1|3|K90N	3	Seg3+4	K90N	90	176.044	240	157.047	132.416	410.627	289.893	2.61468	2.18925	2.40197	0.300823	1.60738	1.49434
THAP1|3|K90P	3	Seg3+4	K90P	90	308.077	572	348.391	388.01	548.838	708.323	1.57535	1.82552	1.70044	0.1769	1.60738	1.0579
THAP1|3|K90Q	3	Seg3+4	K90Q	90	258.198	415	182.319	230.959	801.223	730.201	4.39463	3.16161	3.77812	0.871878	1.60738	2.35049
THAP1|3|K90R	3	Seg3+4	K90R	90	1745.77	1562	1765.42	1798.4	1696.59	1728.42	0.961011	0.961087	0.961049	5.34181e-05	1.60738	0.597899
THAP1|3|K90S	3	Seg3+4	K90S	90	325.681	513	254.524	206.323	640.979	656.361	2.51834	3.18123	2.84979	0.468731	1.60738	1.77294
THAP1|3|K90T	3	Seg3+4	K90T	90	299.275	567	384.494	274.071	618.945	817.716	1.60977	2.98359	2.29668	0.971442	1.60738	1.42884
THAP1|3|K90W	3	Seg3+4	K90W	90	316.879	536	368.248	270.991	374.572	399.286	1.01717	1.47343	1.2453	0.322619	1.60738	0.774741
THAP1|3|K90Y	3	Seg3+4	K90Y	90	1197.1	989	1072.25	1333.4	1063.62	812.246	0.991955	0.609154	0.800554	0.270681	1.60738	0.498051
THAP1|3|E91A	3	Seg3+4	E91A	91	657.231	801	705.808	501.95	652.997	897.026	0.925177	1.78708	1.35613	0.609459	1.60738	0.843692
THAP1|3|E91D	3	Seg3+4	E91D	91	178.978	348	274.381	203.244	312.477	445.778	1.13885	2.19332	1.66608	0.745626	1.60738	1.03652
THAP1|3|E91E	3	Seg3+4	E91E	91	322.747	451	319.509	224.8	552.844	629.012	1.73029	2.7981	2.2642	0.755054	1.60738	1.40863
THAP1|3|E91F	3	Seg3+4	E91F	91	1954.09	1495	1574.08	1638.27	1097.68	979.071	0.697346	0.597626	0.647486	0.070512	1.60738	0.402822
THAP1|3|E91G	3	Seg3+4	E91G	91	331.549	305	138.995	172.449	294.45	194.173	2.11841	1.12597	1.62219	0.701759	1.60738	1.00922
THAP1|3|E91I	3	Seg3+4	E91I	91	134.967	295	131.775	110.86	140.214	237.931	1.06404	2.14622	1.60513	0.765218	1.60738	0.998605
THAP1|3|E91K	3	Seg3+4	E91K	91	170.176	356	102.893	95.4629	304.465	473.127	2.95905	4.95613	3.95759	1.41215	1.60738	2.46214
THAP1|3|E91L	3	Seg3+4	E91L	91	572.143	575	693.172	578.936	610.933	505.945	0.881358	0.873921	0.87764	0.00525889	1.60738	0.546008
THAP1|3|E91M	3	Seg3+4	E91M	91	616.154	476	586.669	474.235	572.875	445.778	0.976487	0.939994	0.958241	0.0258044	1.60738	0.596152
THAP1|3|E91N	3	Seg3+4	E91N	91	193.648	214	187.734	126.257	208.318	207.848	1.10964	1.64622	1.37793	0.379417	1.60738	0.857256
THAP1|3|E91P	3	Seg3+4	E91P	91	1126.68	1119	992.824	1339.56	1596.44	1260.76	1.60798	0.941174	1.27458	0.4715	1.60738	0.792954
THAP1|3|E91Q	3	Seg3+4	E91Q	91	123.231	170	92.0619	138.575	184.281	177.764	2.00171	1.2828	1.64226	0.508347	1.60738	1.0217
THAP1|3|E91S	3	Seg3+4	E91S	91	375.56	522	335.755	249.435	745.138	817.716	2.21929	3.27827	2.74878	0.748812	1.60738	1.7101
THAP1|3|E91T	3	Seg3+4	E91T	91	1000.52	1123	617.356	809.895	991.514	1003.68	1.60606	1.23928	1.42267	0.259357	1.60738	0.885089
THAP1|3|E91V	3	Seg3+4	E91V	91	1211.77	1267	1440.5	1407.31	1097.68	1247.09	0.762012	0.88615	0.824081	0.0877788	1.60738	0.512687
THAP1|3|E91W	3	Seg3+4	E91W	91	404.901	717	593.889	366.454	520.795	407.491	0.876923	1.11198	0.994452	0.166212	1.60738	0.618681
THAP1|3|E91Y	3	Seg3+4	E91Y	91	328.615	477	290.627	246.356	348.532	377.407	1.19924	1.53196	1.3656	0.235266	1.60738	0.849585
THAP1|3|D92A	3	Seg3+4	D92A	92	102.692	257	124.554	135.496	264.404	385.612	2.1228	2.84593	2.48437	0.511334	1.60738	1.5456
THAP1|3|D92C	3	Seg3+4	D92C	92	111.495	121	88.4516	83.1451	92.1407	144.946	1.04171	1.74329	1.3925	0.496096	1.60738	0.866319
THAP1|3|D92E	3	Seg3+4	D92E	92	193.648	356	137.19	221.72	342.523	475.862	2.4967	2.14622	2.32146	0.247824	1.60738	1.44426
THAP1|3|D92F	3	Seg3+4	D92F	92	281.67	358	388.104	409.567	418.639	402.021	1.07868	0.981576	1.03013	0.0686611	1.60738	0.640875
THAP1|3|D92G	3	Seg3+4	D92G	92	692.44	365	382.689	541.983	642.982	418.43	1.68017	0.772035	1.2261	0.642148	1.60738	0.762798
THAP1|3|D92I	3	Seg3+4	D92I	92	181.912	300	54.1541	80.0657	244.373	306.302	4.51256	3.82563	4.16909	0.485729	1.60738	2.59373
THAP1|3|D92K	3	Seg3+4	D92K	92	833.275	664	485.581	449.599	1111.7	741.141	2.28942	1.64845	1.96893	0.453234	1.60738	1.22494
THAP1|3|D92M	3	Seg3+4	D92M	92	979.978	945	889.932	1006.98	1177.8	1061.12	1.32347	1.05376	1.18862	0.190713	1.60738	0.739476
THAP1|3|D92N	3	Seg3+4	D92N	92	184.846	287	97.4773	135.496	300.459	298.097	3.08235	2.20005	2.6412	0.623879	1.60738	1.64317
THAP1|3|D92P	3	Seg3+4	D92P	92	170.176	289	191.344	110.86	314.48	402.021	1.64353	3.62638	2.63495	1.40209	1.60738	1.63929
THAP1|3|D92R	3	Seg3+4	D92R	92	202.451	294	126.359	160.131	302.462	423.9	2.39366	2.6472	2.52043	0.179278	1.60738	1.56804
THAP1|3|D92T	3	Seg3+4	D92T	92	578.011	710	527.099	471.156	795.214	779.428	1.50866	1.65429	1.58148	0.102976	1.60738	0.983887
THAP1|3|D92V	3	Seg3+4	D92V	92	316.879	344	391.714	311.024	404.618	421.165	1.03294	1.35412	1.19353	0.227109	1.60738	0.742534
THAP1|3|D92W	3	Seg3+4	D92W	92	184.846	289	214.811	215.561	236.361	218.787	1.10032	1.01496	1.05764	0.0603562	1.60738	0.657993
THAP1|3|D92Y	3	Seg3+4	D92Y	92	349.154	544	299.652	388.01	404.618	650.891	1.35029	1.67751	1.5139	0.231378	1.60738	0.941846
THAP1|3|L93A	3	Seg3+4	L93A	93	542.802	703	370.053	511.188	885.352	839.595	2.3925	1.64244	2.01747	0.530376	1.60738	1.25513
THAP1|3|L93C	3	Seg3+4	L93C	93	355.022	400	335.755	166.29	640.979	407.491	1.90907	2.45048	2.17977	0.382836	1.60738	1.35611
THAP1|3|L93D	3	Seg3+4	L93D	93	252.33	436	254.524	326.422	480.734	579.785	1.88876	1.77619	1.83247	0.0795998	1.60738	1.14004
THAP1|3|L93E	3	Seg3+4	L93E	93	158.44	212	97.4773	95.4629	200.306	243.4	2.0549	2.54969	2.30229	0.349868	1.60738	1.43233
THAP1|3|L93F	3	Seg3+4	L93F	93	742.319	1059	759.962	683.638	1171.79	1118.55	1.54191	1.63617	1.58904	0.066656	1.60738	0.988592
THAP1|3|L93G	3	Seg3+4	L93G	93	375.56	463	243.693	209.402	324.495	566.111	1.33157	2.70346	2.01752	0.97007	1.60738	1.25516
THAP1|3|L93H	3	Seg3+4	L93H	93	243.527	253	232.862	172.449	300.459	336.385	1.29028	1.95063	1.62046	0.466937	1.60738	1.00814
THAP1|3|L93I	3	Seg3+4	L93I	93	58.6813	123	30.6873	64.6684	86.1315	103.924	2.80675	1.60703	2.20689	0.848332	1.60738	1.37298
THAP1|3|L93K	3	Seg3+4	L93K	93	164.308	219	117.334	113.94	178.272	155.886	1.51936	1.36814	1.44375	0.106926	1.60738	0.898204
THAP1|3|L93L	3	Seg3+4	L93L	93	258.198	532	310.483	240.197	308.471	525.089	0.993519	2.18607	1.5898	0.843264	1.60738	0.989064
THAP1|3|L93M	3	Seg3+4	L93M	93	651.363	865	734.69	600.492	745.138	743.875	1.01422	1.23878	1.1265	0.158784	1.60738	0.700831
THAP1|3|L93N	3	Seg3+4	L93N	93	249.396	592	314.093	311.024	685.046	834.125	2.18103	2.68186	2.43145	0.354147	1.60738	1.51268
THAP1|3|L93P	3	Seg3+4	L93P	93	181.912	361	166.072	172.449	420.642	437.574	2.53288	2.53741	2.53515	0.00319873	1.60738	1.5772
THAP1|3|L93Q	3	Seg3+4	L93Q	93	214.187	434	142.606	181.687	466.713	380.142	3.27275	2.09229	2.68252	0.834713	1.60738	1.66888
THAP1|3|L93S	3	Seg3+4	L93S	93	2661.2	1739	2368.34	2121.74	2692.11	1506.89	1.13671	0.710217	0.923463	0.301576	1.60738	0.574516
THAP1|3|L93T	3	Seg3+4	L93T	93	117.363	294	128.165	132.416	214.327	262.544	1.67228	1.98272	1.8275	0.219513	1.60738	1.13695
THAP1|3|L93V	3	Seg3+4	L93V	93	830.341	833	682.341	634.366	1015.55	1392.03	1.48833	2.19437	1.84135	0.49924	1.60738	1.14556
THAP1|3|L93W	3	Seg3+4	L93W	93	287.538	510	308.678	264.833	386.59	620.808	1.25241	2.34415	1.79828	0.771981	1.60738	1.11877
THAP1|3|L93Y	3	Seg3+4	L93Y	93	114.429	199	64.9849	98.5423	118.18	164.09	1.81858	1.66517	1.74188	0.108477	1.60738	1.08368
THAP1|3|L94A	3	Seg3+4	L94A	94	214.187	236	108.308	107.781	210.321	341.855	1.94188	3.17176	2.55682	0.869658	1.60738	1.59068
THAP1|3|L94C	3	Seg3+4	L94C	94	1100.27	1093	740.105	1068.57	1436.19	1230.68	1.94052	1.15171	1.54612	0.55778	1.60738	0.961888
THAP1|3|L94D	3	Seg3+4	L94D	94	812.736	617	749.131	391.09	1033.58	1074.79	1.3797	2.74819	2.06395	0.967669	1.60738	1.28405
THAP1|3|L94E	3	Seg3+4	L94E	94	504.659	640	467.53	307.945	969.48	768.489	2.07362	2.49554	2.28458	0.298342	1.60738	1.42131
THAP1|3|L94G	3	Seg3+4	L94G	94	366.758	739	397.13	323.342	819.251	951.723	2.06293	2.94339	2.50316	0.622582	1.60738	1.5573
THAP1|3|L94I	3	Seg3+4	L94I	94	88.022	258	61.3746	120.098	234.358	402.021	3.81848	3.34743	3.58296	0.333087	1.60738	2.22907
THAP1|3|L94L	3	Seg3+4	L94L	94	190.714	257	158.852	132.416	308.471	533.293	1.94188	4.0274	2.98464	1.47469	1.60738	1.85684
THAP1|3|L94M	3	Seg3+4	L94M	94	187.78	279	101.088	258.674	392.599	522.354	3.88376	2.01935	2.95156	1.31833	1.60738	1.83626
THAP1|3|L94P	3	Seg3+4	L94P	94	105.626	213	93.867	58.5095	158.242	216.052	1.68581	3.6926	2.6892	1.41902	1.60738	1.67304
THAP1|3|L94R	3	Seg3+4	L94R	94	149.637	374	149.826	117.019	348.532	607.134	2.32624	5.18833	3.75729	2.0238	1.60738	2.33753
THAP1|3|L94S	3	Seg3+4	L94S	94	413.703	771	335.755	311.024	857.309	918.905	2.55338	2.95445	2.75391	0.283601	1.60738	1.7133
THAP1|3|L94T	3	Seg3+4	L94T	94	437.176	605	303.263	381.852	544.832	711.057	1.79657	1.86213	1.82935	0.0463598	1.60738	1.1381
THAP1|3|L94V	3	Seg3+4	L94V	94	261.132	362	178.708	166.29	378.578	434.839	2.11841	2.61494	2.36668	0.351098	1.60738	1.47239
THAP1|3|L94W	3	Seg3+4	L94W	94	58.6813	121	46.9335	73.9068	58.0887	125.802	1.23768	1.70218	1.46993	0.328449	1.60738	0.91449
THAP1|3|L94Y	3	Seg3+4	L94Y	94	331.549	494	292.432	187.846	416.636	541.498	1.42473	2.88266	2.1537	1.03091	1.60738	1.33988
THAP1|3|E95A	3	Seg3+4	E95A	95	111.495	140	97.4773	61.589	108.165	221.522	1.10964	3.59678	2.35321	1.75867	1.60738	1.46401
THAP1|3|E95C	3	Seg3+4	E95C	95	545.736	933	611.941	394.169	813.242	1033.77	1.32895	2.62265	1.9758	0.91478	1.60738	1.22921
THAP1|3|E95D	3	Seg3+4	E95D	95	129.099	223	148.021	138.575	232.355	298.097	1.56974	2.15116	1.86045	0.411124	1.60738	1.15745
THAP1|3|E95G	3	Seg3+4	E95G	95	393.165	409	487.386	264.833	733.119	678.239	1.50419	2.56101	2.0326	0.74729	1.60738	1.26454
THAP1|3|E95H	3	Seg3+4	E95H	95	190.714	267	182.319	117.019	230.352	336.385	1.26346	2.87462	2.06904	1.13926	1.60738	1.28721
THAP1|3|E95I	3	Seg3+4	E95I	95	193.648	348	175.098	169.37	242.37	382.877	1.3842	2.2606	1.8224	0.619711	1.60738	1.13377
THAP1|3|E95K	3	Seg3+4	E95K	95	96.8242	193	55.9592	55.4301	94.1437	202.378	1.68236	3.65105	2.66671	1.39207	1.60738	1.65904
THAP1|3|E95L	3	Seg3+4	E95L	95	311.011	454	270.77	332.58	484.74	451.248	1.79023	1.35681	1.57352	0.306473	1.60738	0.978936
THAP1|3|E95M	3	Seg3+4	E95M	95	264.066	406	270.77	261.753	350.535	415.695	1.29459	1.58812	1.44135	0.20756	1.60738	0.896711
THAP1|3|E95N	3	Seg3+4	E95N	95	366.758	449	321.314	286.389	602.921	670.035	1.87642	2.3396	2.10801	0.327516	1.60738	1.31146
THAP1|3|E95P	3	Seg3+4	E95P	95	598.549	602	427.817	267.912	502.768	738.406	1.17519	2.75615	1.96567	1.11791	1.60738	1.22291
THAP1|3|E95Q	3	Seg3+4	E95Q	95	123.231	265	148.021	86.2246	222.339	371.938	1.50208	4.31359	2.90784	1.98804	1.60738	1.80906
THAP1|3|E95R	3	Seg3+4	E95R	95	170.176	312	214.811	138.575	296.453	544.232	1.38006	3.92734	2.6537	1.8012	1.60738	1.65095
THAP1|3|E95S	3	Seg3+4	E95S	95	434.242	567	393.519	295.627	392.599	678.239	0.997662	2.29424	1.64595	0.916819	1.60738	1.024
THAP1|3|E95V	3	Seg3+4	E95V	95	668.967	832	709.418	649.764	941.437	839.595	1.32706	1.29215	1.30961	0.0246793	1.60738	0.814747
THAP1|3|E95Y	3	Seg3+4	E95Y	95	102.692	112	106.503	80.0657	118.18	177.764	1.10964	2.22023	1.66494	0.785304	1.60738	1.03581
THAP1|3|P96A	3	Seg3+4	P96A	96	193.648	389	211.201	113.94	428.655	434.839	2.02961	3.8164	2.923	1.26345	1.60738	1.81849
THAP1|3|P96C	3	Seg3+4	P96C	96	123.231	198	142.606	126.257	232.355	185.969	1.62935	1.47293	1.55114	0.110604	1.60738	0.965016
THAP1|3|P96D	3	Seg3+4	P96D	96	261.132	382	400.74	283.309	478.731	705.588	1.19462	2.49052	1.84257	0.916342	1.60738	1.14632
THAP1|3|P96E	3	Seg3+4	P96E	96	1070.93	1084	924.229	871.484	1316.01	1113.08	1.4239	1.27722	1.35056	0.103717	1.60738	0.840227
THAP1|3|P96F	3	Seg3+4	P96F	96	413.703	752	574.033	434.202	725.107	686.444	1.26318	1.58093	1.42206	0.224684	1.60738	0.884707
THAP1|3|P96G	3	Seg3+4	P96G	96	149.637	317	153.436	175.529	358.547	462.187	2.33678	2.63312	2.48495	0.209541	1.60738	1.54597
THAP1|3|P96H	3	Seg3+4	P96H	96	657.231	757	704.003	477.314	753.15	979.071	1.06981	2.05121	1.56051	0.693952	1.60738	0.970843
THAP1|3|P96I	3	Seg3+4	P96I	96	290.473	362	388.104	449.599	370.566	557.907	0.954811	1.2409	1.09785	0.202294	1.60738	0.68301
THAP1|3|P96K	3	Seg3+4	P96K	96	255.264	392	222.032	190.926	356.544	536.028	1.60583	2.80752	2.20667	0.849725	1.60738	1.37284
THAP1|3|P96L	3	Seg3+4	P96L	96	111.495	207	108.308	76.9862	248.379	213.317	2.29327	2.77085	2.53206	0.337703	1.60738	1.57527
THAP1|3|P96N	3	Seg3+4	P96N	96	123.231	137	93.867	33.8739	190.291	226.991	2.02724	6.70106	4.36415	3.3049	1.60738	2.71508
THAP1|3|P96P	3	Seg3+4	P96P	96	742.319	714	1092.11	806.815	835.275	730.201	0.764829	0.905041	0.834935	0.0991447	1.60738	0.51944
THAP1|3|P96Q	3	Seg3+4	P96Q	96	372.626	482	267.16	384.931	440.673	396.551	1.64947	1.03019	1.33983	0.4379	1.60738	0.833551
THAP1|3|P96R	3	Seg3+4	P96R	96	290.473	424	194.955	267.912	482.737	587.99	2.47615	2.19471	2.33543	0.199008	1.60738	1.45295
THAP1|3|P96S	3	Seg3+4	P96S	96	205.385	288	193.149	120.098	282.431	486.801	1.46224	4.05335	2.75779	1.83219	1.60738	1.71571
THAP1|3|P96T	3	Seg3+4	P96T	96	70.4176	207	57.7643	83.1451	162.248	194.173	2.80879	2.33536	2.57207	0.334767	1.60738	1.60017
THAP1|3|P96V	3	Seg3+4	P96V	96	293.407	345	256.329	292.548	310.474	330.915	1.21123	1.13115	1.17119	0.0566265	1.60738	0.728635
THAP1|3|P96W	3	Seg3+4	P96W	96	105.626	266	193.149	187.846	98.1499	177.764	0.508155	0.946328	0.727242	0.309835	1.60738	0.45244
THAP1|3|Q97A	3	Seg3+4	Q97A	97	630.824	817	687.756	735.988	1037.58	853.269	1.50865	1.15935	1.334	0.246992	1.60738	0.829925
THAP1|3|Q97C	3	Seg3+4	Q97C	97	504.659	753	462.115	357.216	871.33	850.534	1.88553	2.38101	2.13327	0.350356	1.60738	1.32717
THAP1|3|Q97D	3	Seg3+4	Q97D	97	205.385	228	205.785	98.5423	344.526	295.362	1.6742	2.99731	2.33576	0.935582	1.60738	1.45315
THAP1|3|Q97E	3	Seg3+4	Q97E	97	149.637	270	148.021	160.131	198.303	423.9	1.33969	2.6472	1.99345	0.924547	1.60738	1.24019
THAP1|3|Q97F	3	Seg3+4	Q97F	97	275.802	442	281.601	206.323	560.856	385.612	1.99167	1.86897	1.93032	0.0867608	1.60738	1.20091
THAP1|3|Q97G	3	Seg3+4	Q97G	97	1012.25	697	731.08	692.876	925.413	1069.32	1.26582	1.54331	1.40456	0.196216	1.60738	0.873823
THAP1|3|Q97H	3	Seg3+4	Q97H	97	275.802	477	359.222	292.548	578.884	330.915	1.61149	1.13115	1.37132	0.339655	1.60738	0.853143
THAP1|3|Q97I	3	Seg3+4	Q97I	97	173.11	285	135.385	117.019	448.685	563.376	3.31414	4.8144	4.06427	1.06084	1.60738	2.52851
THAP1|3|Q97K	3	Seg3+4	Q97K	97	707.11	432	507.243	785.259	452.691	478.596	0.892454	0.609476	0.750965	0.200096	1.60738	0.467199
THAP1|3|Q97L	3	Seg3+4	Q97L	97	569.209	556	290.627	144.734	336.514	552.437	1.15789	3.81691	2.4874	1.88021	1.60738	1.54749
THAP1|3|Q97M	3	Seg3+4	Q97M	97	299.275	395	344.781	237.118	496.758	486.801	1.4408	2.05299	1.74689	0.43289	1.60738	1.0868
THAP1|3|Q97N	3	Seg3+4	Q97N	97	1138.42	803	667.9	834.531	1053.61	1036.5	1.57749	1.24202	1.40976	0.237217	1.60738	0.877055
THAP1|3|Q97P	3	Seg3+4	Q97P	97	498.791	793	454.894	437.282	881.346	905.231	1.93747	2.07013	2.0038	0.0938028	1.60738	1.24663
THAP1|3|Q97R	3	Seg3+4	Q97R	97	759.923	929	490.997	529.665	618.945	940.784	1.26059	1.77619	1.51839	0.364582	1.60738	0.944637
THAP1|3|Q97S	3	Seg3+4	Q97S	97	868.484	425	586.669	520.427	861.315	694.648	1.46815	1.33477	1.40146	0.0943128	1.60738	0.871891
THAP1|3|Q97T	3	Seg3+4	Q97T	97	545.736	559	377.273	255.594	901.376	932.579	2.38919	3.64867	3.01893	0.890589	1.60738	1.87817
THAP1|3|Q97V	3	Seg3+4	Q97V	97	1041.59	925	1063.22	794.498	989.511	1181.45	0.93067	1.48704	1.20885	0.393413	1.60738	0.752067
THAP1|3|Q97W	3	Seg3+4	Q97W	97	724.714	1058	1023.51	726.75	673.028	998.215	0.657567	1.37353	1.01555	0.506265	1.60738	0.631806
THAP1|3|Q97Y	3	Seg3+4	Q97Y	97	363.824	654	525.294	769.862	769.174	765.754	1.46427	0.994664	1.22947	0.332064	1.60738	0.764892
THAP1|3|E98A	3	Seg3+4	E98A	98	322.747	598	371.858	218.641	719.098	639.952	1.9338	2.92695	2.43038	0.702267	1.60738	1.51201
THAP1|3|E98C	3	Seg3+4	E98C	98	55.7473	54	30.6873	21.5561	6.00918	41.0225	0.19582	1.90306	1.04944	1.2072	1.60738	0.652889
THAP1|3|E98D	3	Seg3+4	E98D	98	155.505	384	111.918	138.575	276.422	445.778	2.46985	3.21687	2.84336	0.52822	1.60738	1.76895
THAP1|3|E98E	3	Seg3+4	E98E	98	369.692	504	296.042	218.641	737.126	629.012	2.48993	2.87692	2.68343	0.273641	1.60738	1.66945
THAP1|3|E98F	3	Seg3+4	E98F	98	328.615	491	328.535	388.01	224.343	311.771	0.682858	0.803513	0.743185	0.0853155	1.60738	0.462359
THAP1|3|E98G	3	Seg3+4	E98G	98	322.747	369	256.329	292.548	520.795	371.938	2.03174	1.27138	1.65156	0.537662	1.60738	1.02749
THAP1|3|E98H	3	Seg3+4	E98H	98	363.824	570	344.781	480.394	418.639	689.179	1.21422	1.43461	1.32442	0.155841	1.60738	0.823961
THAP1|3|E98I	3	Seg3+4	E98I	98	88.022	76	32.4924	15.3972	66.1009	54.6967	2.03435	3.55237	2.79336	1.0734	1.60738	1.73784
THAP1|3|E98K	3	Seg3+4	E98K	98	478.253	870	314.093	440.361	755.153	970.867	2.40423	2.20471	2.30447	0.141085	1.60738	1.43368
THAP1|3|E98L	3	Seg3+4	E98L	98	557.473	681	572.228	406.487	616.942	705.588	1.07814	1.73582	1.40698	0.465048	1.60738	0.875327
THAP1|3|E98M	3	Seg3+4	E98M	98	425.44	364	442.258	421.884	482.737	380.142	1.09153	0.901058	0.996293	0.134683	1.60738	0.619826
THAP1|3|E98N	3	Seg3+4	E98N	98	824.473	583	555.982	369.534	951.453	809.512	1.7113	2.19063	1.95097	0.338935	1.60738	1.21376
THAP1|3|E98P	3	Seg3+4	E98P	98	824.473	931	758.157	689.796	943.441	951.723	1.24439	1.37972	1.31205	0.0956917	1.60738	0.816269
THAP1|3|E98Q	3	Seg3+4	E98Q	98	52.8132	91	32.4924	40.0328	76.1162	123.068	2.34258	3.07417	2.70838	0.517308	1.60738	1.68497
THAP1|3|E98R	3	Seg3+4	E98R	98	448.912	551	393.519	357.216	667.018	437.574	1.69501	1.22496	1.45998	0.332377	1.60738	0.908301
THAP1|3|E98S	3	Seg3+4	E98S	98	463.582	607	386.299	378.772	899.373	568.846	2.32818	1.50182	1.915	0.584328	1.60738	1.19138
THAP1|3|E98T	3	Seg3+4	E98T	98	184.846	202	88.4516	61.589	178.272	205.113	2.01548	3.33035	2.67291	0.929754	1.60738	1.6629
THAP1|3|E98V	3	Seg3+4	E98V	98	281.67	478	175.098	366.454	530.81	721.997	3.0315	1.97022	2.50086	0.750439	1.60738	1.55587
THAP1|3|E98W	3	Seg3+4	E98W	98	176.044	328	182.319	246.356	176.269	210.582	0.966819	0.854789	0.910804	0.079217	1.60738	0.566641
THAP1|3|E98Y	3	Seg3+4	E98Y	98	293.407	514	352.001	286.389	326.499	355.529	0.927549	1.24142	1.08448	0.22194	1.60738	0.674693
THAP1|3|Q99A	3	Seg3+4	Q99A	99	322.747	397	373.663	243.276	220.336	478.596	0.589666	1.96729	1.27848	0.97413	1.60738	0.795384
THAP1|3|Q99C	3	Seg3+4	Q99C	99	1869	1317	1902.61	2013.96	1778.72	1580.74	0.934881	0.784889	0.859885	0.10606	1.60738	0.534962
THAP1|3|Q99D	3	Seg3+4	Q99D	99	1117.88	946	812.311	1083.97	1247.91	880.617	1.53624	0.812403	1.17432	0.511831	1.60738	0.730584
THAP1|3|Q99E	3	Seg3+4	Q99E	99	61.6154	94	46.9335	33.8739	40.0612	103.924	0.853573	3.06796	1.96077	1.56581	1.60738	1.21985
THAP1|3|Q99F	3	Seg3+4	Q99F	99	622.022	683	620.966	606.651	570.872	743.875	0.919328	1.2262	1.07276	0.216991	1.60738	0.667401
THAP1|3|Q99G	3	Seg3+4	Q99G	99	246.462	364	238.278	126.257	566.866	459.452	2.37901	3.63901	3.00901	0.890957	1.60738	1.872
THAP1|3|Q99H	3	Seg3+4	Q99H	99	313.945	386	333.95	240.197	358.547	566.111	1.07366	2.35686	1.71526	0.907363	1.60738	1.06712
THAP1|3|Q99I	3	Seg3+4	Q99I	99	173.11	303	205.785	135.496	366.56	333.65	1.78127	2.46244	2.12186	0.481658	1.60738	1.32007
THAP1|3|Q99K	3	Seg3+4	Q99K	99	129.099	292	149.826	98.5423	154.236	374.673	1.02943	3.80215	2.41579	1.96061	1.60738	1.50294
THAP1|3|Q99L	3	Seg3+4	Q99L	99	478.253	791	440.453	403.408	839.281	667.3	1.9055	1.65416	1.77983	0.177723	1.60738	1.10729
THAP1|3|Q99N	3	Seg3+4	Q99N	99	99.7582	149	45.1284	46.1917	150.229	240.666	3.32893	5.21014	4.26954	1.33022	1.60738	2.65622
THAP1|3|Q99P	3	Seg3+4	Q99P	99	137.901	273	95.6722	147.814	306.468	385.612	3.20331	2.60877	2.90604	0.420404	1.60738	1.80794
THAP1|3|Q99R	3	Seg3+4	Q99R	99	52.8132	55	25.2719	40.0328	62.0948	68.3709	2.45707	1.70787	2.08247	0.529764	1.60738	1.29557
THAP1|3|Q99S	3	Seg3+4	Q99S	99	941.835	1140	956.722	874.563	1396.13	1208.8	1.45929	1.38217	1.42073	0.0545283	1.60738	0.883882
THAP1|3|Q99T	3	Seg3+4	Q99T	99	126.165	298	111.918	163.211	138.211	407.491	1.23493	2.49671	1.86582	0.892218	1.60738	1.16079
THAP1|3|Q99V	3	Seg3+4	Q99V	99	328.615	540	435.038	326.422	504.771	432.104	1.16029	1.32376	1.24203	0.11559	1.60738	0.772705
THAP1|3|Q99W	3	Seg3+4	Q99W	99	1170.69	941	915.203	1059.33	887.355	721.997	0.969571	0.68156	0.825565	0.203655	1.60738	0.513611
THAP1|3|L100A	3	Seg3+4	L100A	100	164.308	372	281.601	172.449	408.624	443.043	1.45107	2.56913	2.0101	0.790582	1.60738	1.25055
THAP1|3|L100C	3	Seg3+4	L100C	100	149.637	155	135.385	172.449	138.211	265.279	1.02087	1.5383	1.27959	0.365879	1.60738	0.796073
THAP1|3|L100D	3	Seg3+4	L100D	100	284.604	478	196.76	200.164	554.847	503.21	2.81992	2.51399	2.66695	0.21633	1.60738	1.6592
THAP1|3|L100G	3	Seg3+4	L100G	100	425.44	755	498.217	323.342	452.691	648.156	0.908622	2.00455	1.45659	0.77494	1.60738	0.90619
THAP1|3|L100H	3	Seg3+4	L100H	100	61.6154	54	30.6873	33.8739	30.0459	32.818	0.979098	0.968829	0.973963	0.00726172	1.60738	0.605934
THAP1|3|L100I	3	Seg3+4	L100I	100	205.385	373	191.344	224.8	484.74	555.172	2.53334	2.46963	2.50148	0.0450509	1.60738	1.55625
THAP1|3|L100K	3	Seg3+4	L100K	100	222.989	242	151.631	104.701	150.229	292.627	0.990754	2.79488	1.89282	1.27571	1.60738	1.17758
THAP1|3|L100L	3	Seg3+4	L100L	100	774.593	801	740.105	973.106	1067.63	1085.73	1.44254	1.11574	1.27914	0.231083	1.60738	0.795792
THAP1|3|L100M	3	Seg3+4	L100M	100	58.6813	144	52.3489	30.7945	96.1468	177.764	1.83665	5.7726	3.80463	2.78314	1.60738	2.36698
THAP1|3|L100P	3	Seg3+4	L100P	100	234.725	361	153.436	166.29	416.636	563.376	2.71537	3.38791	3.05164	0.475561	1.60738	1.89852
THAP1|3|L100Q	3	Seg3+4	L100Q	100	137.901	280	99.2824	113.94	184.281	303.567	1.85613	2.66428	2.26021	0.571445	1.60738	1.40615
THAP1|3|L100R	3	Seg3+4	L100R	100	187.78	330	238.278	221.72	432.661	639.952	1.81578	2.8863	2.35104	0.756972	1.60738	1.46266
THAP1|3|L100S	3	Seg3+4	L100S	100	196.582	368	176.903	166.29	492.752	650.891	2.78543	3.91419	3.34981	0.798149	1.60738	2.08402
THAP1|3|L100T	3	Seg3+4	L100T	100	977.044	885	503.633	594.334	1287.97	1528.77	2.55735	2.57225	2.5648	0.0105325	1.60738	1.59564
THAP1|3|L100V	3	Seg3+4	L100V	100	149.637	221	77.6208	73.9068	210.321	237.931	2.7096	3.21934	2.96447	0.36044	1.60738	1.84429
THAP1|3|L100W	3	Seg3+4	L100W	100	178.978	345	223.837	243.276	218.333	270.749	0.975413	1.11293	1.04417	0.0972364	1.60738	0.649612
THAP1|3|L100Y	3	Seg3+4	L100Y	100	372.626	421	364.637	391.09	438.67	399.286	1.20303	1.02096	1.11199	0.128745	1.60738	0.691807
THAP1|3|P101A	3	Seg3+4	P101A	101	372.626	531	350.196	277.15	498.762	582.52	1.42423	2.10182	1.76303	0.479125	1.60738	1.09684
THAP1|3|P101C	3	Seg3+4	P101C	101	927.165	1041	991.019	1136.32	1009.54	968.132	1.01869	0.851992	0.935341	0.117874	1.60738	0.581906
THAP1|3|P101F	3	Seg3+4	P101F	101	1070.93	1219	1207.64	1182.51	1326.02	1134.96	1.09803	0.959788	1.02891	0.0977548	1.60738	0.640119
THAP1|3|P101G	3	Seg3+4	P101G	101	425.44	527	330.34	397.249	739.129	727.466	2.23748	1.83126	2.03437	0.28724	1.60738	1.26565
THAP1|3|P101H	3	Seg3+4	P101H	101	375.56	568	287.016	292.548	538.823	360.998	1.87732	1.23398	1.55565	0.454911	1.60738	0.967821
THAP1|3|P101I	3	Seg3+4	P101I	101	117.363	326	164.267	144.734	282.431	341.855	1.71934	2.36195	2.04064	0.454394	1.60738	1.26955
THAP1|3|P101K	3	Seg3+4	P101K	101	108.56	161	86.6465	67.7479	156.239	142.211	1.80317	2.09913	1.95115	0.209273	1.60738	1.21387
THAP1|3|P101L	3	Seg3+4	P101L	101	378.495	537	274.381	237.118	404.618	557.907	1.47466	2.35287	1.91376	0.620988	1.60738	1.19061
THAP1|3|P101N	3	Seg3+4	P101N	101	146.703	339	115.529	52.3506	308.471	382.877	2.67008	7.31371	4.99189	3.28354	1.60738	3.10562
THAP1|3|P101P	3	Seg3+4	P101P	101	79.2198	158	110.113	33.8739	192.294	265.279	1.74633	7.83136	4.78885	4.30277	1.60738	2.97929
THAP1|3|P101Q	3	Seg3+4	P101Q	101	252.33	317	153.436	80.0657	232.355	292.627	1.51434	3.65484	2.58459	1.51357	1.60738	1.60796
THAP1|3|P101R	3	Seg3+4	P101R	101	120.297	182	74.0105	101.622	122.187	257.075	1.65093	2.52972	2.09033	0.621394	1.60738	1.30046
THAP1|3|P101S	3	Seg3+4	P101S	101	88.022	237	55.9592	76.9862	172.263	248.87	3.07837	3.23266	3.15551	0.109099	1.60738	1.96315
THAP1|3|P101T	3	Seg3+4	P101T	101	167.242	295	119.139	110.86	170.26	374.673	1.42909	3.37969	2.40439	1.37928	1.60738	1.49585
THAP1|3|P101V	3	Seg3+4	P101V	101	979.978	1116	1162.51	954.629	1412.16	1208.8	1.21475	1.26625	1.2405	0.0364145	1.60738	0.771755
THAP1|3|P101W	3	Seg3+4	P101W	101	313.945	518	268.965	163.211	342.523	309.036	1.27348	1.89348	1.58348	0.438404	1.60738	0.985136
THAP1|3|P101Y	3	Seg3+4	P101Y	101	243.527	484	124.554	221.72	306.468	221.522	2.46052	0.999105	1.72981	1.03337	1.60738	1.07617
THAP1|3|P102A	3	Seg3+4	P102A	102	231.791	395	267.16	261.753	438.67	423.9	1.64197	1.61946	1.63072	0.0159175	1.60738	1.01452
THAP1|3|P102C	3	Seg3+4	P102C	102	440.11	505	352.001	221.72	502.768	650.891	1.42831	2.93564	2.18198	1.06584	1.60738	1.35748
THAP1|3|P102D	3	Seg3+4	P102D	102	281.67	491	182.319	153.972	604.924	478.596	3.31795	3.10833	3.21314	0.148225	1.60738	1.999
THAP1|3|P102E	3	Seg3+4	P102E	102	214.187	263	155.242	144.734	454.694	434.839	2.92895	3.0044	2.96667	0.0533537	1.60738	1.84566
THAP1|3|P102F	3	Seg3+4	P102F	102	67.4835	153	97.4773	73.9068	92.1407	134.007	0.945253	1.81319	1.37922	0.613724	1.60738	0.858058
THAP1|3|P102G	3	Seg3+4	P102G	102	161.374	201	88.4516	101.622	254.388	467.657	2.87602	4.60194	3.73898	1.22041	1.60738	2.32614
THAP1|3|P102H	3	Seg3+4	P102H	102	322.747	378	259.939	218.641	408.624	388.347	1.572	1.77619	1.67409	0.144384	1.60738	1.04151
THAP1|3|P102I	3	Seg3+4	P102I	102	90.956	251	104.698	89.304	154.236	243.4	1.47315	2.72553	2.09934	0.885565	1.60738	1.30607
THAP1|3|P102L	3	Seg3+4	P102L	102	187.78	281	189.539	144.734	232.355	344.589	1.22589	2.38084	1.80337	0.816674	1.60738	1.12193
THAP1|3|P102M	3	Seg3+4	P102M	102	120.297	212	142.606	172.449	176.269	289.893	1.23606	1.68103	1.45855	0.314643	1.60738	0.907409
THAP1|3|P102N	3	Seg3+4	P102N	102	504.659	562	476.556	335.66	606.927	782.163	1.27357	2.33023	1.8019	0.747169	1.60738	1.12102
THAP1|3|P102Q	3	Seg3+4	P102Q	102	108.56	285	120.944	49.2712	250.382	374.673	2.07023	7.6043	4.83726	3.91317	1.60738	3.00942
THAP1|3|P102R	3	Seg3+4	P102R	102	55.7473	177	79.4259	86.2246	144.22	240.666	1.81578	2.79115	2.30347	0.689689	1.60738	1.43306
THAP1|3|P102S	3	Seg3+4	P102S	102	789.264	948	700.392	677.479	1147.75	1255.29	1.63873	1.85288	1.74581	0.151432	1.60738	1.08612
THAP1|3|P102T	3	Seg3+4	P102T	102	1038.66	1018	960.332	917.676	1061.62	1175.98	1.10547	1.28148	1.19347	0.124453	1.60738	0.742499
THAP1|3|P102V	3	Seg3+4	P102V	102	96.8242	254	92.0619	40.0328	142.217	246.135	1.5448	6.14834	3.84657	3.25519	1.60738	2.39307
THAP1|3|P102W	3	Seg3+4	P102W	102	85.0879	202	61.3746	58.5095	78.1193	117.598	1.27283	2.00989	1.64136	0.521185	1.60738	1.02114
THAP1|3|P103D	3	Seg3+4	P103D	103	448.912	572	301.458	200.164	432.661	637.217	1.43523	3.18347	2.30935	1.23619	1.60738	1.43672
THAP1|3|P103E	3	Seg3+4	P103E	103	308.077	476	265.355	274.071	496.758	560.641	1.87205	2.04561	1.95883	0.122721	1.60738	1.21865
THAP1|3|P103F	3	Seg3+4	P103F	103	2367.79	1158	3186.06	2466.64	1432.19	1031.03	0.449516	0.417991	0.433754	0.0222914	1.60738	0.269852
THAP1|3|P103H	3	Seg3+4	P103H	103	272.868	310	211.201	230.959	250.382	259.809	1.18552	1.12492	1.15522	0.0428508	1.60738	0.718698
THAP1|3|P103K	3	Seg3+4	P103K	103	211.253	341	205.785	175.529	292.447	489.536	1.42112	2.78892	2.10502	0.96718	1.60738	1.3096
THAP1|3|P103L	3	Seg3+4	P103L	103	178.978	336	162.462	123.178	338.517	380.142	2.08367	3.08612	2.58489	0.708844	1.60738	1.60815
THAP1|3|P103M	3	Seg3+4	P103M	103	366.758	461	389.909	317.183	354.541	453.983	0.909292	1.4313	1.17029	0.369112	1.60738	0.728077
THAP1|3|P103N	3	Seg3+4	P103N	103	443.044	514	521.684	344.898	592.905	648.156	1.13652	1.87927	1.50789	0.525201	1.60738	0.93811
THAP1|3|P103P	3	Seg3+4	P103P	103	630.824	699	474.751	452.679	1021.56	637.217	2.15178	1.40766	1.77972	0.526176	1.60738	1.10722
THAP1|3|P103Q	3	Seg3+4	P103Q	103	680.703	786	799.675	526.586	879.343	1364.68	1.09963	2.59157	1.8456	1.05496	1.60738	1.14821
THAP1|3|P103R	3	Seg3+4	P103R	103	252.33	521	247.303	249.435	534.817	713.792	2.16259	2.86163	2.51211	0.494296	1.60738	1.56287
THAP1|3|P103S	3	Seg3+4	P103S	103	736.451	823	711.223	480.394	995.52	1020.09	1.39973	2.12345	1.76159	0.51175	1.60738	1.09594
THAP1|3|P103T	3	Seg3+4	P103T	103	956.505	1456	783.429	902.278	1730.64	1446.73	2.20906	1.60342	1.90624	0.428256	1.60738	1.18593
THAP1|3|P103V	3	Seg3+4	P103V	103	583.879	519	429.622	360.295	590.902	711.057	1.3754	1.97354	1.67447	0.422949	1.60738	1.04174
THAP1|3|P103W	3	Seg3+4	P103W	103	184.846	238	106.503	206.323	150.229	243.4	1.41057	1.17971	1.29514	0.163243	1.60738	0.805745
THAP1|3|P103Y	3	Seg3+4	P103Y	103	102.692	146	95.6722	150.893	154.236	194.173	1.61213	1.28683	1.44948	0.23002	1.60738	0.901766
THAP1|3|P104A	3	Seg3+4	P104A	104	736.451	804	815.921	591.254	1464.24	1009.15	1.79458	1.7068	1.75069	0.0620675	1.60738	1.08916
THAP1|3|P104C	3	Seg3+4	P104C	104	240.593	473	283.406	264.833	394.603	470.392	1.39236	1.77619	1.58427	0.271408	1.60738	0.985626
THAP1|3|P104D	3	Seg3+4	P104D	104	82.1538	101	36.1027	12.3178	120.184	196.908	3.32893	15.9857	9.6573	8.94967	1.60738	6.00812
THAP1|3|P104E	3	Seg3+4	P104E	104	164.308	318	133.58	107.781	314.48	385.612	2.35425	3.57775	2.966	0.865145	1.60738	1.84524
THAP1|3|P104F	3	Seg3+4	P104F	104	463.582	617	435.038	357.216	526.804	560.641	1.21094	1.56947	1.39021	0.253522	1.60738	0.864893
THAP1|3|P104G	3	Seg3+4	P104G	104	281.67	355	283.406	230.959	340.52	612.603	1.20153	2.65244	1.92698	1.02595	1.60738	1.19884
THAP1|3|P104I	3	Seg3+4	P104I	104	132.033	94	75.8157	70.8273	166.254	60.1664	2.19287	0.84948	1.52117	0.94992	1.60738	0.946372
THAP1|3|P104K	3	Seg3+4	P104K	104	255.264	510	274.381	270.991	454.694	544.232	1.65717	2.0083	1.83273	0.248289	1.60738	1.1402
THAP1|3|P104M	3	Seg3+4	P104M	104	331.549	445	323.119	335.66	420.642	541.498	1.30182	1.61323	1.45753	0.220204	1.60738	0.906773
THAP1|3|P104P	3	Seg3+4	P104P	104	894.89	942	810.506	800.657	1157.77	951.723	1.42845	1.18868	1.30856	0.169545	1.60738	0.8141
THAP1|3|P104Q	3	Seg3+4	P104Q	104	205.385	327	131.775	95.4629	314.48	350.059	2.3865	3.66696	3.02673	0.905428	1.60738	1.88303
THAP1|3|P104R	3	Seg3+4	P104R	104	1434.76	1406	1240.13	1083.97	1971.01	1372.89	1.58936	1.26654	1.42795	0.228267	1.60738	0.888374
THAP1|3|P104S	3	Seg3+4	P104S	104	111.495	187	90.2568	43.1123	128.196	232.461	1.42035	5.39199	3.40617	2.80838	1.60738	2.11909
THAP1|3|P104T	3	Seg3+4	P104T	104	293.407	567	193.149	258.674	486.743	505.945	2.52003	1.95592	2.23798	0.39889	1.60738	1.39232
THAP1|3|P104V	3	Seg3+4	P104V	104	387.297	585	252.719	169.37	620.948	757.55	2.45707	4.47276	3.46491	1.42531	1.60738	2.15563
THAP1|3|P104W	3	Seg3+4	P104W	104	355.022	515	402.545	295.627	250.382	317.241	0.621998	1.07311	0.847555	0.318986	1.60738	0.527291
THAP1|3|P104Y	3	Seg3+4	P104Y	104	501.725	724	557.787	686.717	723.104	664.565	1.29638	0.967742	1.13206	0.232383	1.60738	0.704292
THAP1|3|L105A	3	Seg3+4	L105A	105	431.308	439	361.027	286.389	899.373	768.489	2.49115	2.68338	2.58726	0.135924	1.60738	1.60962
THAP1|3|L105C	3	Seg3+4	L105C	105	146.703	347	144.411	132.416	246.376	336.385	1.70608	2.54036	2.12322	0.589925	1.60738	1.32092
THAP1|3|L105E	3	Seg3+4	L105E	105	264.066	391	209.396	194.005	408.624	412.96	1.95144	2.1286	2.04002	0.125271	1.60738	1.26916
THAP1|3|L105F	3	Seg3+4	L105F	105	1223.51	1523	1261.79	1003.9	1552.37	1846.01	1.23029	1.83884	1.53457	0.43031	1.60738	0.954704
THAP1|3|L105G	3	Seg3+4	L105G	105	1009.32	824	601.11	896.119	1291.97	1206.06	2.14931	1.34587	1.74759	0.568117	1.60738	1.08723
THAP1|3|L105H	3	Seg3+4	L105H	105	137.901	161	68.5951	67.7479	188.287	150.416	2.74491	2.22023	2.48257	0.371004	1.60738	1.54449
THAP1|3|L105I	3	Seg3+4	L105I	105	58.6813	100	37.9078	21.5561	84.1285	98.4541	2.21929	4.56733	3.39331	1.66032	1.60738	2.11109
THAP1|3|L105K	3	Seg3+4	L105K	105	158.44	325	164.267	120.098	198.303	371.938	1.2072	3.09694	2.15207	1.33625	1.60738	1.33887
THAP1|3|L105L	3	Seg3+4	L105L	105	187.78	219	140.801	80.0657	308.471	489.536	2.19084	6.11418	4.15251	2.77422	1.60738	2.58341
THAP1|3|L105M	3	Seg3+4	L105M	105	93.8901	163	61.3746	27.715	158.242	90.2496	2.57829	3.25634	2.91732	0.479453	1.60738	1.81496
THAP1|3|L105N	3	Seg3+4	L105N	105	487.055	704	332.145	246.356	951.453	812.246	2.86457	3.29704	3.08081	0.305805	1.60738	1.91667
THAP1|3|L105S	3	Seg3+4	L105S	105	234.725	358	120.944	157.052	540.826	525.089	4.4717	3.34341	3.90756	0.797824	1.60738	2.43102
THAP1|3|L105T	3	Seg3+4	L105T	105	360.89	585	310.483	338.739	913.395	697.383	2.94185	2.05876	2.5003	0.624437	1.60738	1.55552
THAP1|3|L105W	3	Seg3+4	L105W	105	202.451	283	211.201	246.356	120.184	248.87	0.569049	1.01021	0.789627	0.311945	1.60738	0.491252
THAP1|3|L105Y	3	Seg3+4	L105Y	105	363.824	481	384.494	344.898	332.508	623.543	0.864794	1.8079	1.33635	0.666879	1.60738	0.831385
THAP1|3|P106C	3	Seg3+4	P106C	106	164.308	245	122.749	175.529	284.434	298.097	2.3172	1.69828	2.00774	0.43764	1.60738	1.24908
THAP1|3|P106D	3	Seg3+4	P106D	106	613.22	838	456.699	378.772	1181.8	1167.78	2.58771	3.08305	2.83538	0.350262	1.60738	1.76398
THAP1|3|P106E	3	Seg3+4	P106E	106	228.857	449	202.175	144.734	514.786	845.064	2.54624	5.83874	4.19249	2.32815	1.60738	2.60828
THAP1|3|P106F	3	Seg3+4	P106F	106	868.484	841	1101.13	538.903	839.281	836.86	0.762199	1.55289	1.15755	0.559106	1.60738	0.720147
THAP1|3|P106H	3	Seg3+4	P106H	106	660.165	686	770.793	689.796	845.291	839.595	1.09665	1.21716	1.15691	0.0852147	1.60738	0.719749
THAP1|3|P106I	3	Seg3+4	P106I	106	616.154	752	565.007	609.731	1043.59	968.132	1.84704	1.5878	1.71742	0.183312	1.60738	1.06846
THAP1|3|P106K	3	Seg3+4	P106K	106	111.495	227	189.539	89.304	304.465	399.286	1.60634	4.47109	3.03872	2.02568	1.60738	1.89048
THAP1|3|P106L	3	Seg3+4	P106L	106	161.374	318	200.37	141.655	334.511	216.052	1.66947	1.5252	1.59733	0.102009	1.60738	0.993753
THAP1|3|P106M	3	Seg3+4	P106M	106	220.055	298	151.631	172.449	342.523	292.627	2.25892	1.69689	1.97791	0.397414	1.60738	1.23052
THAP1|3|P106N	3	Seg3+4	P106N	106	319.813	411	200.37	120.098	480.734	443.043	2.39923	3.689	3.04412	0.912005	1.60738	1.89384
THAP1|3|P106R	3	Seg3+4	P106R	106	146.703	319	205.785	135.496	318.486	478.596	1.54766	3.53219	2.53992	1.40327	1.60738	1.58017
THAP1|3|P106S	3	Seg3+4	P106S	106	82.1538	184	74.0105	49.2712	150.229	232.461	2.02984	4.71799	3.37392	1.90081	1.60738	2.09902
THAP1|3|P106T	3	Seg3+4	P106T	106	569.209	705	527.099	437.282	969.48	1072.06	1.83927	2.45164	2.14546	0.433006	1.60738	1.33476
THAP1|3|P106V	3	Seg3+4	P106V	106	269.934	560	299.652	255.594	550.841	675.505	1.83827	2.64288	2.24057	0.568947	1.60738	1.39393
THAP1|3|P106W	3	Seg3+4	P106W	106	269.934	513	483.776	234.038	268.41	399.286	0.554822	1.70607	1.13045	0.814057	1.60738	0.703288
THAP1|3|P106Y	3	Seg3+4	P106Y	106	140.835	323	104.698	141.655	264.404	319.976	2.5254	2.25884	2.39212	0.188482	1.60738	1.48822
THAP1|3|P107A	3	Seg3+4	P107A	107	187.78	428	223.837	166.29	288.44	429.369	1.28862	2.58205	1.93533	0.914592	1.60738	1.20403
THAP1|3|P107C	3	Seg3+4	P107C	107	730.582	960	640.823	680.558	829.266	981.806	1.29406	1.44265	1.36836	0.105065	1.60738	0.851299
THAP1|3|P107D	3	Seg3+4	P107D	107	176.044	199	142.606	92.3835	208.318	224.257	1.4608	2.42745	1.94413	0.683529	1.60738	1.2095
THAP1|3|P107E	3	Seg3+4	P107E	107	352.088	498	344.781	181.687	598.914	607.134	1.73709	3.34164	2.53936	1.13459	1.60738	1.57982
THAP1|3|P107F	3	Seg3+4	P107F	107	554.538	690	583.059	849.928	454.694	754.815	0.779843	0.888093	0.833968	0.0765441	1.60738	0.518838
THAP1|3|P107G	3	Seg3+4	P107G	107	275.802	402	272.575	206.323	464.71	385.612	1.70488	1.86897	1.78693	0.116027	1.60738	1.11171
THAP1|3|P107H	3	Seg3+4	P107H	107	906.626	661	1001.85	732.909	953.456	924.375	0.951695	1.26124	1.10647	0.218882	1.60738	0.688369
THAP1|3|P107I	3	Seg3+4	P107I	107	801	732	709.418	471.156	598.914	410.225	0.844233	0.870679	0.857456	0.0187	1.60738	0.533451
THAP1|3|P107K	3	Seg3+4	P107K	107	325.681	503	438.648	187.846	677.034	678.239	1.54346	3.61061	2.57703	1.4617	1.60738	1.60325
THAP1|3|P107L	3	Seg3+4	P107L	107	58.6813	233	61.3746	73.9068	116.177	273.484	1.89292	3.70039	2.79666	1.27807	1.60738	1.73989
THAP1|3|P107M	3	Seg3+4	P107M	107	93.8901	158	95.6722	95.4629	154.236	240.666	1.61213	2.52104	2.06658	0.642698	1.60738	1.28569
THAP1|3|P107N	3	Seg3+4	P107N	107	1241.11	1309	1341.22	1431.94	1159.77	1558.86	0.864716	1.08863	0.976673	0.158331	1.60738	0.60762
THAP1|3|P107P	3	Seg3+4	P107P	107	243.527	385	184.124	163.211	356.544	503.21	1.93644	3.08319	2.50981	0.810876	1.60738	1.56144
THAP1|3|P107Q	3	Seg3+4	P107Q	107	428.374	671	400.74	354.137	757.156	700.118	1.88939	1.97697	1.93318	0.0619263	1.60738	1.2027
THAP1|3|P107R	3	Seg3+4	P107R	107	76.2857	110	75.8157	120.098	72.1101	120.333	0.951124	1.00195	0.976537	0.0359401	1.60738	0.607535
THAP1|3|P107S	3	Seg3+4	P107S	107	275.802	392	214.811	298.706	420.642	511.414	1.9582	1.7121	1.83515	0.174019	1.60738	1.1417
THAP1|3|P107T	3	Seg3+4	P107T	107	108.56	209	131.775	104.701	144.22	235.196	1.09444	2.24635	1.6704	0.814522	1.60738	1.03921
THAP1|3|P107W	3	Seg3+4	P107W	107	927.165	941	1175.14	1308.77	332.508	533.293	0.282951	0.407478	0.345214	0.0880539	1.60738	0.214769
THAP1|3|P107Y	3	Seg3+4	P107Y	107	258.198	415	138.995	212.482	380.581	385.612	2.73808	1.8148	2.27644	0.652862	1.60738	1.41625
THAP1|3|P108A	3	Seg3+4	P108A	108	161.374	305	176.903	132.416	350.535	289.893	1.98151	2.18925	2.08538	0.146897	1.60738	1.29738
THAP1|3|P108C	3	Seg3+4	P108C	108	1390.75	1477	1570.47	1062.41	1392.13	1531.51	0.88644	1.44154	1.16399	0.392516	1.60738	0.724156
THAP1|3|P108D	3	Seg3+4	P108D	108	58.6813	179	68.5951	40.0328	104.159	153.151	1.51846	3.82563	2.67205	1.63142	1.60738	1.66237
THAP1|3|P108E	3	Seg3+4	P108E	108	249.396	448	314.093	200.164	418.639	544.232	1.33285	2.71893	2.02589	0.980108	1.60738	1.26037
THAP1|3|P108F	3	Seg3+4	P108F	108	52.8132	154	59.5695	120.098	64.0979	71.1057	1.07602	0.592062	0.834041	0.342209	1.60738	0.518883
THAP1|3|P108G	3	Seg3+4	P108G	108	275.802	411	306.873	209.402	454.694	522.354	1.4817	2.4945	1.9881	0.716154	1.60738	1.23686
[truncated: 1,834 more rows]
